# Supplementary material for: Expression of microRNAs and Other Small RNAs in Prefrontal Cortex in Schizophrenia, Bipolar Disorder and Depressed Subjects
Source: PLoS One. 2014 Jan 27;9(1):e86469. doi: 10.1371/journal.pone.0086469 (PMC3903529; doi:10.1371/journal.pone.0086469)
Supplement: File S1 — TLDA expression values (Experiment 1). Sheet 1: Median-normalized Ct values of expressed miRNAs, removing outlier values and samples. Sheet 2: raw Ct values. (XLSX) [file pone.0086469.s001.xlsx]

## Sheet: median-normalized
For median normalization: take each sample, sort by Ct values, remove those >34, take median of the number of expressed miRs, then normalize by taking raw Ct minus the Ct value of the median
Placed "8" in samples with unexpressed miRs as default median corrected value (i.e. this corresponds to 35, the threshold Ct, minus 27, the global median value)
Removed all miRs that are not expressed Ct <34 in at least 13 out of the 15 control samples.
Note: un-expressed miRNAs are treated like missing data in this scheme.
		Bipolar	50F	54M	25F	30M	30M	48M	61F	34M	50M	37M	31M	57M	48F	50F	mean	SD	bp-control	Depressed	39M	56M	43M	53F	42M	46M	44F	52M	65M	51M	42F	32F	47M	56F	30F	mean	SD	dep - control	Controls	42M	35F	44M	53M	59M	52M	58M	68F	44F	52M
	hsa-let-7a-4373169		-0.663615	-1.6053	-0.190526	-0.817239	-1.29119	-0.93615	-0.850717	-0.479148	-1.22139	-0.907693	-0.516914	-0.94726	-0.66568	-1.00973	-0.864468	0.361515	-0.197141		-0.03599	-1.12308	-0.706654	-0.815022	-0.90795	-1.46956	-0.035801	-0.434562	-0.670936	-1.41106	-0.949774	-1.39075	-0.630466	-0.40731	-0.110111	-0.739935	0.481128	-0.0726084		-0.434767	0.029325	-1.66476	-0.191448	-0.206425	2e-06	-0.544449	-0.7033	-0.828274	-1.38966
1	hsa-let-7c-4373167		-0.268998	-1.05266	-0.645464	-0.78153	-0.936699	-0.252075	-0.77898	-0.355697	-0.766671	-0.690646	-0.72091	-0.680169	-0.80852	-0.816869	-0.682563	0.236601	0.0817679		-0.976725	0.032255	-1.05568	-0.965685	-0.558369	-0.9106	-0.10658	-0.368457	-0.227125	-0.591162	-0.7833	-0.994911	-0.777065	-0.195897	-0.193811	-0.578208	0.374119	0.186124		-1.34383	-0.716807	-1.15367	-0.78315	-0.436932	-0.685108	-0.256723	-0.456375	-1.00939	-0.957842
2	hsa-let-7d-4395394		-0.784328	-1.63613	-1.45829	-0.816253	-1.32408	-0.95377	-0.85833	-0.58176	-1.5685	-1.43524	-1.0996	-0.721072	-1.23709	-1.00508	-1.10568	0.339384	-0.0168301		-0.981044	0.00136	-1.29664	-0.940993	-1.17425	-1.28022	-0.737923	-0.942687	-1.04922	-1.56296	-1.36744	-1.75148	-1.20087	-0.874373	-1.15645	-1.08768	0.401763	0.0011722		-0.730049	-1.00099	-1.67076	-0.621921	-0.727964	-0.600857	-0.769726	-0.976471	-1.23721	-1.59018
3	hsa-let-7e-4395517		-3.46513	-4.45059	-3.51083	-3.90006	-4.11684	-3.71238	-3.86427	-3.45635	-4.16151	-3.73106	-3.60889	-3.6968	-3.38424	-3.93283	-3.78513	0.307515	-0.0477185		-2.97848	-3.01349	-3.85882	-3.6562	-3.61745	-4.25688	-3.34348	-3.47008	-3.56375	-4.35825	-3.8878	-3.89927	-3.62249	-3.37549	-3.58316	-3.63234	0.387211	0.10507		-3.54436	-3.33461	-4.25777	-3.12095	-3.31417	-3.26122	-3.66123	-3.6348	-4.01241	-4.49358
4	hsa-let-7f-4373164		1.95301	1.21812	2.31718	2.10151	1.73075	2.40268	1.73702	2.94	1.20773	1.89684	1.85948	2.02081	1.76856	1.70337	1.91836	0.448811	-0.0401785		1.04388	1.00523	2.26122	2.20825	1.84234	1.49304	1.93454	2.64529	2.52794	1.12986	1.8717	1.16136	2.02889	2.07141	2.10032	1.82168	0.535363	-0.136855		1.91699	2.28421	1.63824	3.75453	2.96157	2.63727	1.96479	2.06642	1.30256	0.976265
5	hsa-let-7g-4395393		-4.10282	-4.6135	-3.93833	-4.62661	-4.47344	-3.97793	-4.42264	-3.7416	-4.28165	-3.9033	-3.73862	-3.72386	-4.08351	-3.92979	-4.11126	0.319288	-0.000423514		-3.97241	-2.95702	-4.04592	-4.22833	-4.33125	-4.58716	-4.34599	-3.97258	-4.071	-4.66941	-4.02504	-3.11401	-3.89505	-3.80381	-3.84854	-3.99117	0.465049	0.119664		-4.60636	-3.96769	-4.22222	-3.67139	-3.89082	-4.23824	-4.27014	-3.84035	-4.47616	-4.69614
6	hsa-miR-1-4395333		4.61081	3.27789	3.36751	2.32599	3.02396	4.77426	4.84245	3.5369	3.42631	3.03242	3.5792	3.90805	2.93295	3.65904	3.5927	0.731509	0.262422		3.02638	4.00944	3.12103	3.16054	3.50176	3.00772	3.96667	3.87403	3.8227	2.68451	3.0196	3.11975	4.00044	3.50404	3.88668	3.44702	0.450803	0.116746		3.20772	3.75465	3.34003	3.59495	3.10782	4.37872	2.83964	3.49504	3.23746	2.41244
7	hsa-miR-9-4373285		-7.99144	-8.13452	-8.35476	-8.28627	-8.48068	-7.80113	-8.06987	-8.10769	-8.1677	-8.41954	-8.16504	-8.1407	-8.39709	-7.92075	-8.17408	0.196882	0.0701764		-9.01345	-7.98633	-8.66185	-8.61202	-8.29009	-8.2735	-7.53516	-8.14593	-8.22159	-8.53044	-8.40622	-8.74961	-8.51604	-8.17507	-7.95911	-8.33843	0.365888	-0.0941673		-8.2004	-8.32682	-8.41117	-7.71782	-8.13045	-7.94023	-8.05454	-7.97265	-8.48226	-8.46328
8	MammU6-4395470		-9.11261	-9.12403	-9.5686	-9.50702	-9.05168	-9.70911	-10.052	-9.10008	-9.19657	-9.20811	-9.11095	-8.8609	-8.58184	-8.32342	-9.17906	0.440973	0.0583437		-10.0062	-10.3282	-9.35439	-9.73239	-9.61283	-8.64921	-8.84704	-8.88441	-9.30413	-9.03253	-8.73888	-8.78368	-9.13819	-8.44704	-8.80845	-9.17784	0.539155	0.0595692		-10.7745	-9.15209	-9.33817	-9.40665	-9.02776	-9.87164	-9.16947	-8.87346	-9.24812	-8.93423
11	MammU6-4395470		-9.29689	-9.50636	-9.70475	-10.0854	-9.08818	-9.91888	-10.1464	-9.15409	-9.38502	-8.62485	-8.99062	-9.06019	-8.36026	-8.51459	-9.27403	0.561293	0.109978		-9.94201	-10.3027	-9.48426	-9.83669	-10.0081	-8.62968	-8.86164	-9.13007	-9.18451	-8.95639	-9.0358	-8.95769	-8.7564	-8.33068	-8.62832	-9.20299	0.583998	0.181019		-10.7231	-9.25906	-9.51248	-9.58324	-9.29452	-10.0208	-9.35981	-8.90499	-9.19455	-9.17874
12	hsa-miR-15a-4373123		0.457644	-0.525338	1.31762	0.498862	0.617117	-0.158556	0.440933	1.07989	0.410754	1.14396	1.03629	-0.010419	0.77885	0.169331	0.518353	0.530744	-0.2138		1.08353	0.035265	1.20958	1.22136	0.871958	0.533694	0.883179	0.457831	0.417046	0.677577	1.47473	0.483423	1.16057	1.17607	0.506197	0.812801	0.403824	0.0806481		1.31945	-0.68286	0.39675	0.315722	0.428898	1.15085	0.479866	0.447073	0.620105	1.27209
13	hsa-miR-15b-4373122		1.43944	0.350103	1.28998	0.665357	0.512594	1.47569	0.597597	0.984521	0.246478	0.447791	0.806841	0.87327	0.297936	0.431765	0.74424	0.417286	-0.432833		1.05432	0.972662	1.50993	0.402605	0.997282	0.385741	0.97195	1.57805	1.12169	0.153131	-0.054703	0.221829	0.267502	0.946246	0.62724	0.743699	0.498271	-0.433374		1.11426	3.04847	0.906967	2.51275	2.72266	0.897127	1.85206	1.49067	0.642517	0.194311
14	hsa-miR-16-4373121		-6.10541	-6.81427	-6.31257	-6.33399	-6.21757	-6.33994	-6.8656	-5.98366	-6.53755	-5.99791	-5.66954	-6.13948	-6.61611	-6.55549	-6.32065	0.335374	-0.230286		-5.90213	-5.98142	-5.36039	-6.20017	-6.46683	-6.57791	-5.93932	-5.99203	-6.60751	-6.57074	-6.09606	-6.57186	-5.92287	-6.01256	-6.7148	-6.19444	0.377563	-0.104078		-5.79716	-6.12423	-6.14157	-6.21188	-6.08565	-6.59226	-6.18691	-6.13507	-6.25698	-6.36432
15	hsa-miR-17-4395419		-4.85005	-5.48567	-4.82077	-4.92531	-5.01061	-5.27365	-5.24411	-4.84299	-5.12472	-5.17098	-4.79465	-4.92166	-5.14721	-5.21706	-5.05925	0.209037	-0.303455		-3.95627	-3.99497	-4.83785	-4.76812	-5.11382	-5.23282	-4.73243	-4.77097	-5.27084	-5.10013	-4.72142	-5.19293	-4.92935	-4.86008	-5.39056	-4.85817	0.417845	-0.102379		-4.34769	-4.53677	-5.17066	-4.67192	-4.6891	-4.61987	-4.68943	-4.68957	-4.5681	-5.03803
16	hsa-miR-18a-4395533		2.03814	1.27542	2.79286	1.73487	2.13336	1.76455	1.70806	2.43817	1.88633	1.77842	2.84085	1.71998	2.49498	1.82498	2.03078	0.454522	-0.198265		2.98411	2.99942	2.71553	2.1867	2.14027	1.35921	1.98342	2.26469	1.88317	1.55517	2.2818	1.88002	2.18035	2.49582	1.8874	2.18647	0.46977	-0.0425765		2.36657	2.26322	2.13518	3.05761	2.1971	1.72204	2.23894	2.40544	2.34322	1.89001
17	hsa-miR-19a-4373099		-3.17224	-4.18649	-2.33855	-3.11603	-3.24949	-3.48672	-4.66342	-2.57869	-4.01643	-2.61128	-2.16551	-3.02771	-2.94384	-4.07887	-3.25966	0.746095	-0.0583322		-2.98801	-3.91981	-1.95209	-2.57814	-3.19973	-3.91414	-3.91692	-3.22438	-3.44765	-3.8942	-2.87838	-2.96417	-2.5274	-2.97127	-3.43581	-3.18747	0.585044	0.0138578		-2.36967	-3.67341	-2.99261	-2.4263	-2.64888	-3.29043	-3.8216	-4.17685	-3.2494	-4.09123
19	hsa-miR-19b-4373098		-5.91241	-6.60069	-5.38606	-6.39727	-5.88652	-6.50887	-6.62534	-5.88179	-6.14374	-6.24167	-5.90542	-6.20083	-6.14735	-6.61124	-6.17494	0.358982	-0.141568		-6.8992	-6.93304	-5.68362	-5.93522	-6.34158	-6.37456	-6.23095	-5.7399	-6.20813	-6.14759	-5.94573	-6.26557	-6.01827	-6.00911	-6.45739	-6.21266	0.361666	-0.179284		-5.70073	-6.30119	-6.01935	-6.22525	-6.07099	-6.12942	-5.89524	-5.92642	-5.70378	-6.12927
20	hsa-miR-20a-4373286		-3.3317	-4.37273	-2.52276	-3.6477	-3.64188	-3.90965	-4.08154	-3.38479	-4.2175	-3.78562	-3.19921	-3.69475	-3.34264	-4.01093	-3.6531	0.479476	-0.303708		-1.99956	-2.99918	-2.9596	-3.11009	-3.4244	-4.04169	-3.59559	-3.25127	-3.57382	-3.87311	-3.40143	-3.73909	-3.3215	-3.33251	-3.81997	-3.36286	0.493389	-0.013463		-2.80009	-2.88186	-3.74884	-3.08078	-2.92562	-3.35812	-3.34127	-3.30936	-3.25652	-3.92827
21	hsa-miR-20b-4373263		-0.666791	-1.22833	-1.13444	-1.20224	-1.20894	-0.9362	-0.995357	-1.08939	-1.3425	-1.64938	-1.12116	-0.77737	-1.38606	-0.920724	-1.11849	0.254177	-0.107243		0.037256	0.03654	-1.5221	-0.999525	-0.523617	-0.997064	-0.738405	-1.0999	-0.979417	-1.29085	-1.22838	-1.32605	-1.30099	-0.859603	-0.99489	-0.919133	0.461673	0.0921162		-0.713428	-0.819092	-0.962519	-0.748182	-1.02638	-1.07725	-0.98212	-0.756193	-1.14992	-1.40161
22	hsa-miR-21-4373090		-1.48031	-2.30722	-0.958865	-1.47779	-1.47204	-2.08466	-1.74251	-1.37692	-2.02034	-2.12513	-1.22932	-2.39712	-1.59989	-2.23819	-1.75074	0.445167	-0.10188		-1.99807	-1.9555	-1.02074	-1.02161	-1.89155	-2.16627	-1.27847	-1.20009	-1.84991	-2.03834	-1.45378	-1.59873	-1.68761	-1.22196	-1.70953	-1.60614	0.383768	0.0427117		-0.60184	-1.6198	-1.92915	-1.48343	-1.35505	-1.49094	-1.35693	-1.8176	-1.24122	-2.12886
23	hsa-miR-22-4373079		-1.64457	-2.18719	-1.65178	-1.6302	-2.29729	-2.31521	-2.1822	-1.65706	-1.68326	-1.56907	-2.15812	-2.08664	-1.82368	-1.75465	-1.90292	0.282271	-0.0203904		-2.97612	-3.02743	-2.18755	-1.86255	-2.04281	-2.03801	-1.77165	-2.24089	-1.87906	-1.61906	-0.993921	-2.66034	-1.5074	-1.5884	-1.51655	-1.99412	0.562469	-0.111584		-1.76706	-2.84106	-1.64228	-2.45774	-2.36511	-2.20512	-2.04463	-1.74404	-1.57737	-1.31658
24	hsa-miR-23b-4373073		1.15911	0.178334	1.26005	1.08888	0.594637	1.05585	1.2874	0.9439	-0.259332	-0.105918	0.459578	0.197254	0.947095	-0.16167	0.617512	0.560131	-0.0645509		1.10497	1.01897	0.8032	1.21203	0.468277	0.539796	1.1278	0.93609	0.615246	0.041183	0.056778	0.525376	0.206019	0.72833	0.124718	0.633919	0.401106	-0.0481435		1.11114	0.882046	0.048029	1.59504	1.60354	1.53859	0.931408	1.19896	1.30715	4e-06
26	hsa-miR-24-4373072		-6.20065	-6.35308	-6.31263	-6.05296	-6.04351	-6.2721	-5.78586	-5.98662	-6.0463	-5.63098	-5.90838	-5.96309	-5.83536	-6.04071	-6.03087	0.205862	-0.175316		-5.9733	-5.96376	-5.96413	-5.61562	-6.11133	-5.94627	-5.70115	-5.92584	-6.30557	-5.96318	-5.73552	-6.1136	-5.96072	-5.67887	-6.13397	-5.93952	0.190205	-0.0839633		-5.26102	-5.92954	-6.08958	-6.02531	-5.99596	-5.28332	-5.89381	-5.87877	-5.76617	-6.01354
27	hsa-miR-25-4373071		1.3711	0.310352	1.1966	2.13357	0.852287	0.75539	1.07891	1.54373	0.529372	0.287233	1.17291	0.857143	0.909506	0.48393	0.963002	0.508063	-0.390189		2.00276	2.01607	0.971835	1.42295	1.27466	0.637704	1.41566	1.45517	0.72398	0.629928	0.78715	0.880514	0.531187	0.949264	0.519518	1.08122	0.495065	-0.271967		3.332	2.17808	0.467327	1.82895	1.68436	2.04542	1.15487	1.17711	1.9952	0.39015
28	hsa-miR-26a-4395166		-5.41175	-5.20724	-4.73816	-5.45892	-5.04784	-5.56275	-4.75585	-5.04463	-5.16746	-5.78006	-5.57422	-5.47038	-5.50961	-5.81357	-5.32446	0.340533	-0.273616		-4.99199	-5.03099	-5.04372	-4.48162	-5.24146	-5.25904	-4.76275	-4.36248	-4.90803	-5.36595	-5.79252	-5.86026	-5.47995	-5.45107	-5.4427	-5.16497	0.430271	-0.114124		-4.31516	-4.35917	-5.23015	-4.71407	-4.44402	-3.65311	-4.88643	-4.67734	-5.26235	-5.51076
29	hsa-miR-26b-4395167		-3.11043	-3.35561	-1.87391	-3.25412	-2.52517	-3.35197	-3.04372	-2.29025	-3.11879	-3.15814	-2.70465	-2.81574	-2.95705	-3.26883	-2.91631	0.435244	-0.299339		-3.00352	-1.98626	-2.12548	-2.15132	-3.16104	-3.09337	-3.0195	-2.51889	-2.63871	-3.30835	-2.88424	-2.96992	-2.80354	-2.70871	-3.25083	-2.77491	0.417949	-0.15794		-2.19877	-2.21252	-2.96256	-2.16185	-2.05784	-2.24288	-2.75766	-2.91521	-2.44023	-3.10569
30	hsa-miR-27a-4373287		-1.16435	-1.66378	-1.25152	-1.67175	-2.06649	-1.42619	-0.448139	-0.965985	-1.51899	-1.48351	-1.03677	-0.769467	-2.15961	-1.51885	-1.36753	0.471276	-0.026147		-0.951232	0.050368	-1.42504	-1.3614	-0.83111	-1.57509	-0.801003	-0.996713	-0.996477	-1.58421	-1.36348	-2.08863	-1.39239	-1.37684	-1.33242	-1.20171	0.483329	0.13967		-1.05006	-1.24925	-1.35664	-1.16756	-1.42806	-1.12391	-1.21569	-1.20395	-1.54526	-1.68768
31	hsa-miR-27b-4373068		-1.73065	-2.22515	-1.30844	-1.43844	-1.94153	-2.0878	-1.57659	-1.47574	-1.94335	-2.08522	-1.56022	-1.6628	-1.42722	-2.26553	-1.76633	0.320321	-0.191688		-1.0005	0.012453	-1.23769	-1.10382	-1.81337	-2.00278	-1.29846	-1.68978	-2.02876	-1.99123	-1.73329	-2.02329	-1.45223	-1.45208	-1.77999	-1.50632	0.542607	0.0683239		-0.833156	-1.43657	-1.99647	-1.25286	-1.63578	-1.0216	-1.62793	-1.53757	-1.44656	-1.86133
32	hsa-miR-28-3p-4395557		-0.233163	-0.238528	-0.579987	-0.801547	0.549349	-0.543157	0.082432	0.418817	-0.06385	-0.189446	0.413258	-0.872033	-0.587545	-0.890186	-0.252542	0.487148	0.0484133		-0.95291	-0.026668	0.00513	-0.115132	-0.473063	-0.05988	0.195675	-0.097825	-0.288522	-0.181984	-0.46683	-0.257953	2e-06	0.110427	-0.548694	-0.210548	0.298376	0.0904067		0.346426	0.196985	-0.241087	-0.680862	-0.159359	0.090107	0.000954	-0.283987	0.14303	-0.415325
33	hsa-miR-28-5p-4373067		1.17303	0.309224	1.16391	0.98397	0.56771	0.981404	1.57028	0.853833	0.477479	0.617747	0.898564	0.401431	4e-06	0.477084	0.748262	0.415283	-0.174736		1.0513	2.0197	0.227866	0.937536	0.797603	0.812741	1.18701	1.1561	0.753773	0.60008	1.12098	0.433455	1.00588	0.597867	0.7633	0.897679	0.413589	-0.0253189		1.41585	1.2758	0.55257	1.0278	1.21716	1.70907	0.94482	1.18804	0.88706	0.78045
34	MammU6-4395470		-9.36193	-8.7106	-9.27589	-9.62061	-8.45932	-10.0093	-9.57871	-8.24676	-8.62441	-8.62699	-9.10268	-9.298	-8.56134	-8.44423	-8.99434	0.538497	0.0662756		-10.0329	-9.67749	-8.90022	-9.19532	-9.84766	-8.36775	-8.8485	-8.5798	-8.88861	-8.70796	-8.99585	-9.13517	-8.85594	-8.18543	-8.68303	-8.99344	0.520423	0.0671762		-10.3229	-8.72581	-8.86537	-9.56941	-8.46094	-9.47436	-9.17937	-8.30683	-8.95365	-8.94628
35	MammU6-4395470		-9.42868	-9.25543	-9.34816	-9.70652	-8.61685	-9.54967	-9.97156	-8.41571	-8.67866	-8.86071	-8.8617	-9.03619	-8.88944	-8.19955	-9.05849	0.507772	0.00551828		-10.1377	-9.94933	-9.05247	-9.37343	-9.85331	-8.56085	-9.14864	-8.48051	-8.83499	-8.73259	-8.87384	-8.60943	-8.98584	-8.44623	-8.88111	-9.06135	0.540009	0.00265187		-10.4644	-8.86203	-8.92099	-9.53223	-8.73986	-9.51651	-8.77961	-8.69826	-8.96355	-9.0548
36	hsa-miR-29a-4395223		-8.17977	-8.63516	-8.34981	-8.33718	-8.31825	-7.97933	-8.23359	-8.27847	-8.29785	-8.10949	-8.43895	-8.57314	-8.52053	-8.09068	-8.31016	0.188088	0.00177745		-7.9814	-7.01247	-8.40027	-8.75888	-8.46607	-8.41749	-8.33492	-8.70702	-8.45926	-8.41354	-8.21256	-8.42241	-8.25587	-8.24777	-8.30085	-8.29272	0.401149	0.0192177		-8.22331	-8.36545	-8.32613	-8.25194	-8.41935	-8.29889	-8.32406	-8.17377	-8.40582	-8.71136
37	hsa-miR-29b-4373288		-1.70053	-1.98653	-1.32602	-1.67592	-1.55524	-1.27694	-1.50617	-1.19	-1.66457	-1.82583	-1.61866	-2.2359	-1.91281	-1.44488	-1.63714	0.289045	0.0258019		-1.99595	-0.993889	-1.54368	-2.14167	-1.66271	-1.73318	-1.76875	-1.99765	-1.72064	-1.94651	-1.67104	-1.71383	-1.98503	-1.61242	-1.51123	-1.73321	0.27668	-0.0702679		-0.793987	-1.9323	-1.75265	-1.71347	-1.92799	-1.15082	-1.86348	-1.30778	-1.56639	-1.88892
38	hsa-miR-29c-4395171		-4.70077	-2.89388	-3.11094	-4.01564	-2.22792	-4.46635	-2.1532	-2.00019	-2.38203	-3.13917	-3.65764	-3.74573	-3.46505	-3.37056	-3.23779	0.848642	-0.635657		-2.96931	-0.963806	-2.24644	-2.19778	-4.19842	-2.3356	-4.3551	-2.67544	-2.30842	-3.13713	-3.67361	-3.71353	-3.26863	-3.5626	-3.21644	-2.98815	0.889265	-0.386016		-1.07051	-2.72632	-1.78644	-3.11188	-2.48228	-0.96795	-3.22947	-2.93141	-2.53429	-2.4353
39	hsa-miR-30b-4373290		-4.37014	-4.71659	-4.89165	-4.88924	-4.77046	-4.18023	-4.18392	-4.46625	-5.08587	-5.30407	-4.95999	-4.76459	-5.13008	-4.66112	-4.74102	0.342639	0.0320435		-3.93978	-4.00522	-5.01808	-4.63221	-4.44588	-4.82784	-4.04251	-4.38977	-4.08879	-5.17228	-5.42121	-5.28206	-5.23603	-4.60505	-4.79689	-4.66024	0.500962	0.112818		-4.34036	-3.77977	-4.71162	-4.0898	-4.33244	-4.08919	-4.34992	-4.40612	-4.92616	-5.70999
40	hsa-miR-30c-4373060		-5.0306	-5.44243	-6.16283	-5.73926	-5.52238	-5.00791	-5.30773	-5.23976	-5.67386	-6.02134	-5.39614	-5.41142	-5.90495	-5.28764	-5.51059	0.350356	0.00941872		-4.97337	-4.98678	-5.86957	-5.96306	-5.57663	-5.26895	-4.95477	-5.24783	-5.24801	-5.95974	-6.22347	-6.02932	-5.90252	-5.17508	-5.3062	-5.51235	0.438601	0.0076552		-5.50158	-4.35966	-5.77012	-4.89171	-5.14027	-5.19018	-5.1814	-4.95337	-5.77566	-6.22643
41	hsa-miR-31-4395390		-1.71365	-1.82166	-2.62081	-2.17424	-2.07153	-1.35048	-2.23894	-1.75951	-2.15096	-2.14343	-2.32038	-2.35975	-2.28971	-1.8859	-2.06435	0.326506	0.0842199		-1.97838	-1.97227	-2.39626	-2.66887	-2.45802	-2.33591	-2.1551	-2.42485	-2.11621	-2.32081	-2.55985	-2.26488	-2.41467	-1.69985	-2.13629	-2.26015	0.253307	-0.111575		-2.18286	-2.17817	-1.7544	-2.12545	-2.46343	-2.32986	-1.9528	-1.93023	-2.58277	-2.70781
42	hsa-miR-32-4395220		3.52774	3.29165	5.18963	2.77406	4.38856	3.20913	4.11283	4.10922	3.80112	3.50328	3.85689	3.26847	4.3982	3.35725	3.77057	0.627616	-0.392711		5.02772	8	6.43624	5.62534	3.51007	3.3857	4.00447	4.2456	4.17994	4.01146	4.32245	3.40292	4.20074	4.3111	3.57478	4.54924	1.27046	0.385951		3.80851	5.25313	3.39058	3.78876	4.89709	5.00165	4.62272	5.35109	3.55902	4.20402
43	hsa-miR-34a-4395168		-0.78058	-1.10432	-1.01877	-1.42542	-1.2713	-0.76147	-1.08473	-0.957564	-1.50062	-1.74897	-1.37961	-1.63002	-1.7514	-1.30996	-1.26605	0.328416	0.234323		-0.927851	-0.982998	-1.42516	-1.91073	-1.34107	-1.43569	-0.831099	-1.8265	-1.14346	-1.54192	-1.49251	-1.41931	-1.54902	-1.09532	-0.949882	-1.32483	0.326929	0.175541		-1.10486	-1.62158	-1.31971	-1.6012	-1.62159	-1.36768	-1.56082	-1.7929	-1.39106	-1.88331
45	hsa-miR-34c-5p-4373036		3.4884	2.55366	5.99563	4.3499	4.37635	2.66817	3.33553	4.08034	3.28486	4.03812	4.32925	4.18207	5.14349	3.09106	3.92263	0.941617	-0.478074		4.10407	4.05705	8	5.72916	3.44828	2.56831	3.07053	3.53025	3.82736	2.43734	4.87978	3.96957	3.9779	3.75962	3.31916	4.04522	1.3675	-0.355483		8	3.00003	3.73509	3.12675	4.38302	4.80903	3.04521	4.93542	4.4865	3.03593
46	hsa-miR-92a-4395169		-1e-06	-0.806716	0	0.30763	-0.070574	-0.832401	2e-06	0.58327	-1.38156	-0.610183	0.4734	-0.662514	-0.230357	-0.965926	-0.299709	0.58547	-0.217626		0.008682	0.014368	0.607532	0.258608	-0.01907	-0.48115	0.404343	-0.100352	-0.735733	-0.80365	-0.277525	-0.053703	-0.535919	0.12377	-0.5556	-0.143027	0.415169	-0.0609437		1.35612	0.449262	-0.764824	0.344591	0.046536	0.48796	0.179108	-0.299217	0.190433	-1.03176
47	hsa-miR-93-4373302		-2.50759	-3.2605	-2.58892	-3.04448	-2.86502	-3.38935	-2.81614	-2.23253	-2.95793	-2.93064	-2.77196	-2.82703	-2.59417	-3.03541	-2.84441	0.302482	-0.150285		-2.86665	-1.9703	-3.10913	-3.46005	-2.63831	-3.10977	-1.90964	-2.84526	-2.81385	-3.90498	-2.68257	-3.05656	-2.63864	-2.58327	-2.86489	-2.83026	0.500373	-0.136136		-1.7628	-2.76912	-2.81039	-2.61106	-2.67194	-3.31628	-2.45101	-2.26614	-2.38556	-2.84135
48	hsa-miR-95-4373011		-1.61557	-2.22758	-2.12014	-2.42499	-2.62215	-1.67215	-1.75356	-1.73954	-2.41012	-2.30983	-2.26637	-1.86346	-2.46577	-1.85202	-2.09595	0.337582	-0.14996		-2.00434	-0.923479	-2.57065	-2.15267	-2.00826	-2.62204	-1.49228	-1.75593	-1.72194	-2.97316	-2.64125	-2.43662	-2.20947	-2.2166	-2.14395	-2.12484	0.515209	-0.178857		-2.18781	-1.36148	-2.04986	-1.3991	-1.4777	-1.53806	-1.58015	-0.891129	-2.85692	-2.74773
49	hsa-miR-98-4373009		1.33777	0.94967	0.965576	0.632278	1.2407	1.19119	1.36754	1.8362	0.793292	0.937223	1.04465	1.58396	0.888602	0.801707	1.11217	0.333638	-0.0756885		2.09138	1.93364	0.821622	1.16521	1.04742	0.680123	1.56939	1.36218	1.38541	0.866384	-0.542008	1.63092	0.78735	1.37975	1.51193	1.17938	0.632057	-0.008477		2.14099	1.32665	0.946987	1.54242	1.3135	1.72777	1.45336	1.35427	1.09678	0.935396
51	hsa-miR-99a-4373008		-3.94048	-4.34643	-3.97141	-3.90517	-4.01282	-4.17467	-3.84931	-3.67484	-4.32319	-4.23497	-3.71684	-4.19989	-3.72005	-4.10215	-4.0123	0.225145	-0.152738		-5.03045	-4.86981	-3.96509	-3.93874	-4.39074	-4.4309	-3.5777	-3.83657	-4.38072	-4.12271	-3.65331	-4.02453	-3.80764	-3.63554	-3.82074	-4.09901	0.439357	-0.239449		-3.28483	-3.95909	-4.53918	-3.38357	-3.88491	-3.34713	-4.02861	-3.82925	-4.05305	-4.27916
52	hsa-miR-99b-4373007		-0.988376	-1.38259	-1.4354	-0.914065	-1.2625	-0.966625	-1.09154	-0.739144	-1.33515	-1.45336	-0.89193	-1.09912	-0.993455	-0.872464	-1.10184	0.232113	-0.122018		-2.81308	-2.0044	-1.03685	-0.787094	-1.01859	-1.23488	-0.307629	-0.689544	-1.35731	-1.36598	-1.29166	-1.28424	-1.29136	-0.871423	-0.629423	-1.1989	0.600407	-0.219078		-0.551319	-0.547278	-1.15108	-0.157448	-1.36753	-0.151398	-0.924286	-0.914276	-1.14153	-1.50481
53	hsa-miR-100-4373160		-4.30849	-5.02526	-4.13922	-4.24511	-4.5107	-4.48287	-4.49724	-4.053	-4.76115	-4.69372	-3.95983	-4.71908	-4.15569	-4.693	-4.44602	0.312367	-0.118312		-5.04369	-4.99417	-4.33107	-4.33517	-4.82112	-4.72322	-3.94564	-4.53188	-4.9139	-5.01706	-4.16567	-4.22509	-3.66015	-3.86478	-4.33935	-4.4608	0.446768	-0.133085		-3.64435	-4.30647	-5.01923	-4.07237	-4.58858	-3.94288	-4.43357	-4.43165	-4.22554	-4.65512
54	hsa-miR-101-4395364		-0.034845	-0.296244	0.28248	-0.065177	0.000868	0.025366	-0.212635	0.277782	-0.092422	-0.2667	0.111565	-0.184037	-0.13416	0.062058	-0.0375786	0.18062	0.00850636		0.033529	0.06551	0.225486	-0.347134	-2e-06	-0.297606	0.030457	0.197986	-0.03536	-0.293704	0.149387	2e-06	-0.162569	0.408122	0.081776	0.00372533	0.20955	0.0498103		-2e-06	-0.347912	0.148771	0.130205	0.34037	-0.069638	0.119501	-0.04034	1e-06	-0.570135
55	hsa-miR-103-4373158		-1.88414	-2.35224	-2.27611	-2.34342	-2.70861	-1.88657	-1.95122	-2.00465	-2.31093	-2.50919	-2.57776	-2.14742	-2.41161	-2.03972	-2.24311	0.263715	0.0326424		-2.94096	-1.95283	-2.58855	-2.51623	-2.22099	-2.44414	-1.90291	-2.25324	-1.92001	-2.56902	-2.35503	-2.79041	-2.50059	-2.07529	-2.11525	-2.34303	0.316865	-0.0672743		-2.41485	-2.22051	-2.36022	-2.00838	-2.23904	-2.03434	-2.1217	-1.89212	-2.5086	-2.47291
56	hsa-miR-106a-4395280		-4.9784	-5.4432	-4.55464	-5.01956	-4.93314	-5.28122	-5.1031	-4.85047	-4.97004	-5.08454	-4.18844	-4.89656	-4.9807	-5.24581	-4.96642	0.308163	-0.216029		-3.96781	-3.98402	-4.75734	-4.66061	-5.17078	-5.10262	-4.4609	-4.69949	-5.20946	-5.012	-4.86585	-5.01545	-4.80809	-4.71644	-5.17712	-4.77387	0.390616	-0.0234799		-4.27905	-4.66091	-5.1035	-4.61259	-4.64223	-4.67873	-4.91832	-4.88325	-4.48937	-4.94949
58	RNU44-4373384		-2.21156	-2.78978	-2.26011	-2.69087	-2.26125	-2.39241	-2.28784	-2.40993	-2.58681	-2.65889	-2.9679	-2.32798	-2.74466	-2.18776	-2.48412	0.250841	-0.207074		-3.05669	-3.12953	-3.07432	-1.8284	-2.23673	-2.73166	-1.55392	-2.21952	-1.86818	-2.63691	-2.92456	-2.71946	-2.49243	-2.14175	-2.13709	-2.45008	0.496624	-0.173026		-1.72843	-1.42822	-2.9227	-1.91889	-2.06852	-1.7583	-1.81082	-1.65366	-2.47364	-2.70716
59	hsa-miR-106b-4373155		-1.83009	-2.39643	-2.0002	-2.03266	-2.0899	-2.2438	-2.19709	-1.65419	-2.15054	-1.87713	-1.5271	-2.00077	-1.67535	-2.11476	-1.985	0.246492	-0.2376		-1.00045	-0.9724	-1.49386	-1.81772	-2.06973	-2.16711	-1.64607	-2.03617	-2.49932	-1.97586	-1.51406	-1.84205	-1.59911	-1.47611	-1.91861	-1.73524	0.414486	0.0121571		-1.35944	-1.97701	-2.10895	-1.69031	-1.94426	-1.6926	-1.75239	-1.7592	-1.86429	-1.96751
60	hsa-miR-107-4373154		2.91418	1.86806	2.64748	2.53596	1.35755	2.97492	1.97082	2.87358	1.98253	0.901277	1.45654	1.58484	1.53649	2.07065	2.04821	0.653354	-0.000611643		3.0023	2.04831	1.56732	1.53697	2.69624	1.82149	4.63519	1.6807	1.95038	1.36552	0.811989	1.2633	1.12466	1.83947	1.83225	1.94507	0.929875	-0.103745		3.44174	1.76689	2.50353	1.74909	2.52669	3.08315	3.39004	2.31049	1.53574	0.934753
61	hsa-miR-124-4373295		-3.95086	-3.92605	-4.24173	-4.49427	-4.0972	-3.367	-3.9497	-3.69425	-4.14097	-4.01691	-4.36608	-4.40204	-4.1854	-3.3187	-4.0108	0.354041	0.181507		-3.93358	-4.94796	-4.55717	-4.33798	-4.23969	-3.95239	-3.73128	-4.86931	-4.09483	-3.92499	-4.38011	-4.2104	-4.15915	-3.8049	-3.83071	-4.1983	0.370418	-0.00599287		-3.74731	-4.4922	-4.04534	-4.50217	-4.77915	-3.90434	-4.21704	-3.96448	-4.37827	-4.27501
63	hsa-miR-125a-5p-4395309		-2.71064	-3.34127	-3.83011	-3.7326	-3.79926	-2.81303	-3.16146	-2.99072	-3.38518	-4.01763	-3.51898	-3.22657	-3.40234	-2.76656	-3.33545	0.418006	0.0276246		-2.92273	-2.02286	-3.48791	-3.54277	-3.27793	-3.57554	-2.88251	-2.9145	-2.85871	-3.76908	-4.05694	-3.88214	-3.47243	-3.15933	-3.23506	-3.2707	0.509513	0.0923824		-3.69346	-2.49337	-3.18974	-2.59893	-2.74432	-3.35004	-3.03336	-2.79145	-3.85027	-4.06901
65	hsa-miR-125b-4373148		-5.68989	-6.22977	-5.75386	-6.15128	-6.10724	-5.65025	-6.04376	-5.62981	-6.31473	-6.68119	-5.91693	-6.26097	-6.2351	-5.97103	-6.04541	0.300066	-0.0402377		-5.83406	-6.03416	-6.35454	-6.24462	-6.05842	-6.22564	-5.6843	-5.99131	-5.85631	-6.30767	-6.35299	-6.32856	-6.34738	-5.78836	-5.75997	-6.07789	0.246151	-0.0727093		-5.71023	-5.56445	-6.16106	-5.24701	-5.98798	-5.76218	-5.64344	-5.52037	-6.2291	-6.59861
66	hsa-miR-126-4395339		-7.03785	-7.30509	-7.39468	-7.91937	-7.42237	-7.05098	-7.30365	-7.25505	-7.50771	-7.41809	-7.1984	-7.11644	-7.67312	-7.20068	-7.34311	0.242508	0.0118108		-6.96502	-6.92723	-7.46788	-7.68038	-7.33075	-7.43457	-7.23356	-7.35212	-7.04436	-7.50672	-7.27504	-7.70482	-7.35869	-7.14195	-6.99035	-7.29423	0.245913	0.060687		-7.46245	-7.16043	-7.18585	-7.18944	-7.29321	-7.52872	-7.24788	-6.97811	-7.80375	-7.68902
67	hsa-miR-127-3p-4373147		-2.47776	-3.27587	-3.84744	-2.98539	-3.37771	-2.37912	-2.6795	-3.04271	-3.53781	-3.94132	-3.42442	-3.4319	-3.61062	-2.85562	-3.2048	0.484245	0.158178		-2.94126	-1.94479	-4.08522	-3.44532	-3.26435	-3.0845	-2.61167	-3.04872	-2.94915	-3.63618	-3.98318	-3.79195	-3.76328	-3.26856	-3.1517	-3.26465	0.557505	0.0983225		-3.02726	-2.76941	-3.42591	-2.75303	-3.17895	-2.86091	-3.32807	-2.70239	-3.43371	-3.98677
68	hsa-miR-128-4395327		-1.8451	-2.46467	-3.24754	-2.44575	-3.02789	-1.68947	-2.23162	-2.70776	-3.10225	-3.64198	-3.11162	-2.63975	-3.20503	-2.12758	-2.67772	0.574908	0.0310015		-2.98435	-1.99589	-3.61528	-2.97961	-2.39427	-2.5405	-2.25704	-2.78179	-2.20932	-3.18244	-3.66762	-3.28831	-3.60563	-2.7341	-2.50922	-2.84969	0.540626	-0.140973		-2.35349	-1.84754	-3.08928	-2.05914	-2.49456	-2.11943	-2.00158	-1.69125	-2.93374	-3.39977
70	hsa-miR-129-3p-4373297		-1.63165	-2.18945	-2.81654	-2.24984	-2.52171	-1.54865	-1.80877	-1.94919	-2.49413	-2.78709	-2.21542	-2.39873	-2.34898	-1.53592	-2.17829	0.427602	0.185953		-1.00004	-2.07809	-3.30309	-2.97939	-2.21099	-2.35489	-2.05662	-2.51423	-2.00546	-2.37071	-2.58437	-2.67687	-2.58639	-2.02319	-2.03764	-2.3188	0.525073	0.0454466		-2.03754	-2.05351	-2.61891	-1.87364	-2.38956	-1.92756	-1.65315	-1.43287	-2.79293	-2.48758
71	hsa-miR-129-5p-4373171		4.31534	2.42777	3.33627	2.77842	2.89247	4.63821	3.99375	3.50656	3.18373	3.40435	3.31019	3.06803	3.17168	3.9396	3.42617	0.609344	-0.198755		0.232026	1.07761	3.15817	3.1488	3.72893	3.55238	4.92295	2.89671	3.7177	3.65449	3.4687	3.17315	3.54412	3.63447	3.97036	3.19204	1.1411	-0.432888		4.64866	3.92648	3.81229	5.10362	3.52475	2.63862	4.32614	4.26786	3.55799	3.69988
72	hsa-miR-130a-4373145		0.69922	1.13748	0.051582	-0.339839	0.031073	0.60452	1.05615	0.36968	0.565114	-0.052443	0.248675	0.371082	-0.398341	0.701464	0.360387	0.470149	-0.0784591		0.082631	1.0258	0.116346	-0.059386	0.652712	0.480664	0.277735	0.528209	0.914115	1e-06	-0.050678	-0.350508	-0.010849	0.335105	0.47525	0.294476	0.386183	-0.14437		0.629135	1.28566	0.00809	0.723759	0.300657	0.875757	0.767279	1.17094	0.12173	-0.029179
73	hsa-miR-130b-4373144		2.35529	1.7363	2.05116	2.29949	2.11532	1.8122	3.11006	8	2.62437	2.40686	1.88091	2.87635	2.31191	2.23621	2.70117	1.57325	0.226276		2.09096	1.9575	2.60706	2.90635	2.62846	2.17169	3.12115	2.60897	2.19382	2.08809	2.29479	2.0507	2.31113	2.31901	2.01454	2.35761	0.345129	-0.117283		3.74188	2.6564	1.93551	3.23984	2.83616	2.94794	2.09171	2.56555	2.93613	2.15199
74	hsa-miR-132-4373143		-5.4645	-5.75569	-6.21647	-5.64311	-6.37506	-5.11713	-4.77928	-5.96464	-5.85222	-6.179	-6.35672	-5.32568	-6.46153	-5.65637	-5.79624	0.505195	0.00670619		-5.0357	-3.97364	-6.13308	-5.7798	-5.5065	-5.77839	-5.37422	-5.16943	-4.74724	-6.4149	-6.82635	-7.04782	-6.54583	-6.18725	-6.20802	-5.78188	0.830716	0.0210693		-6.0421	-4.73729	-5.81553	-5.14306	-4.97135	-5.19511	-5.12755	-4.63536	-6.03777	-6.17905
75	hsa-miR-133a-4395357		0.133967	0.059842	-0.848683	-0.394145	-0.380403	0.18572	0.550892	0.514806	-0.254634	-0.250111	-0.252346	-0.621186	-1.04171	-0.590192	-0.227727	0.474685	0.0643186		-0.984349	0.09441	-0.004363	-0.128907	0.460815	-0.045274	0.76565	-0.25126	-0.192756	-0.568127	-0.591593	-0.87119	-0.32151	-0.093526	-0.088485	-0.188031	0.456441	0.104015		0.741928	-0.034262	-0.249985	-0.365393	-0.407665	0.45685	-0.41491	-0.176403	-0.581639	-0.863167
76	hsa-miR-133b-4395358		3.72686	3.69085	3.04574	2.61953	3.19627	3.66623	4.51251	3.8388	3.82007	3.41719	3.09215	3.50262	2.47208	3.50097	3.43585	0.526526	0.186167		2.13024	2.0348	3.29433	3.01036	4.13213	3.53017	4.23426	2.86454	3.82229	3.32914	3.29932	3.26369	3.1778	3.83512	4.20815	3.34442	0.667204	0.0947424		3.11788	3.17281	3.73151	3.4226	3.54904	4.25228	2.53257	3.27544	3.37724	2.72789
77	hsa-miR-134-4373299		1.34557	1.24592	0.517961	1.27521	1.35603	1.58112	8	1.01098	1.18147	0.846162	1.27271	0.93886	1.5053	1.97606	1.7181	1.84132	0.224739		-0.798177	-0.888096	-0.077166	1.15567	0.666149	1.38849	1.32483	0.836789	1.09339	1.23633	1.09735	0.949974	0.752981	1.84675	1.03967	0.774996	0.778007	-0.718363		1.1228	1.51798	0.880424	1.04234	1.10977	1.11603	0.746355	1.76074	1.13671	8
78	hsa-miR-135a-4373140		-1.58391	-1.79915	-1.17484	-1.81565	-2.06648	-1.08721	-1.65838	-1.42469	-2.02493	-2.08109	-1.97085	-1.79802	-2.28093	-1.53497	-1.73579	0.348667	0.20373		-1.98411	-1.98872	-2.30131	-1.80463	-1.52596	-1.81997	-1.74399	-1.807	-0.925207	-2.05861	-2.07058	-2.45896	-2.15222	-2.26533	-1.77597	-1.91217	0.367574	0.027354		-1.58062	-1.76034	-1.99864	-1.3576	-1.14293	-1.65616	-1.79534	-1.4843	-2.37536	-2.2525
79	hsa-miR-135b-4395372		-0.576375	-1.01992	-0.671212	-0.643697	-1.14664	-0.000755	-2.03999	-0.871165	-1.64415	-0.39926	-0.650366	-0.297293	-1.54325	-1.35989	-0.918854	0.572268	0.411434		-0.023099	-0.002731	-1.16421	-1.32695	-0.882471	-1.38517	-2.41712	-1.27885	-0.80088	-1.74777	-1.42387	-1.65804	-0.91965	-1.61347	-1.60386	-1.21654	0.631691	0.113745		-0.701057	-1.09606	-1.01193	0.00832	-0.715177	-0.628317	-2.37318	-2.04934	-1.90931	-2.00193
80	hsa-miR-137-4373301		-2.93903	-3.36245	-3.04381	-3.61345	-3.53301	-2.90185	-2.75492	-3.07848	-3.36076	-3.55127	-3.56437	-3.07631	-3.20878	-2.53207	-3.18004	0.332867	0.00827017		-2.97993	-1.92333	-3.96018	-3.21942	-3.15526	-3.13987	-3.05574	-2.62341	-2.31684	-3.33447	-3.33947	-3.91133	-3.21019	-3.24378	-2.78384	-3.0798	0.527627	0.108507		-3.67461	-2.91445	-3.23241	-2.48216	-2.8774	-3.0805	-2.76164	-2.50391	-3.49953	-3.57071
82	hsa-miR-138-4395395		-6.00804	-5.81523	-6.71597	-6.46497	-6.06711	-5.91017	-5.43194	-5.51216	-6.02038	-6.53451	-6.38682	-6.35739	-6.69059	-6.1928	-6.15058	0.401575	-0.024911		-5.97441	-3.95893	-6.31306	-5.72733	-6.45655	-5.88824	-5.89055	-5.47821	-5.55654	-6.29593	-6.98696	-7.03477	-6.42135	-6.2936	-6.40523	-6.04544	0.735342	0.0802216		-5.54933	-5.50346	-6.24734	-5.8285	-5.7535	-5.18272	-5.77661	-5.53168	-6.22835	-6.40351
83	hsa-miR-139-3p-4395424		0.948685	0.012504	-0.238896	0.740583	-2e-06	1.4465	0.63195	0.292815	0	0.098981	-0.126493	0.750156	-0.07577	0.775683	0.375478	0.504238	-0.102698		-0.964333	-0.031837	-5e-06	0.638338	0.751695	0.154124	1.45675	0.663432	0.78273	-0.155966	0.325704	-0.164217	0.348215	0.433185	0.332535	0.30469	0.553333	-0.173486		0.480383	0.9161	-0.045882	0.749441	0.798311	0.752558	0.79952	1.53783	-0.225161	0.29966
84	hsa-miR-139-5p-4395400		-5.03896	-5.55331	-6.36545	-5.61783	-5.44627	-5.07349	-4.81851	-4.4081	-5.8494	-6.00925	-5.20661	-5.53565	-5.95936	-5.21304	-5.43537	0.520607	0.115551		-4.96936	-3.92875	-6.33231	-5.28481	-5.29243	-5.43125	-4.70904	-5.53044	-5.0411	-6.12512	-6.29603	-6.03986	-5.99891	-5.57889	-5.48105	-5.46929	0.650914	0.0816353		-4.55187	-4.29577	-5.99788	-4.74437	-5.14577	-4.52131	-5.23001	-5.13341	-5.86681	-6.30143
85	hsa-miR-140-3p-4395345		0.02663	-1.05114	0.272947	0.711667	-0.195047	-0.496813	1.08053	0.792224	-0.985969	-0.395463	-0.066957	-0.772202	-0.408422	-1.16081	-0.189201	0.707598	-0.299944		0.022958	1.00302	0.804397	1.58186	0.563612	-0.44252	0.873505	0.713467	0.172913	-0.830126	-0.469185	-0.449602	-0.269344	-0.112407	-0.76255	0.16	0.725327	0.0492567		2.40423	0.233877	-0.15107	0.271547	0.59986	1.33703	0.554539	-0.374315	-0.123938	-1.01454
86	hsa-miR-140-5p-4373374		-4.37656	-5.24955	-4.83643	-4.97383	-4.79069	-4.83705	-4.66179	-4.4698	-4.87909	-4.78088	-4.7413	-4.51057	-4.96664	-4.79436	-4.77632	0.224691	-0.0570573		-4.00614	-3.99658	-4.60295	-4.77036	-4.72096	-4.87643	-4.47009	-4.52992	-4.65431	-4.86361	-4.60121	-4.84249	-4.59216	-4.48665	-4.71777	-4.58211	0.268842	0.137159		-4.53305	-4.75364	-5.043	-4.6942	-4.42001	-4.79218	-4.60949	-4.75911	-4.78192	-5.12984
87	hsa-miR-142-3p-4373136		-0.264846	-0.863843	0.262784	-0.899699	-0.660227	-0.7123	-0.88136	-0.130658	-1.12542	-0.944367	-0.446481	-0.569066	-1.325	-0.918336	-0.677059	0.420152	-0.198666		-0.938018	0.00394	-0.536547	-0.471052	-0.357023	-0.65367	-0.395659	-0.260396	-0.190351	-1.02469	-0.881897	-0.920187	-0.867239	-0.090072	-1.12786	-0.580715	0.363841	-0.102322		0.204733	0.02571	-0.950218	0.176725	-0.077635	-0.499546	-0.462132	-0.372538	-0.441653	-1.2247
89	hsa-miR-143-4395360		-2.78856	-3.11799	-3.97294	-4.0718	-3.93396	-2.82028	-2.42767	-3.13906	-3.48367	-3.1516	-2.74634	-2.44768	-5.02775	-3.86313	-3.3566	0.739451	0.442847		-4.95848	-1.96735	-3.35584	-4.38338	-2.59166	-3.27172	-3.10372	-3.74948	-2.8902	-3.24442	-2.9785	-4.03941	-3.28894	-3.32245	-2.65111	-3.31978	0.740818	0.479673		-3.42932	-3.56518	-3.48554	-4.25409	-4.54708	-4.33508	-3.69408	-3.47885	-3.99688	-3.79455
91	hsa-miR-145-4395389		-2.62051	-3.27233	-4.70922	-3.52773	-3.87234	-3.17835	-2.82026	-2.85298	-3.97585	-3.90735	-2.61956	-2.77246	-4.906	-4.04881	-3.50598	0.753734	0.663524		-5.97454	-4.07909	-3.74765	-4.78431	-3.2521	-3.29298	-3.4661	-4.24106	-2.94492	-3.40082	-4.04001	-4.07823	-3.84343	-3.35495	-2.64494	-3.80967	0.810628	0.359833		-3.97814	-3.70449	-3.97546	-3.74659	-4.5519	-4.87387	-3.82858	-4.07754	-4.35218	-4.56256
92	hsa-miR-146a-4373132		-2.64293	-3.0489	-3.39935	-3.69611	-3.08605	-3.12689	-3.00077	-2.85739	-2.88106	-3.099	-3.16878	-2.73975	-3.48976	-2.93362	-3.0836	0.288813	0.0285875		-2.97447	-1.96016	-3.4991	-3.26323	-3.45615	-2.78864	-3.05393	-2.60358	-3.03448	-3.23414	-3.11857	-3.43371	-3.11046	-3.1508	-2.81739	-3.03325	0.389412	0.0789303		-3.37834	-2.61931	-2.96382	-2.87092	-2.97981	-3.3395	-3.2799	-2.85057	-3.35119	-3.29203
93	hsa-miR-146b-5p-4373178		-3.2436	-3.30144	-3.74548	-4.03213	-3.68238	-3.46037	-3.57099	-3.31658	-3.43287	-3.82181	-3.6312	-3.24262	-3.80929	-3.08559	-3.52688	0.273288	0.0413175		-2.80781	-1.97331	-3.62091	-3.95777	-3.47675	-3.39047	-3.35625	-3.23756	-3.19462	-3.84246	-3.99902	-3.97413	-3.66771	-3.28414	-3.31776	-3.40671	0.520845	0.161487		-4.00957	-3.27481	-3.38728	-3.24955	-3.31708	-3.73781	-3.14519	-3.35333	-3.73785	-3.97758
95	hsa-miR-148a-4373130		2.21724	2.67677	2.93131	2.12523	2.0186	2.31406	2.51084	3.14919	2.57518	1.23495	2.17952	1.00752	0.791043	2.02019	2.12512	0.693098	0.225806		2.07715	3.11148	1.7613	1.6741	2.3973	1.87091	3.36969	2.12887	3.58174	1.70748	1.6137	0.973847	2.3865	2.85909	2.47181	2.26567	0.72273	0.366354		1.79545	2.05286	2.07362	2.30941	1.6829	2.1585	2.05566	1.72018	1.59687	1.59465
97	hsa-miR-148b-4373129		3.2043	2.98563	3.56466	2.80951	3.20835	3.08216	3.33607	3.68341	2.45709	2.16188	2.74174	3.61214	3.19134	2.88454	3.06592	0.43456	-0.16589		2.89398	4.13753	2.76523	3.25867	3.25718	2.52803	3.50904	8	3.13996	1.95299	2.34228	2.63466	2.7715	3.37257	2.9577	3.30142	1.4012	0.0696133		2.83958	4.35158	2.5441	4.42816	4.35298	3.55049	3.96014	3.67514	3.47015	2.13545
98	hsa-miR-149-4395366		-5.10548	-4.81812	-5.86699	-5.60759	-5.39097	-4.26993	-4.84068	-4.92975	-5.25513	-5.38634	-5.48897	-5.33428	-5.66071	-4.85179	-5.20048	0.424465	0.23679		-5.78428	-5.07278	-6.10447	-5.34955	-5.36638	-5.23142	-5.17688	-5.58025	-4.83721	-5.70152	-5.99442	-5.8439	-5.67048	-5.37038	-5.09971	-5.47891	0.367833	-0.0416389		-5.09914	-4.67997	-5.57386	-4.95842	-5.30193	-5.16206	-5.25281	-4.91828	-5.58799	-5.85787
99	hsa-miR-150-4373127		-1.52121	-1.84232	-3.05442	-2.02059	-2.04392	-1.39926	-1.87331	-1.72506	-1.8304	-2.14201	-1.92797	-1.56267	-2.19432	-1.82785	-1.92609	0.397791	0.0155347		-2.07267	-0.785154	-1.88877	-2.20456	-2.00918	-2.29647	-1.86307	-1.58267	-2.23008	-2.25406	-2.64805	-2.48609	-2.23799	-1.83838	-2.15385	-2.03674	0.437213	-0.0951092		-1.76377	-1.48845	-2.25012	-1.67744	-2.32717	-1.63216	-1.90049	-1.51419	-2.16478	-2.15051
100	hsa-miR-152-4395170		-0.331725	-0.435454	-0.02623	-0.377745	-0.074823	-0.40623	-0.089905	0.311803	0.244965	0.001042	-0.064958	-0.147338	-0.718364	-0.941854	-0.218344	0.34425	0.247859		0.02194	-0.032656	0.126899	-0.866991	-0.131151	0.161368	0.471586	-0.155124	-0.302871	-0.434	-0.41224	-0.221725	-0.3658	0.098885	-0.11518	-0.143804	0.316778	0.322399		-0.3825	-0.888003	-0.446507	-0.64359	-0.766083	-0.604534	-0.831411	-0.784618	-0.460759	-0.545965
101	hsa-miR-153-4373305		3.53245	3.29158	3.8781	2.41517	2.45228	4.12363	4.14594	2.82702	2.34586	2.67487	2.61285	3.36178	3.15809	3.23857	3.14701	0.618991	-0.0173654		2.24768	4.05771	2.47235	3.24502	3.68171	2.83491	3.96115	3.8623	4.71845	2.55789	2.3686	2.08608	2.76578	3.10196	2.61107	3.10484	0.784522	-0.0595345		2.5656	3.65584	2.93781	3.45395	3.47702	4.16768	4.49696	3.72414	2.21211	2.03567
102	hsa-miR-181a-4373117		-1.48665	-2.87616	-0.408581	-0.497363	-1.88615	-1.66035	-1.20778	-0.791503	-2.22398	0.800136	-0.90753	-1.86462	-0.496198	-1.7543	-1.23293	0.929231	0.103965		8	-2.56522	-0.961129	0.33762	-1.48968	-2.08553	-1.4509	-1.14385	-2.15497	8	-1.10035	-1.06486	-1.1662	-1.00578	-1.56606	-0.0944603	3.35175	1.24243		-0.26105	-1.89682	-1.78891	-0.490692	-1.21231	-0.709856	-0.903044	-2.30782	-1.78215	-2.02508
104	hsa-miR-181a-4373117		-1.48665	-2.87616	-0.408581	-0.497363	-1.88615	-1.66035	-1.20778	-0.791503	-2.22398	0.800136	-0.90753	-1.86462	-0.496198	-1.7543	-1.23293	0.929231	0.103965			-2.56522	-0.961129	0.33762	-1.48968	-2.08553	-1.4509	-1.14385	-2.15497		-1.10035	-1.06486	-1.1662	-1.00578	-1.56606	-1.33976	0.711713	-0.00286705		-0.26105	-1.89682	-1.78891	-0.490692	-1.21231	-0.709856	-0.903044	-2.30782	-1.78215	-2.02508
104	hsa-miR-181c-4373115		4.04469	2.58399	4.77556	3.96282	3.55882	3.85634		5.0364	2.32439	4.28037	4.24678	4.01642	4.81542	3.26768	3.90536	0.812996	0.00908293		3.11903	2.62679	4.54336	5.01433	4.81108	3.44247	3.222	3.35684	3.57925	2.2547	4.86327	4.43035	4.64776	4.35816	4.04747	3.88779	0.865545	-0.00848627		4.52476	3.54014	4.27262	5.22459	5.10154	4.63296	3.10812	2.88965	3.47956	2.46652
105	RNU48-4373383		-4.93949	-5.47705	-5.66227	-4.8135	-5.24552	-5.16549	-5.14952	-5.582	-5.65501	-5.95486	-5.45391	-5.54799	-5.26196	-4.91543	-5.34457	0.329807	-0.0619608		-4.8786	-3.95036	-5.47146	-4.91923	-4.93486	-5.13602	-4.39624	-4.9988	-4.49205	-5.52038	-5.79656	-5.35743	-5.21688	-4.61005	-4.88551	-4.97096	0.47982	0.311648		-4.73188	-4.11089	-5.78549	-4.52066	-4.89874	-4.89241	-4.96564	-5.11111	-5.55707	-6.13036
107	hsa-miR-184-4373113		2.62639	2.36935	2.43938	1.18641	2.57944	2.69439	2.93951	2.53572	3.00866	1.95835	2.65423	1.38972	1.48188	1.09541	2.21135	0.659392	0.154173		3.59843	2.95615	2.61704	1.34368	2.39578	1.11068	1.94222	1.83465	2.22691	2.13035	2.4048	1.38342	1.80908	2.23229	2.30051	2.1524	0.638288	0.0952247		2.44088	1.74221	1.46267	2.78694	2.06211	2.65026	2.21696	2.44563	2.39596	2.14565
109	hsa-miR-185-4395382		-0.81213	-1.37882	-0.30531	-0.058856	-0.640648	-0.688686	-0.827553	-0.471698	-1.22034	-0.733548	-0.60293	-1.18046	-0.494134	-0.873696	-0.734915	0.359475	-0.119441		-0.966222	-0.15378	-0.065871	-0.462523	-0.656925	-1.07157	-1.06188	-0.915824	-1.15527	-0.948453	-0.049446	-0.894321	-0.553715	-0.584197	-1.08713	-0.708475	0.383479	-0.0930005		0.433598	-1.00951	-0.718945	-0.752954	-0.925877	-0.594553	-0.993324	-0.648499	-0.507952	-1.06548
110	hsa-miR-186-4395396		-2.13711	-2.78723	-2.76471	-2.8622	-2.29067	-2.577	-2.42937	-2.329	-2.87467	-2.73963	-2.48156	-2.46761	-2.97764	-2.67323	-2.5994	0.250911	-0.112332		-1.92226	-1.02197	-2.9718	-2.05074	-2.80687	-2.75186	-1.72704	-2.47117	-2.77391	-2.76048	-2.72048	-2.70434	-2.43842	-2.35068	-2.51952	-2.39944	0.521448	0.0876334		-1.93786	-2.2132	-2.82214	-2.24107	-2.45748	-1.99483	-2.58967	-2.5579	-2.34799	-2.96024
111	hsa-miR-187-4373307		3.4807	2.96632	1.51127	3.15029	2.69155	3.60388	3.87434	3.63342	3.05165	3.5605	3.68988	2.70433	2.26136	3.1613	3.09577	0.645695	0.277992		2.01924	3.00956	2.42167	3.20446	3.11135	3.64205	3.05392	3.01179	2.98747	2.59832	2.92355	2.1418	2.62961	3.19342	3.27826	2.88177	0.44014	0.0639859		2.72347	2.58263	3.0174	2.59475	3.3252	2.93734	2.34584	3.82364	2.92549	2.79993
112	hsa-miR-190-4373110		2.59313	1.40376	2.61189	2.36899	2.21229	2.31498	2.08338	2.06024	2.10147	2.21463	2.45146	2.64191	2.14077	1.86908	2.21914	0.329288	0.168653		3.04766	2.00082	2.2405	2.7428	2.15297	1.35	1.76211	1.39316	1.98273	1.19235	2.25791	2.22123	2.31822	2.36317	1.6152	2.04272	0.514076	-0.0077662		2.48511	1.92694	1.74755	2.85942	1.42385	2.02121	1.64062	1.9085	2.1212	1.00211
114	hsa-miR-191-4395410		-5.85396	-6.00242	-6.19454	-6.27585	-6.49133	-6.13263	-5.97666	-5.97693	-6.37684	-5.73663	-6.2141	-6.11525	-5.94198	-5.88709	-6.08402	0.211794	-0.0724049		-5.98074	-4.91473	-6.55369	-6.05709	-6.00765	-5.70632	-5.75397	-5.89712	-6.3632	-6.5106	-6.38181	-6.33295	-5.79304	-5.88447	-5.83372	-5.99807	0.412179	0.0135363		-5.36416	-5.39965	-6.07273	-6.14709	-6.2337	-6.15645	-5.96581	-5.72347	-6.24045	-6.26654
115	hsa-miR-192-4373108		0.905751	0.03164	0.269756	-3e-06	0.746655	0.807347	-0.017977	0.573957	0.334289	0.115102	0.388573	-0.017607	-0.136995	-0.189828	0.27219	0.364489	-0.140421		0.986873	1.03199	0.939698	0.529766	0.644256	0.508275	0.36159	-0.355838	0.237774	0.328569	0.243347	0.119251	0.870493	0.64417	0.306526	0.493116	0.377069	0.0805054		1.25453	0.526453	0.517057	0.344608	0.13479	0.270744	0.511745	0.27141	0.541284	-0.166368
116	hsa-miR-193a-3p-4395361		5.15413	3.98284	6.36221	5.2992	4.79947	5.37277	5.95994	5.96725	5.04894	4.56347	5.1663	3.77778	2.99258	4.2342	4.90579	0.9301	-0.130999		4.9377	8	4.49802	5.88587	5.21482	4.67741	5.27847	5.69193	4.34046	5.03023	4.79181	4.75634	4.72323	4.43362	5.08649	5.15643	0.899349	0.119638		8	4.33167	5.99466	4.39108	5.14707	4.08057	5.8	5.12365	5.26633	4.69203
117	hsa-miR-193a-5p-4395392		3.65482	1.80971	3.27559	2.52603	3.48634	3.78116	2.7403	3.63997	3.66613	2.64624	4.09563	3.21238	3.34836	2.24781	3.15218	0.659093	-0.0372132		3.10649	3.09405	2.64062	3.61478	3.26705	3.36309	2.72554	2.81356	3.34183	3.41422	2.82936	2.97325	2.73859	3.9402	4.07921	3.19612	0.439061	0.0067336		4.45111	3.66088	2.80132	2.32211	3.55834	3.77604	3.58307	3.33484	3.00752	2.67663
118	hsa-miR-193b-4395478		-1.75361	-2.2446	-1.49842	-1.61817	-1.83667	-1.79644	-2.48099	-0.891778	-1.83302	-1.84732	-0.817144	-1.49109	-1.741	-2.49302	-1.7388	0.489104	-0.0823931		-0.883115	-1.9205	-1.32527	-0.9007	-2.22181	-1.77044	-2.53681	-1.70294	-1.57855	-2.56269	-1.99296	-1.45422	-1.57835	-1.18969	-1.62695	-1.683	0.510893	-0.0265893		-0.742952	-0.956974	-2.57006	-1.56796	-1.98775	-1.28029	-1.40795	-1.89553	-1.32471	-2.26729
119	hsa-miR-194-4373106		1.9576	0.947116	2.04163	1.60524	1.94017	2.24972	1.76616	1.93395	1.70366	1.69932	2.09181	1.62914	1.41734	1.53691	1.75141	0.328857	-0.18233		2.20315	1.95895	1.82266	1.87906	2.03591	1.9306	1.46022	2.1773	8	1.5576	1.91603	1.95876	2.04925	1.49339	1.49539	2.26255	1.60584	0.328809		1.94928	1.64856	1.71626	1.62241	1.78871	1.76364	2.35214	1.56681	1.48256	2.43202
120	hsa-miR-195-4373105		-3.87324	-4.01539	-4.00782	-4.62638	-4.0428	-3.96381	-4.09521	-3.54127	-3.8752	-4.31161	-4.73887	-4.63407	-4.72655	-4.37133	-4.20168	0.370893	-0.0456282		-3.98244	-3.9062	-3.94126	-4.16024	-4.22615	-3.92966	-4.31149	-4.01958	-4.13012	-4.30148	-4.52281	-4.77595	-4.35828	-4.00154	-4.05824	-4.17503	0.245999	-0.0189753		-3.81765	-4.04749	-4.0257	-4.42617	-3.51924	-4.16892	-4.69014	-3.57135	-4.0904	-4.37411
121	hsa-miR-197-4373102		0.49609	7e-06	8	0.411243	0.329594	0.201456	0.804068	0.838586	0.256354	-0.051112	0.423546	-0.272208	-0.255102	-0.066526	0.794	2.10273	0.487014		-3.98484	-1.0023	0.568288	0.916782	0.03617	0.302886	0.999952	-0.08016	0.335982	0.788816	-0.507685	-0.198675	0.223274	-0.189155	-0.213897	-0.133637	1.19649	-0.440623		0.668171	1.19462	0.36875	0.813831	1.14862	1.55452	0.137344	0.38412	0.483612	0.067287
123	hsa-miR-199a-3p-4395415		1.54392	0.869085	0.330049	0.019206	0.180231	1.14315	1.00197	0.82921	0.47859	0.322341	0.746168	1.33816	-1.16829	-0.16124	0.533754	0.699554	0.355765		-0.897835	0.167647	0.456788	4e-06	8	0.68555	1.11364	8	1.3587	0.495946	0.037277	-0.43768	0.640057	0.873609	0.707314	1.4134	2.73529	1.23541		0.393334	0.348243	0.401691	0.09421	-0.186697	-0.184706	0.835173	-0.0787	0.696891	-0.35199
126	hsa-miR-200a-4378069		3.24557	2.63965	4.96171	3.79187	3.08099	3.25163	8	3.70746	2.90997	3.81814	3.76111	2.18342	3.40298	1.60145	3.59685	1.50104	-0.149543		4.96712	3.03684	4.51907	3.82378	2.93842	2.12402	2.4628	4.22594	3.15848	2.94925	3.50532	2.63247	3.58245	4.32625	3.48539	3.44917	0.808229	-0.297222		5.25287	2.54019	2.86255	4.08479	4.8567	4.08324	3.22871	3.21736	3.99156	2.52995
128	hsa-miR-200b-4395362		3.2246	1.75984	3.67487	4.35951	3.16789	3.0039	2.64063	4.03693	2.98432	3.37144	3.31554	2.98285	3.54017	2.69195	3.19675	0.632915	-0.402531		3.8974	2.01861	3.86916	4.36163	3.27568	3.21141	2.85431	3.28037	3.34331	2.10839	3.58275	3.91053	3.18278	3.78613	2.94087	3.30822	0.649718	-0.291054		3.98462	3.99976	3.06836	3.84288	4.38946	4.20816	3.16959	3.6995	3.91648	3.26545
129	hsa-miR-200c-4395411		3.77238	5.71846	4.44752	4.34584	8	4.57972	8	5.22188	4.47927	3.60727	6.10669	3.90125	3.84141	4.58833	5.04357	1.4441	0.141586		3.70642	2.9473	4.0843	3.62777	3.91976	5.87212	5.89238	4.26853	3.91031	3.45657	3.98231	4.77614	4.22983	5.59888	4.1914	4.2976	0.875376	-0.604385		4.07642	4.60625	4.37537	5.02225	4.89998	4.22944	4.18066	8	4.00988	4.58542
130	hsa-miR-203-4373095		0.404797	0.192601	-0.193148	0.170983	-0.625654	1.02658	0.51851	-0.16235	-0.252194	0.11489	-0.652157	0.448974	-0.562505	0.366988	0.0568799	0.489702	0.0793038		0.946374	1.06507	0.210067	-0.4965	0.147451	-0.099763	0.56968	0.337382	0.82266	-0.679526	-0.337479	-0.14769	-0.307428	0.164752	0.114195	0.153949	0.524003	0.176373		0.036242	0.36969	0.15491	0.301806	0.210032	-0.305104	0.651077	0.513006	-0.214396	-0.869608
132	hsa-miR-204-4373094		-3.01573	-3.5413	-3.48802	-3.54151	-3.28648	-2.84957	-3.38596	-2.45197	-3.18157	-3.44906	-3.29547	-3.5885	-3.68734	-3.56888	-3.30938	0.340014	0.0896834		-3.8728	-1.95691	-2.73092	-3.17537	-3.15653	-3.34957	-2.78662	-2.7823	-2.38057	-4.07931	-4.10523	-3.77	-3.13853	-2.86702	-3.10381	-3.15037	0.613196	0.248701		-3.12713	-2.75998	-3.47199	-2.99239	-2.66672	-2.94907	-3.05746	-3.80603	-3.74016	-3.99599
133	hsa-miR-210-4373089		1.22626	0.748536	1.91558	1.40768	1.37077	0.984947	1.30773	1.97041	1.54906	1.51928	1.49444	0.8476	1.58571	0.939795	1.3477	0.370653	-0.896295		-1.15001	0.173845	0.953153	2.07201	1.54797	0.092702	8	1.66407	1.56165	1.00827	1.45989	1.04916	1.6771	1.85916	1.46496	1.56226	1.96798	-0.681735		2.14876	0.584265	2.17754	1.23947	8	1.79386	1.1991	1.09449	8	0.6887
136	hsa-miR-214-4395417		3.50368	3.24976	2.94373	1.85275	2.35216	4.42448	5.68097	2.99665	2.70995	2.8282	2.52142	2.97688	0.700152	1.30799	2.86063	1.2246	0.208688		1.1799	4.02801	2.22857	2.33859	3.63044	2.63436	3.92655	2.52677	2.93661	2.63928	1.6218	1.08229	2.76798	2.66356	1.71385	2.5279	0.894627	-0.124033		3.09733	1.58749	2.96516	1.95314	1.78983	3.21368	8	3.04327	1.66508	1.23611
137	hsa-miR-218-4373081		-4.56305	-4.91368	-5.92626	-5.56767	-5.26686	-4.68058	-5.31007	-5.06769	-5.34465	-5.30355	-5.46035	-5.05776	-5.37633	-4.40196	-5.16003	0.413194	-0.0272794		-4.00508	-5.30371	-5.86459	-5.2353	-5.50282	-5.0508	-4.92633	-4.61407	-4.74819	-5.58609	-5.02174	-5.64313	-5.27071	-5.06828	-4.95209	-5.11953	0.461494	0.0132261		-5.33821	-4.85804	-5.62931	-4.99958		-5.24259	-4.77714	-4.16409	-5.32046	-5.17668
142	hsa-miR-219-5p-4373080		-3.38809	-3.57021	-1.57551	-2.08065	-2.34449	-4.39875	-3.47409	-2.2272	-3.02559	-2.18823	-1.35552	-3.30484	0.272078	-3.8733	-2.6096	1.22004	-0.604653		-2.28823	-3.08842	-0.599002	-0.70093	-4.52671	4.28393	-3.08321	-2.44554	-3.52424	-2.1841	-1.47128	-1.67495	-1.89548	-1.71883	-2.89601	-1.8542	1.99066	0.150745		0.719807	-3.03538	-2.57372	-2.49982	-1.90547	-1.25253	-2.67581	-3.32796	-1.88968	-2.1227
143	hsa-miR-221-4373077		-1.92846	-2.79854	-2.78212	-2.35262	-2.73223	-2.14522	-2.26217	-2.39156	-2.62612	-2.889	-2.84559	-2.25568	-2.75647	-1.99416	-2.48285	0.331558	-0.738309		-1.76444	-1.98144	-3.0108	-2.40493	-1.93219	-2.22512	-2.23718	-2.25486	-1.30307	-5.52805	-2.67561	-2.66646	-2.91004	-2.36901	-2.29114	-2.50362	0.944762	-0.759077		-2.11489	-1.94081	-2.79276	-2.11632	-2.2944	-1.8551	-2.2067	-1.76887	-2.37286	8
144	hsa-miR-222-4395387		-5.4907	-5.66582	-6.4127	-6.2033	-5.86175	-5.17964	-5.56968	-6.03063	-6.12792	-6.84546	-6.69846	-6.00912	-5.63359	-5.08404	-5.9152	0.522758	0.0930661		-4.95181	-5.01659	-6.96674	-6.37203	-5.95062	-5.41665	-5.15728	-5.91879	-5.63504	-6.5806	-7.16134	-6.40071	-6.32496	-5.46569	-5.3938	-5.91418	0.69826	0.0940891		-6.13706	-5.26398	-6.26988	-5.19725	-5.73956	-5.72155	-5.72233	-5.20897	-6.63874	-6.92628
145	hsa-miR-223-4395406		-4.35666	-4.70214	-5.04548	-5.18301	-4.56871	-4.92364	-4.1568	-4.36759	-4.76842	-4.60933	-4.42057	-4.34795	-4.03344	-4.91559	-4.59995	0.340692	-0.110626		-4.99909	-3.98085	-4.75962	-4.20465	-4.90881	-4.24954	-4.43984	-4.05548	-4.76604	-4.77796	-4.79612	-4.92301	-4.45668	-3.65535	-5.34275	-4.55439	0.45514	-0.0650605		-4.25149	-4.12502	-4.73396	-4.38024	-4.10787	-3.95267	-4.10738	-4.21198	-4.38291	-4.79222
146	hsa-miR-224-4395210		5.82485	5.45507	6.23316	5.82937	8	8	5.46845	8	5.78176	8	5.71178	5.33915	3.56262	4.43049	6.11691	1.39983	0.685249		4.0802	8	4.97167	3.88941	8	8	8	6.32337	8	4.55104	5.90877	5.54026	4.95501	6.77581	4.66294	6.11057	1.57932	0.678906		8	8	5.97675	4.19787	4.94695	4.49072	4.95554	5.84438	5.82466	5.10523
147	hsa-miR-296-5p-4373066		4.50554	4.44122	5.5546	5.05867	4.78684	4.58711	4.93102	5.84441	4.10435	4.77065	5.89701	5.0181	5.1601	4.75064	4.95788	0.520663	-0.315767		4.08303	3.1867	5.40664	5.87996	5.56909	3.92553	5.33436	5.32514	4.72766	4.66342	5.00144	5.0476	5.3269	5.23932	4.92353	4.90935	0.707151	-0.364288		8	5.34826	4.7309	6.16212	4.57148	5.01833	5.31463	4.53512	5.33525	4.30255
149	hsa-miR-299-5p-4373188		3.82376	3.12419	2.54647	3.30298	2.54105	4.35461	4.56605	3.86677	2.34735	2.58586	2.85185	3.47657	2.75851	3.24522	3.24223	0.700791	0.0157604		2.99436	8	3.27861	3.48053	3.7237	2.68871	5.34856	2.88787	3.77721	2.0197	2.58932	2.31832	3.17201	3.25306	3.47418	3.53374	1.45654	0.307271		3.4834	4.09248	2.67524	4.08163	3.87679	4.48832	3.28302	3.74976	2.78612	2.08857
151	hsa-miR-301a-4373064		-0.364537	-1.28753	0.070825	-0.506863	-1.10562	-0.538683	-0.521362	-0.517363	-1.13028	-1.21201	-0.973081	-0.865855	-1.04835	-1.20938	-0.80072	0.405081	-0.0602151		-1.0005	-0.975872	-0.931172	-0.735878	-0.709725	-1.43152	-0.185635	-0.370027	-0.809465	-1.53349	-1.17659	-1.41184	-1.24001	-0.902915	-0.908043	-0.954846	0.375331	-0.214341		-0.502105	0	-1.2372	0.262224	-0.160631	-0.085758	-0.633783	-0.50384	-0.808514	-1.38672
152	hsa-miR-301b-4395503		3.3944	2.40429	3.88978	2.54525	2.52346	2.82117	3.28083	3.40333	2.25102	2.43413	3.43292	2.92048	2.58684	2.46317	2.88222	0.507568	-0.280588		3.95105	3.06924	3.19949	2.90044	4.40603	2.91264	2.84653	3.3725	2.81841	2.56274	2.2841	2.08355	3.21993	3.42659	2.94472	3.06653	0.588548	-0.096276		3.44764	3.79683	3.36481	3.48046	3.12614	2.64799	3.51954	3.5639	3.30551	3.01913
153	hsa-miR-320-4395388		-3.77285	-4.06749	-4.10359	-3.57471	-3.33043	-4.07196	-3.27261	-3.31388	-3.36513	-2.91471	-2.86873	-3.54911	-3.75281	-3.81746	-3.55539	0.401155	-0.234488		-2.8879	-3.03109	-2.62653	-2.95076	-3.44454	-3.70167	-3.51979	-3.48397	-4.09491	-3.54436	-3.00881	-2.98501	-2.83729	-2.98695	-3.63695	-3.24937	0.409255	0.0715342		-2.52623	-3.97361	-3.31562	-3.93742	-3.73672	-2.84305	-3.45029	-3.6055	-3.42892	-3.24446
158	hsa-miR-323-3p-4395338		-1.76675	-2.38864	-2.88572	-2.20029	-2.77955	-1.70054	-1.7007	-2.18727	-2.80628	-2.93613	-2.90948	-2.13893	-2.5463	-1.76324	-2.33642	0.479983	-0.0377304		-2.87708	-1.99974	-3.00722	-2.41042	-2.00347	-2.27665	-1.6434	-1.85563	-1.92661	-3.05368	-3.00654	-3.25126	-2.80101	-2.41285	-2.46396	-2.46597	0.510013	-0.167283		-2.12892	-1.17364	-2.77137	-1.36641	-1.67212	-1.44935	-1.86163	-1.46431	-2.84966	-3.07331
159	hsa-miR-324-3p-4395272		-0.098144	-0.335582	-0.213088	-0.209554	-0.093393	-0.409023	0.048338	-0.080432	-0.266612	-0.21584	-0.227644	-0.353276	-0.307802	0.061375	-0.192905	0.14364	-0.0383724		-0.001277	0.058043	-0.408406	-0.187975	0.1584	-0.213889	0.10116	-0.46155	-0.496858	-0.24364	-0.06587	-0.361812	-0.149683	-0.18515	0.011555	-0.16313	0.206799	-0.00859707		0.618126	-0.691487	-0.231919	-0.422357	-0.542904	0.470388	-0.305063	-0.23647	-0.021586	-0.513485
160	hsa-miR-324-5p-4373052		-0.23339	-0.54743	-0.785513	-0.875993	-0.906038	-0.24089	-0.232445	-0.597098	-0.796058	-0.948375	-0.87851	-0.300557	-0.636606	-0.151464	-0.580741	0.294807	-0.0277345		0.001874	0.072706	-0.92744	-0.962504	-0.843813	-0.64169	-0.44632	-0.901189	-0.487184	-0.705317	-0.4458	-0.53708	-0.621942	-0.253375	-0.10764	-0.520448	0.332588	0.0325584		0.10286	-0.546416	-0.698124	-0.70055	-0.629934	-0.080721	-0.353958	-0.391134	-0.826281	-0.86824
161	hsa-miR-328-4373049		-1.06854	-1.95639	-2.18279	-1.35835	-1.67114	-1.18759	-1.57393	-1.20111	-2.19869	-2.31453	-1.57405	-1.80937	-2.8618	-1.90558	-1.77599	0.504429	0.128659		-2.00898	-2.0077	-2.38889	-1.8666	-1.40022	-1.68351	-1.41343	-1.79556	-1.43121	-2.35074	-2.83922	-2.46835	-2.54258	-1.94992	-1.83833	-1.99902	0.439816	-0.0943662		-1.43526	-1.08346	-1.75185	-1.17129	-1.63729	-1.27607	-1.56683	-0.9265	-2.06163	-2.80056
163	hsa-miR-330-3p-4373047		1.91745	1.4456	1.72219	1.12324	2.39648	1.46804	2.17615	2.24248	1.81847	1.10646	1.66839	1.36455	2.19049	1.59582	1.73113	0.4135	0.134853		2.13296	-1.3259	1.36315	2.41583	1.73249	8	2.1345	1.42928	1.26325	8	1.84713	1.6547	1.26192	2.22568	1.74851	2.39223	2.43648	0.795957		2.69612	1.83615	1.92959	1.56328	1.26634	1.76837	1.7311	2.12251	1.89541	0.990183
165	hsa-miR-330-5p-4395341		3.01843	2.73342	5.3662	4.73351	2.77966	3.13242	3.19151	3.54917	4.16571	3.39776	3.22426	3.31782	3.47862	3.1752	3.51884	0.746233	-0.066503		2.91821	2.92282	3.83932	3.94263	3.06536	2.95152	2.67716	3.55528	2.90136	3.94751	5.14663	3.10199	3.86265	3.7929	3.63353	3.48392	0.644328	-0.101416		4.18743	2.89254	3.4487	3.4535	2.54204	3.42045	3.55674	3.52468	3.16959	4.05335
166	hsa-miR-331-3p-4373046		-4.48838	-4.30722	-4.91124	-5.45648	-4.78317	-4.29913	-4.7892	-4.73392	-4.66247	-5.21496	-4.87253	-4.85933	-4.69298	-4.14258	-4.72954	0.352241	-0.0628335		-3.19705	-4.09056	-4.79205	-4.88695	-5.10794	-4.81733	-4.33299	-4.48199	-4.19685	-4.94338	-5.13484	-4.95854	-4.90758	-4.44004	-4.52692	-4.58767	0.503969	0.0790411		-4.72332	-3.95008	-4.69624	-4.32017	-4.59666	-4.36711	-4.59207	-3.83554	-4.94549	-5.06175
167	hsa-miR-331-5p-4395344		2.76912	2.76363	2.25394	2.2575	2.87945	4.03252	3.43125	3.12934	3.06583	2.75597	2.90231	3.46705	3.19221	3.16402	3.00458	0.468676	-0.238192		3.93361	2.96016	3.33033	3.60093	2.65997	3.17588	3.65568	3.30334	3.10098	3.1822	2.98382	2.97133	3.63524	3.81489	2.75819	3.2711	0.38545	0.0283302		3.19593	2.75218	3.5092	3.28773	3.73848	2.70981	4.28741	3.13325	2.55075	3.37685
168	hsa-miR-335-4373045		-0.16311	-0.51858	-0.349202	-0.973765	-0.778625	-0.25253	0.025654	-0.262593	-0.60463	-1.03126	-1.06571	-0.482424	-1.08385	-0.349527	-0.563583	0.367218	-0.0920092		0.064506	1.01121	-0.830878	-0.163918	0.126579	-0.386643	0.167994	-5e-06	-5e-06	-0.709927	-1.13425	-1.47049	-0.840225	-0.451613	-0.064186	-0.312124	0.617788	0.15945		0.232125	0.262897	-0.288367	0.40558	-0.069254	0.260063	-0.160677	-0.064674	-0.610816	-1.13877
169	hsa-miR-337-5p-4395267		2.59783	2.19531	2.71669	2.8623	2.14722	2.76471	2.51924	2.39472	2.59842	2.92742	1.91352	2.73903	3.23715	3.61268	2.65902	0.439187	0.237223		2.04982	3.03561	1.54979	1.91689	2.22528	1.61675	2.24113	2.24188	3.12653	2.61833	2.69316	2.79299	2.88856	2.91317	3.1396	2.46997	0.532423	0.0481727		2.06862	1.86251	2.31804	2.36921	2.03837	1.99174	2.40821	2.59043	2.04399	2.57188
170	hsa-miR-338-3p-4395363		-1.93052	-2.3597	0.4028	-0.178143	-0.749676	-2.56823	-1.40169	-0.268266	-0.846065	-0.50916	-0.279485	-1.24714	1.87983	-1.51456	-0.826429	1.16216	-0.453027		0.009403	-0.971601	0.888	0.930738	-1.43061	-1.02481	-1.59139	-0.367618	-2.24648	-0.594492	0.780424	0.21257	0.034443	-0.212697	-1.41711	-0.466748	0.971178	-0.0933462		0.102194	-1.98919	-1.1054	-1.66326	-1.14248	-0.384001	-1.02392	-1.15386	0.469038	0.283163
171	hsa-miR-339-3p-4395295		0.195582	-0.002572	-0.513392	-0.184182	0.09537	0	0.088759	-0.06277	0.027623	0.141189	-0.082474	0.162586	-0.191842	0.21218	-0.00813879	0.194441	0.0942128		0.044269	-0.002828	-0.251534	0.050876	-0.273989	-5e-06	-0.028248	-0.292163	-0.364192	-0.024437	0.24286	-0.135635	-0.10418	0.23348	-0.150726	-0.0704301	0.179949	0.0319215		-0.044739	-0.53682	0.017444	0.05991	-0.107101	-0.167128	0.283306	0.34431	-0.350617	-0.256275
172	hsa-miR-339-5p-4395368		3.58199	2.56034	2.81853	2.52509	2.75768	2.35569	3.14283	4.24585	2.81634	2.83238	3.16116	3.03941	2.02441	2.17467	2.85974	0.574038	-0.0734665		1.05696	0.998188	3.49024	2.73276	2.77813	2.44358	3.27266	3.12015	2.28477	2.24665	2.6122	3.07118	3.32889	2.33412	2.38605	2.54377	0.735958	-0.389438		3.77436	2.76987	2.44777	2.98936	2.55646	3.14119	3.16185	3.47144	2.64913	2.58803
173	hsa-miR-340-4395369		-2.05147	-2.65976	-1.82	-1.73071	-1.95004	-2.09923	-2.22073	-2.18596	-2.83363	-2.3115	-2.11716	-2.23617	-1.17987	-2.54123	-2.13839	0.411132	-0.29844		-0.990582	-0.990068	-1.60884	-0.798277	-1.93644	-2.17486	-1.34024	-1.53552	-2.15757	-2.61769	-2.32289	-2.31999	-1.88708	-1.78201	-2.18983	-1.77679	0.553152	0.0631571		-1.85478	-0.954146	-2.56774	-1.16392	-1.20303	-1.47199	-1.72509	-1.44041	-1.98289	-2.49884
174	hsa-let-7b-4395446		-2.87985	-3.52767	-2.5618	-3.07193	-2.81558	-3.08889	-2.12233	-2.35931	-3.01926	-2.93371	-2.65843	-2.78551	-3.04112	-3.30132	-2.86905	0.365072	-0.19881		-1.90678	-1.97775	-2.64814	-2.17861	-2.48892	-3.13229	-2.17875	-2.30343	-2.5743	-3.19487	-2.70419	-2.64958	-2.73438	-2.41358	-2.77649	-2.52414	0.375518	0.146103		-2.62559	-2.4703	-3.03822	-2.50225	-2.30696	-2.40372	-2.47238	-2.52305	-2.62203	-3.12491
176	hsa-miR-342-3p-4395371		-4.47681	-4.61396	-5.46877	-5.36423	-5.04427	-4.32898	-4.8169	-4.15009	-4.9708	-4.94065	-4.6432	-4.85586	-5.24592	-4.78981	-4.83645	0.378853	0.0511591		-4.95262	-4.90918	-4.98053	-5.23068	-5.10418	-5.15454	-4.56482	-4.27693	-4.61254	-5.3503	-5.28892	-5.42554	-5.0964	-4.86372	-4.98003	-4.98606	0.313253	-0.0984552		-5.08986	-3.83366	-4.91724	-4.08802	-4.33365	-4.96234	-4.73587	-4.54983	-5.18044	-5.48989
177	hsa-miR-342-5p-4395258		4.53479	3.72074	4.5194	3.85275	4.25758	4.38905	5.0795	3.93534	3.66509	3.93335	4.17549	4.24875	4.48697	4.35773	4.22547	0.382837	0.22618		2.23089	3.05035	8	3.80769	3.76447	3.57774	3.81315	4.27416	4.50951	3.37746	4.82982	3.89501	3.89839	5.04616	5.47635	4.23674	1.31483	0.237456		3.56228	4.18074	3.63695	4.15119	3.91919	3.17839	4.62171	4.65457	3.42489	4.17308
178	hsa-miR-345-4395297		-0.600927	-1.33055	-1.28954	-0.64909	-0.346798	-0.565931	-0.593878	-0.455964	-1.0461	-1.06591	-0.269502	-0.564507	-1.02927	-0.828586	-0.759753	0.34007	-0.0905387		0.078725	-0.053676	-0.705714	-0.378287	-0.69438	-0.586648	-0.369978	-0.470212	-0.970146	-1.34836	-1.14868	-0.410215	-0.399294	-0.21326	-0.249017	-0.527943	0.393482	0.141271		0.382487	-0.780768	-0.479733	-0.873535	-1.07023	0.254625	-0.406046	-0.719355	-0.660197	-1.48219
179	hsa-miR-361-5p-4373035		1.52433	1.53979	1.5454	1.5598	1.49619	1.70374	2.26882	1.89064	1.11077	1.11022	0.93095	0.861781	0.828913	1.44838	1.4157	0.409607	-0.182918		0.927676	2.98769	1.01643	2.01414	1.65166	1.42091	1.82022	1.83416	2.21683	1.51521	0.872913	0.919937	0.907166	1.31126	1.08695	1.50021	0.602607	-0.0984037		2.92891	2.00826	1.5374	1.79035	2.03685	2.06113	1.95713	2.32301	2.04981	1.08919
180	hsa-miR-362-3p-4395228		4.29011	2.978	5.26297	5.2114	3.23326	3.87088	4.28371	4.08032	4.02754	3.70085	3.36201	3.55375	4.27957	3.7549	3.99209	0.663123	-0.0997237		4.04084	8	5.31882	4.59769	4.34704	3.93517	3.39187	4.84324	4.09723	3.77488	3.99399	3.37747	3.77585	3.7836	3.73656	4.33428	1.14148	0.242468		5.0893	3.99249	3.7447	4.8135	4.36718	4.26286	3.92952	4.20397	3.28766	3.76584
181	hsa-miR-362-5p-4378092		3.5306	4.28144	4.76706	3.75121	4.14122	3.04181	3.69841	4.72807	3.5703	3.83523	4.45862	3.56605	3.7357	3.84487	3.92504	0.491046	-0.251617		2.89672	4.00035	4.03946	4.1633	4.84082	3.78577	4.89979	5.67625	3.54422	3.31612	4.18526	2.67445	4.71718	3.73705	3.28194	3.98391	0.809754	-0.192745		5.10819	4.59964	3.35683	4.79945	3.91248	8	4.42176	3.76309	3.15819	3.37421
182	hsa-miR-363-4378090		2.88485	2.57311	3.21642	2.95434	2.38308	2.86922	3.03624	3.39132	2.76182	2.37456	2.41689	3.0446	2.45331	2.57305	2.78091	0.327656	-0.253291		4.07144	3.9695	2.30426	2.49415	2.70708	2.96191	3.21253	2.5684	3.15097	2.62084	2.64426	2.59925	2.93592	3.42626	2.67403	2.95605	0.525312	-0.0781518		2.99689	3.6815	3.16481	3.21818	3.11501	2.89467	3.15142	3.28096	3.77234	2.51605
183	hsa-miR-365-4373194		0.323432	-0.55655	-0.480883	-0.13994	-0.42301	0.415497	-0.473667	0.600469	-0.592156	-0.456252	0	-0.130366	-0.378936	-0.28869	-0.184361	0.385166	0.0208505		-0.954095	-0.003893	-0.031869	0.164036	-0.16685	-1.03054	0.26714	0.372063	0.59087	-1.22585	-0.63508	-0.605148	-0.699854	0.101594	0.104302	-0.250212	0.562593	-0.0450003		-0.362833	0.609531	-0.46467	0.734774	0.86623	-0.098477	-0.07253	-0.056149	-0.756505	-0.973122
184	hsa-miR-369-5p-4373195		5.08634	4.73027	4.1553	6.35856	4.07133	5.48376	5.53787	5.57345	4.90059	4.68838	3.28273	4.31957	5.48229	5.98717	4.97554	0.835361	0.221051		4.04585	8	4.04097	4.07556	4.21257	4.87333	4.36215	5.27415	4.71301	3.97956	4.3205	4.53465	4.65629	4.9251	4.96038	4.7316	0.987404	-0.0228887		4.20977	6.19595	5.18788	4.95773	5.63438	4.70997	4.65267	4.65626	4.55436	4.41076
187	hsa-miR-370-4395386		-0.826003	-1.14023	-1.54873	-0.73341	-1.38832	-0.713524	-1.00171	-1.15051	-1.2731	-1.24735	-1.4291	-1.5862	-0.947927	-0.35406	-1.09573	0.354402	0.241668		-0.980567	-0.98528	-1.60344	-1.36919	-1.42881	-1.1575	-1.37076	-1.35997	-1.1747	-1.44945	-1.39813	-1.58327	-1.22851	-1.17561	-0.867782	-1.27553	0.218727	0.0618635		-0.995012	-1.2621	-1.2407	-1.19457	-1.60872	-0.952473	-1.172	-0.978022	-1.51413	-1.51051
188	hsa-miR-374a-4373028		-1.59835	-1.88884	-0.718571	-1.30789	-0.98851	-1.81388	-1.58304	-0.795691	-1.2343	-1.74014	-1.43657	-1.7355	-1.62232	-1.88156	-1.45323	0.391169	-0.212239		-0.9807	0.012955	-0.890498	-0.822253	-1.51308	-1.45922	-1.03571	-0.627198	-0.79583	-1.45894	-1.86664	-2.09326	-1.519	-1.30828	-1.59046	-1.19654	0.535634	0.0444447		-0.68677	-0.822092	-1.32986	-0.995596	-0.784336	-0.688511	-1.07535	-0.783066	-1.24179	-0.81583
192	hsa-miR-374b-4381045		-3.69947	-4.19894	-3.35395	-3.02711	-3.66729	-3.55354	-3.36527	-3.34553	-3.95507	-3.5519	-3.31932	-3.39788	-3.44437	-3.86695	-3.55333	0.303431	-0.226888		-1.98073	-1.99901	-3.47717	-2.58794	-3.33663	-3.82908	-2.98662	-2.88888	-3.66092	-3.97932	-3.51343	-3.83536	-3.13477	-3.42948	-3.66544	-3.22032	0.628275	0.106122		-3.25478	-3.0186	-3.95799	-2.64951	-2.91218	-2.71189	-3.3303	-3.34411	-3.49179	-4.03864
193	hsa-miR-375-4373027		5.00255	3.94273	4.08295	4.50315	5.36588	4.93407	4.41193	4.77965	4.15705	3.96412	3.98138	4.83178	3.76356	3.77218	4.39235	0.515515	-0.0499082		8	5.03565	4.07386	3.60948	4.66421	3.60161	4.28189	3.73882	4.57413	3.34094	4.25827	3.35546	4.71202	4.57413	3.79102	4.3741	1.13406	-0.0681635		8	4.93407	3.61196	4.43175	4.18466	3.86541	4.22817	4.53612	4.75309	4.3198
194	hsa-miR-376a-4373026		-0.208898	-0.655463	-0.375653	-0.134513	-0.881462	-0.05445	0.418223	-0.095927	-0.536822	0.309684	0.038513	0.238416	0.813773	0.859235	-0.0189531	0.513991	-0.10206		0.01776	1.09185	-0.862109	0.23143	-0.0921	-0.282844	0.073973	0.100932	-0.04262	-0.74054	-4e-06	-0.186657	0.828537	0.295814	0.507916	0.0627558	0.510695	-0.0203509		1.01204	0.073517	-0.54927	0.774153	2e-06	0.7531	-0.20168	-2e-06	-0.495345	-0.502779
195	hsa-miR-379-4373349		-1.43599	-1.59186	-2.28626	-1.73619	-1.90227	-1.12105	-1.64777	-1.47336	-1.61614	-1.83509	-1.803	-1.87039	-1.68987	-1.08403	-1.64952	0.311987	0.0940507		-0.988309	-1.01157	-2.14818	-1.99582	-1.78119	-1.62145	-1.47866	-1.95689	-1.53214	-1.76913	-1.82725	-2.17125	-1.95028	-1.74675	-1.56124	-1.70267	0.353731	0.0408983		-1.64121	-1.75898	-1.7655	-1.69827	-1.94878	-1.63639	-1.91843	-1.23399	-1.90603	-1.97462
198	hsa-miR-382-4373019		-0.222446	-0.974087	-0.794812	-0.694106	-0.841144	-0.13611	-0.673214	-0.506282	-0.701167	-0.614415	-0.710588	-1.027	-0.232883	-0.18812	-0.594027	0.294267	-0.0281858		-0.898625	-0.98064	-1.01895	-0.374264	-0.445181	-0.755643	0.083406	-0.351628	-0.332086	-0.848149	-0.86926	-1.27706	-0.418903	-0.080808	-0.038095	-0.573726	0.406155	-0.00788447		-0.349357	-0.55644	-0.966934	-0.06161	-0.411684	-0.182326	-0.312305	-0.091559	-0.779425	-0.981829
201	hsa-miR-383-4373018		-0.063234	-0.621485	-1.50209	-0.597958	-1.22695	-0.231903	0.084961	-0.37227	-1.26211	-1.73703	-0.979576	-0.863566	-1.42377	-0.43099	-0.801998	0.570603	0.114552		0.009708	0.004402	-1.51152	-0.733889	-0.34466	-0.360454	-0.414444	-0.536193	-0.192428	-1.23013	-1.61099	-1.3351	-1.50229	-0.726861	-0.606985	-0.739456	0.56132	0.177095		-0.855646	-0.091791	-1.29798	0.169233	-0.53221	-0.397652	-0.426737	-0.224642	-1.06413	-1.48065
202	hsa-miR-409-5p-4395442		3.84604	3.41576	3.21648	3.97323	2.87436	4.51762	4.04956	3.92031	3.35268	3.53543	3.53622	3.58596	3.62716	4.85547	3.73616	0.514491	0.135856		2.91031	3.07688	2.76255	2.89832	3.46617	3.35741	3.83188	4.07108	3.61633	3.85991	3.17163	3.12484	3.22207	3.36878	4.56045	3.41991	0.493153	-0.180399		3.73679	3.15554	3.85368	4.69687	3.72842	3.71571	3.46549	3.9136	3.14021	2.81724
203	hsa-miR-410-4378093		0.378674	-0.272906	-1.13056	0.373426	-0.374044	0.730024	-0.18262	-0.271295	-0.275909	-0.08561	-0.541906	0.380813	0.27188	1.0526	0.0037545	0.562899	0.181278		0.031057	0.035664	-0.668135	-0.150173	0.092848	-0.202327	-2e-06	-0.0052	0.072365	-0.474429	-0.511799	0.006497	0.019661	0.352504	0.665884	-0.049039	0.332206	0.128484		-0.409897	0.126787	-0.375943	0.754582	0.249428	0.185753	-0.325703	0.140188	-0.758143	-0.79034
204	hsa-miR-411-4381013		-1.42853	-2.24135	-2.46784	-1.94233	-2.53821	-1.62738	-0.941757	-1.63145	-2.23085	-2.1433	-2.2327	-1.98013	-2.02908	-1.41835	-1.91809	0.452757	0.0117514		-0.984126	-1.98758	-2.3488	-1.91756	-2.05704	-2.34923	-1.57151	-2.01831	-1.77369	-2.40141	-2.09252	-2.54299	-2.00127	-1.78724	-1.8202	-1.9769	0.383136	-0.0470572		-1.98097	-1.69656	-2.36019	-1.37111	-1.62041	-1.40952	-1.96273	-1.44552	-2.37126	-2.40171
205	hsa-miR-422a-4395408		2.58716	2.51694	2.10264	1.5575	2.01387	3.1289	1.93302	2.78153	1.7673	3.50029	3.46265	3.43941	1.55683	2.18933	2.46695	0.701867	0.174293		2.08125	3.0001	2.91028	2.60177	3.08931	1.74403	2.61632	2.00912	2.6172	1.19745	2.17427	1.76116	2.54057	2.30555	1.87193	2.30135	0.533305	0.0086926		2.57916	2.58989	2.7891	3.30925	2.65263	2.89011	1.43015	2.10938	1.70265	1.33359
206	hsa-miR-423-5p-4395451		4.01579	2.56602	3.44309	3.14846	3.93085	3.26234	2.64449	3.90844	4.53297	2.99411	4.27561	3.87204	4.14177	3.62654	3.59732	0.605375	0.0880699		2.93781	2.10782	3.5922	4.27593	3.41045	3.32033	3.94432	3.04369	3.99494	2.72732	3.64183	4.56494	3.74324	4.82616	4.03556	3.6111	0.718454	0.10185		5.56241	2.83608	2.8695	4.41442	2.22548	4.29585	3.12391	3.49811	3.14994	2.22307
207	hsa-miR-425-4380926		-0.751176	-1.35742	-1.68398	-1.29951	-1.33567	-0.490618	-1.55127	-1.02937	-1.63591	-1.11103	-1.01881	-1.32131	-1.33701	-1.1459	-1.21921	0.328926	0.075675		-1.95326	-1.95411	-1.8142	-1.45267	-1.09798	-1.75195	-1.04583	-1.37508	-1.28929	-1.71808	-1.44099	-1.38657	-1.17443	-1.16513	-0.951845	-1.43809	0.33048	-0.143206		-1.22845	-0.827994	-1.47506	-0.88684	-1.37102	-1.0388	-1.08966	-0.959786	-1.75353	-1.63093
209	hsa-miR-429-4373203		4.84428	3.27649	4.75552	6.25767	4.35925	4.28413	3.38265	4.46392	3.84018	4.43975	5.59351	4.47531	4.78367	3.87994	4.47402	0.793106	-0.257513		8	4.03713	5.4526	4.61643	5.01711	3.81735	3.11602	5.09199	4.13577	3.5615	5.96686	5.63944	4.30095	4.76707	4.62144	4.80944	1.18132	0.0779125		5.01133	4.76115	4.5828	5.38695	4.05636	5.60555	3.97513	5.0119	4.38591	4.07876
210	hsa-miR-431-4395173		3.7618	2.64587	1.91939	2.98289	3.36571	3.60461	3.61397	3.46781	2.68574	3.42584	3.73414	3.02661	4.52404	3.87861	3.33122	0.641358	0.323949		2.02173	5.00614	2.85312	2.72917	2.65443	4.00945	4.88189	2.84146	3.26278	3.32231	2.63667	2.76564	3.22956	2.91201	4.04446	3.27806	0.850759	0.270788		3.97162	2.92575	2.20113	3.52578	3.16367	3.32593	2.99272	4.7792	2.13653	2.95649
211	hsa-miR-433-4373205		-0.980167	-1.27963	-1.88435	-1.31821	-1.53706	-0.908863	-1.08878	-1.00303	-1.36259	-1.5014	-1.58003	-1.3232	-1.69068	-0.871514	-1.30925	0.309463	0.0668847		-1.03013	-0.998396	-2.08141	-1.36519	-1.26461	-1.28378	-1.20191	-1.40176	-1.34992	-1.61737	-1.7003	-1.85456	-1.59811	-1.36095	-1.32468	-1.42887	0.294618	-0.0527372		-1.07645	-1.09075	-1.46726	-0.876339	-1.35796	-0.978047	-1.09086	-0.669117	-1.89279	-1.58507
212	hsa-miR-451-4373360		-0.212527	-0.511292	-0.78746	-2.30442	-1.59272	-0.358229	-2.04946	-0.84594	-1.37881	-0.833339	-0.63503	-0.2215	-2.74308	-1.82651	-1.16431	0.820316	-0.187587		-3.00164	0.002093	-1.17529	-2.15875	0.53378	-1.52189	-1.32695	-0.977395	-0.878404	-1.34196	-1.92432	-1.83559	-1.93774	-0.270236	-2.43992	-1.35028	0.942852	-0.37356		-0.332832	-1.14621	-1.32674	-1.51169	-1.63433	-2.61933	-0.228756	-0.359442	-1.20428	-1.37746
218	hsa-miR-452-4395440		6.12444	6.4574	5.00834	3.84927	4.70439	8	5.85795	4.89214	5.13729	5.74315	4.84782	4.87895	2.89556	4.41065	5.20052	1.22065	0.0002736		3.03005	8	4.82078	3.57319	4.58436	6.52199	8	4.26366	6.60079	4.72983	5.79041	5.07237	5.24959	4.75921	4.71005	5.31375	1.43858	0.113502		4.81417	4.81014	4.78628	4.52957	4.48546	8	6.01098	5.31008	5.04813	4.44465
219	hsa-miR-454-4395434		-2.89473	-3.0061	-2.09536	-2.89346	-2.16725	-3.16661	-2.97832	-2.03542	-2.21405	-2.71912	-2.37944	-2.4086	-2.36497	-2.88968	-2.58665	0.387084	-0.232773		-2.02199	-1.96977	-1.81687	-2.20158	-2.9688	-2.67867	-2.9143	-1.99137	-2.6773	-2.71061	-2.46929	-2.83987	-2.45319	-2.53527	-2.95173	-2.48004	0.391076	-0.126164		-2.50282	-2.12374	-2.27365	-2.42084	-1.50315	-2.298	-2.69096	-2.34214	-2.33817	-2.45566
221	hsa-miR-455-3p-4395355		5.11309	3.4635	3.95562	3.77031	4.04095	5.0457	8	5.1627	3.90968	3.89463	4.49658	5.31705	3.11329	3.58005	4.49022	1.22873	0.182557		5.00591	4.94567	5.06441	3.86726	5.66251	4.17819	8	5.12587	5.21561	4.1125	3.04307	3.76741	4.46445	5.47724	4.65337	4.8389	1.12912	0.53123		4.97965	4.0816	3.98618	5.09202	5.69961	4.86798	5.15388	5.66449	4.05366	3.61909
222	hsa-miR-455-5p-4378098		2.74158	2.9706	2.25838	1.65115	2.43471	2.2435	2.88025	2.48542	2.34089	1.83065	2.30947	2.77376	1.13867	2.05859	2.29411	0.50481	0.0591151		2.02457	3.04839	2.45606	1.85901	2.06516	2.5427	2.89619	1.65515	2.23373	2.14124	1.89636	1.59366	2.34633	2.37121	2.2638	2.22624	0.41044	-0.00876227		2.84494	2.28353	2.47419	2.38073	2.19156	2.2129	1.89228	2.01391	2.3637	2.20392
223	hsa-miR-483-5p-4395449		4.51039	5.32085	4.10448	2.36857	4.00908	3.91206	8	4.96123	4.20305	8	3.51802	5.30928	1.73617	2.89901	4.48944	1.80981	0.354472		2.0164	4.03285	4.93672	5.69034	4.11936	6.3764	4.01464	4.36864	5.37389	4.44895	3.95196	3.43506	4.22046	5.31156	3.47783	4.385	1.05886	0.250034		5.49237	3.2721	6.47688	2.67178	2.25386	3.31978	4.39167	3.24314	3.93502	3.61856
224	hsa-miR-484-4381032		-4.29007	-4.99493	-5.12148	-4.77846	-4.89471	-4.48928	-4.44476	-4.23156	-5.04307	-4.94709	-4.29535	-4.819	-4.97604	-5.02158	-4.7391	0.318723	-0.208449		-3.97831	-3.98172	-4.56404	-4.56539	-4.48446	-5.08694	-4.30007	-4.28716	-4.55056	-5.22935	-5.05198	-5.15311	-4.73941	-4.79383	-5.039	-4.65369	0.407498	-0.123038		-4.13786	-3.84528	-4.7788	-3.97356	-4.01566	-4.26292	-4.31938	-4.34354	-4.83116	-5.03055
225	hsa-miR-485-3p-4378095		1.17307	1.12101	-0.065993	1.39612	1.34453	1.6594	1.4068	1.54102	0.139872	1e-06	1.11187	1.32085	0.693679	1.34038	1.01304	0.582575	0.0164522		1.02895	1.9735	0.44505	0.704769	0.959598	0.86198	1.85427	1.05443	1.2537	0.032564	-0.599918	0.559677	0.391537	0.810946	1.37675	0.847186	0.657301	-0.149404		1.28091	2.93803	0.75279	3.36244	1.31815	1.60492	1.23551	1.64377	0.674964	-0.168972
226	hsa-miR-485-5p-4373212		4.16655	3.36031	3.24707	3.8164	2.74518	8	2.82775	2.61683	2.93358	2.81861	2.72837	3.55987	4.17663	5.03585	3.71664	1.42027	0.872566		-0.020457	0.950443	1.85941	2.65475	3.2381	3.1672	3.0422	3.20537	3.59173	2.63602	2.76461	2.54936	2.23866	3.63278	4.42368	2.66226	1.09901	-0.181819		2.68063	3.37421	2.96846	3.27382	3.20269	3.4059	2.31378	3.47106	1.92039	1.76101
227	hsa-miR-486-3p-4395204		4.18003	5.91392	3.5969	3.39348	4.41963	4.65401	4.95191	4.2231	3.25822	4.15311	3.58071	4.16269	1.39089	2.74709	3.90183	1.06713	0.0210163		1.07306	3.1008	5.17051	3.54202	5.40872	3.48165	4.23161	5.09919	3.04062	2.73469	2.45205	3.34632	3.70672	3.03689	2.83703	3.48413	1.13985	-0.396693		4.90994	3.40616	5.06517	3.04802	4.45911	3.02832	4.38182	4.4984	4.49862	2.35551
228	hsa-miR-486-5p-4378096		1.5267	1.20165	-0.580887	0.464528	0.525496	1.1562	-0.483808	1.40259	-0.2168	0.520908	0.92775	0.452901	-1.17964	-0.359502	0.38272	0.831891	0.0607655		-0.977639	1.02359	0.732509	-0.871512	1.33339	0.539933	0.892857	0.380225	0.51089	0.301149	-1.17979	-0.425915	-0.852318	1.38406	-1.10171	0.112648	0.922006	-0.209306		2.09255	0.810337	4e-06	-0.051435	-0.000736	-0.823908	0.77829	0.796785	0.22259	-0.011005
229	hsa-miR-487a-4378097		3.53888	3.29454	3.27097	3.60007	3.07447	4.4312	4.34393	4.11155	3.22629	3.3117	3.40009	3.18085	3.55409	4.63261	3.6408	0.516722	0.0631382		2.16594	3.00297	3.57557	3.33506	3.27825	3.13971	3.1146	3.71163	4.49767	4.10239	3.17071	2.80278	3.14532	3.7695	3.68322	3.36635	0.557342	-0.211311		5.02853	3.89318	3.51437	4.01155	3.37648	4.38783	3.46629	4.28559	3.45695	2.97126
230	hsa-miR-487b-4378102		-0.803146	-1.35824	-0.744315	-0.601855	-1.14828	-0.619966	-0.458734	-0.456124	-1.43841	-1.52168	-1.45806	-1.22247	-1.31947	-0.710471	-0.990087	0.397525	0.0679773		-0.9624	-0.006492	-1.11569	-0.340618	-0.730973	-1.1191	-0.421392	-0.530992	-0.387672	-1.53788	-1.69946	-1.94775	-1.78578	-1.33899	-1.09999	-1.00168	0.589915	0.0563861		-0.429943	-0.371357	-0.965847	-0.290302	-0.354784	-0.06377	-0.843945	-0.491556	-1.40654	-1.84843
231	hsa-miR-488-4395468		-0.211658	-0.023492	0.207254	-0.367114	-0.630924	0.016873	0.012367	3e-06	-0.209981	-0.475911	-0.92619	-0.241585	-0.998657	-0.009748	-0.275626	0.36608	-0.115511		0.048587	1.06355	-0.30762	0.003162	-0.308174	-0.210683	0.020493	0.594804	0.680645	-0.387473	-0.7018	-1.06723	-0.270458	-0.470712	-0.14755	-0.0973643	0.543856	0.062751		-0.185432	0.12649	-0.099045	-2e-06	0.429827	0.087372	0.052628	0.520369	-0.479703	-0.442747
232	hsa-miR-489-4395469		2.30142	2.94882	1.84583	1.49311	1.81053	2.98	1.3639	1.70649	2.68959	1.15209	1.6355	2.64974	0.783618	1.41488	1.91254	0.691889	0.326627		2.04399	3.01163	1.97931	2.48589	1.0452	2.69181	1.52215	2.53623	2.60501	2.34641	0.849178	0.693276	1.44932	1.9791	2.59883	1.98916	0.724394	0.403246		2.16535	2.04707	2.72709	1.42545	1.89171	1.29253	1.69099	2.83571	1.23181	1.45446
233	hsa-miR-490-3p-4373215		4.20834	4.14776	3.22615	3.64391	3.06255	3.79334	2.99443	3.68721	3.84169	3.13282	3.88526	3.52548	3.98782	3.47233	3.61493	0.396091	-0.170291		3.03512	2.97459	2.67626	3.95969	3.88987	3.28063	3.24899	4.10211	3.78555	3.46979	3.60676	3.97372	3.12657	3.59157	4.46693	3.54588	0.491148	-0.23935		4.35493	4.00523	3.00527	3.91867	3.57042	4.94711	3.61327	4.22527	2.91659	3.8346
234	hsa-miR-491-5p-4381053		-2.50424	-2.69823	-3.21015	-2.88705	-2.91843	-2.24744	-2.66916	-2.36678	-2.76413	-3.06491	-2.89489	-2.96959	-3.09323	-2.31774	-2.75757	0.303867	0.06959		-1.99118	-2.0146	-3.2618	-3.09799	-3.05583	-2.75211	-2.5426	-2.77997	-2.56628	-3.05469	-3.17797	-3.30597	-3.27246	-2.7266	-2.55549	-2.81037	0.423645	0.0167914		-2.64343	-2.57903	-2.74599	-2.7121	-2.72034	-2.60956	-2.81834	-2.27564	-3.18117	-3.08403
236	hsa-miR-494-4395476		-1.32788	-1.51325	-0.501893	-0.702037	-0.45194	-1.13578	-0.106432	-0.14323	-0.71015	-0.973838	-1.67428	-1.85073	-0.190519	-0.723808	-0.857554	0.573096	-0.000406762		-0.936248	0.014956	-0.911645	0.179802	-0.584845	-0.278373	-0.012299	-0.377607	-0.32925	-0.287608	-0.559969	-0.861864	-0.670927	-0.59444	-0.640558	-0.456725	0.341722	0.400423		0.76438	-2.05491	-0.535908	-1.8816	-0.823173	-0.13497	-0.089037	-0.79032	-0.674172	-0.82989
238	hsa-miR-495-4381078		-0.512012	-0.972459	-1.40426	-0.603595	-1.20351	-0.401714	-0.573627	-1.12433	-1.28337	-2.16599	-1.65607	-0.84516	-1.21929	-0.293422	-1.01849	0.525713	0.113906		-0.986111	0	-2.12201	-0.753493	-0.921429	-0.94715	-0.900503	-0.869088	-0.156602	-1.74015	-2.25519	-1.59756	-1.47712	-1.08201	-0.766212	-1.10497	0.636471	0.0274177		-0.490162	0.12033	-1.44937	-0.357475	-0.69947	-0.4503	-0.63175	-0.516266	-1.4323	-2.02553
239	hsa-miR-499-5p-4381047		5.22345	3.32041	3.54225	4.50746	5.28335	3.30429	2.79769	3.82526	2.52383	3.49447	6.70543	3.48196	4.42053	2.21439	3.9032	1.21811	-0.314848		2.89146	2.99733	3.71507	3.5794	3.55494	3.00895	5.32666	2.95225	2.64941	3.18099	4.65953	5.40641	4.55154	3.19048	3.75968	3.69494	0.888801	-0.523105		4.89151	4.94928	2.28109	3.52402	8	4.43323	5.99333	3.89352	3.41692	3.51921
242	hsa-miR-500-4395539		2.96776	2.54771	3.35316	3.36015	3.25084	3.55718	3.39473	3.93043	3.41537	3.04966	3.70075	3.2033	3.40416	3.35291	3.32058	0.329497	0.249669		3.00749	4.08886	2.79279	2.50841	3.05908	2.48222	3.34331	3.48177	2.95497	3.06242	3.2511	3.08385	3.44921	3.16932	3.37555	3.14069	0.400216	0.0697794		3.7228	3.06624	2.65275	3.5094	3.16584	2.99368	3.41738	2.84596	2.83544	2.85725
243	hsa-miR-501-5p-4373226		4.39696	3.67193	4.80165	4.64362	3.82262	5.34721	5.41184	4.37712	4.12689	3.55557	4.62387	2.84957	4.64465	3.6316	4.27894	0.717495	-0.0934457		1.99132	2.17057	3.94503	8	4.15223	4.04841	3.52835	4.78168	3.86478	4.20984	4.08098	3.44862	4.65497	5.62452		4.17866	1.44748	-0.193718		5.34871	3.69021	3.46653	8	4.59413	5.45164	4.26355	4.12658	3.20896	3.9434
245	hsa-miR-504-4395195		4.22565	3.61915	2.27714	3.39134	2.52399	4.10786	3.79309	3.23411	2.02097	1.94732	2.73426	2.77501	1.78611	3.05362	2.96354	0.801185	0.225635		3.06303	2.97387	2.81867	2.86174	3.4311	2.25246	3.73881	3.20354	3.59596	1.69194	1.95854	1.71629	2.13543	2.53062	3.02015	2.73281	0.659257	-0.0050976		3.10809	3.24394	2.70166	4.65643	3.57482	3.02522	3.92663	3.12748	2.28578	1.52938
249	hsa-miR-508-3p-4373233		8	8	4.28779	8	6.53686	5.46753	5.55883	8	8	8	8	5.83276	4.99812	5.90727	6.75637	1.37922	0.906355		5.05156	8	8	5.44865	8	8	5.6004	8	8	7.01607	5.4758	8	8	8	5.39517	7.06584	1.25345	1.21583		3.87539	4.23885	6.54241	8	5.35685	5.14714	5.04657	5.49658	4.69496	6.11796
252	hsa-miR-517a-4395513		5.09792	4.88241	5.36609	3.47782	3.46208	5.34049	6.04496		5.20759	6.19176	4.30751	5.77779	3.69681	4.28101	4.85648	0.937323	0.65746		3.03674	4.04682	4.668	3.61711	5.84357	5.86003	8	4.11662	4.9551	4.87264	4.50756	2.84077	4.695	4.73404	4.69073	4.69898	1.24901	0.499961		3.32973	4.45759	8	4.00199	3.00005	2.73049	4.06471	4.4768	3.97052	2.75852
263	hsa-miR-517c-4373264		4.73207	3.98133	4.48553	4.03719	2.94874	8	4.79823	5.13639	5.29221	4.71508	4.00705	5.94654	3.61096	4.18528	4.70547	1.20879	0.581707		3.06419	8	5.48799	3.09761	4.90211	5.05542	5.11337	3.82301	5.29727	4.51828	4.14421	2.82893	5.01364	5.28995	5.8466	4.7655	1.30269	0.641739		2.13664	3.63573	5.85842	5.32021	3.99692	2.8207	4.55894	4.04807	3.41541	3.39995
264	hsa-miR-519a-4395526		2.805	1.82717	2.31465	2.42216	1.8054	2.8545	2.6137	2.58129	2.09888	3.10739	2.08816	2.76311	2.0265	2.70339	2.42938	0.409335	0.0949183		1.8968	3.07498	3.14061	1.87427	2.06627	2.63982	2.42139	2.81575	3.09501	2.12853	1.89056	1.72958	2.61941	2.4764	3.52401	2.49289	0.556108	0.158431		1.4216	2.68224	2.95388	2.71803	2.68016	2.628	2.36095	2.43384	1.68121	1.63591
273	hsa-miR-522-4395524		5.12289	3.90011	5.76127	4.04616	3.72749	4.61439	5.41573	4.73637	4.74844	5.06952	3.68375	4.43492	3.4887	4.36463	4.50817	0.68756	0.318592		3.04271	5.02717	4.61195	3.47352	4.81082	4.22314	5.00553	4.902	5.04436	4.19197	3.42055	3.54641	3.6327	4.08266	5.20654	4.28147	0.718789	0.0918919		2.98414	4.25702	4.52497	4.7085	4.77173	4.57865	4.27328	4.4665	3.7892	3.75226
281	hsa-miR-532-3p-4395466		3.69761	1.91088	1.66417	2.11523	2.01385	2.76562	2.20814	1.84498	2.03204	1.69648	1.90653	2.04947	1.54969	1.93278	2.0991	0.543757	0.0503615		3.06651	2.01853	1.92274	2.10637	1.83734	2.7552	2.62566	2.16632	1.25288	1.91002	1.82809	2.0941	1.76414	2.43741	1.96558	2.11673	0.448762	0.0679839		2.1518	2.5502	1.94382	2.12374	1.90055	2.30281	2.15279	2.93701	2.45844	1.2752
287	hsa-miR-532-5p-4380928		-0.61702	-0.689372	-0.42536	-0.596192	-0.853218	-1.01421	-0.25946	-0.363776	-0.758258	-1.03244	-0.76591	-0.8171	-1.4383	-0.970046	-0.75719	0.307185	-0.171368		-3e-06	-0.017937	-0.786593	-0.684487	-0.662396	-0.655896	-0.747593	-0.519694	-0.736623	-0.77229	-0.929434	-1.10496	-0.936367	-0.659028	-1.00301	-0.681087	0.312624	-0.0952654		-0.144247	-0.144942	-0.830435	-0.38799	-0.695831	0.028711	-0.653557	-0.396305	-0.623057	-1.36412
288	hsa-miR-539-4378103		-2.22669	-2.78832	-3.69847	-2.61956	-3.09586	-2.12991	-2.37535	-2.80783	-3.06599	-3.39402	-3.17674	-2.45388	-2.4777	-1.98197	-2.73516	0.502694	-0.00469034		-2.00937	-2.027	-3.75045	-3.16847	-3.09745	-2.7082	-2.86077	-2.39233	-2.66545	-2.97233	-3.18018	-3.23194	-2.92481	-2.28672	-2.25242	-2.76853	0.497959	-0.0380529		-3.1898	-1.92282	-3.24451	-1.98184	-2.4788	-2.4137	-2.89502	-1.67076	-3.29914	-3.15598
289	hsa-miR-545-4395378		3.38405	2.58521	2.8706	3.28007	2.81232	4.05841	2.63784	3.07077	3.35219	3.92504	4.16424	3.9768	3.87636	4.7003	3.47816	0.647707	-0.384145		5.01613	5.02216	3.70948	4.2421	2.66043	3.38737	4.1973	3.60256	3.54463	3.03539	3.55832	3.8387	4.47074	3.67929	4.16375	3.87522	0.658117	0.0129227		3.86605	3.63583	3.14477	4.4985	3.65167	5.04867	3.36316	3.26471	3.39491	3.52776
294	hsa-miR-574-3p-4395460		-3.0701	-3.57647	-2.23807	-2.77191	-2.70555	-3.6859	-3.31209	-2.91509	-3.7139	-3.51396	-2.16399	-3.37912	-2.69237	-3.83491	-3.11239	0.545111	-0.396552		-1.88364	-2.87995	-1.69541	-1.67959	-2.99976	-3.36767	-2.47574	-2.85911	-3.95845	-3.7013	-3.01968	-2.63154	-2.83107	-2.75134	-3.43261	-2.81112	0.677443	-0.0952873		-1.20684	-1.62567	-3.0537	-2.50185	-2.53353	-2.20362	-2.96709	-2.9536	-2.44224	-3.43258
308	hsa-miR-579-4395509		5.19397	3.8872	5.96394	4.47388	3.99284	3.40532	5.33193	3.87121	4.84638	4.63468	4.21023	4.16318	6.04222	4.28168	4.59276	0.793489	-1.03926		4.95432	8	5.81919	5.27116	6.35591	4.18011	5.97223	5.92792	4.92636	5.45621	5.43826	4.23988	5.36324	4.85565	4.32231	5.40552	0.970731	-0.226508		8	5.33528	4.77534	8	5.17589	5.73065	4.44013	4.85647	6.03255	5.54307
311	hsa-miR-582-5p-4395175		2.47819	1.71837	1.46712	1.81159	1.22389	2.27608	2.22621	1.5614	1.60828	1.24553	1.50284	1.83531	1.75126	2.0332	1.76709	0.377239	-0.151914		2.052	3.97597	0.825424	1.25989	1.94825	1.40495	2.30824	1.70305	2.05324	1.5924	1.34655	1.27617	1.04421	1.81243	2.17644	1.78528	0.745593	-0.133724		1.89702	2.9114	1.27201	3.00309	1.87903	2.4486	1.7982	2.64729	1.28553	1.93994
313	hsa-miR-590-5p-4395176		-1.60966	-2.07198	-0.91494	-0.926318	-0.723171	-1.50886	-1.84145	-1.00077	-1.65546	-0.853183	-0.888754	-1.0027	-1.16877	-2.1393	-1.30752	0.48383	-0.291763		0.051294	-0.980903	-0.154055	-0.52191	-1.31304	-1.43278	-1.83266	-1.32032	-1.66135	-2.00925	-0.954638	-1.1304	-0.601766	-1.48246	-2.18153	-1.16839	0.652911	-0.152624		0.15098	-1.15477	-0.923228	-0.767548	-0.311361	-0.117834	-1.69042	-1.36489	-1.12436	-1.76696
315	hsa-miR-597-4380960		3.3821	3.34793	4.35383	4.95922	3.96847	4.08486	4.06541	4.44576	3.73561	3.555	2.88518	3.00238	3.6392	3.49914	3.78029	0.57343	0.0745836		4.03335	5.03082	2.95349	4.0197	3.03432	3.68574	2.91163	3.43117	3.53853	3.95634	4.05243	3.38334	2.68838	4.2286	2.91793	3.59105	0.639836	-0.114658		4.30913	3.84227	4.21151	3.93548	3.29867	4.17719	3.31401	4.15808	3.35651	3.85147
316	hsa-miR-598-4395179		-2.77489	-2.93326	-3.43616	-3.03743	-3.30969	-2.73982	-2.44541	-3.01105	-3.08688	-3.14688	-3.37923	-3.01064	-3.57072	-2.99959	-3.06297	0.298884	-0.0378462		-1.9737	-1.9927	-3.26343	-3.2508	-2.75804	-3.14244	-2.80918	-3.0773	-2.67193	-3.74588	-3.89117	-3.57026	-3.29705	-3.1111	-2.93299	-3.03253	0.547332	-0.00740367		-2.4316	-2.42736	-3.17476	-2.59019	-2.74566	-2.28188	-2.8589	-2.55493	-3.50599	-3.49541
317	hsa-miR-625-4395542		2.16502	1.56538	3.42548	1.96917	2.55354	1.70885	1.91125	2.62943	2.26092	2.3445	3.08075	2.03596	3.41857	2.18529	2.37529	0.586728	-0.42927		2.10626	2.09523	3.75381	3.32887	2.08511	1.88547	2.02365	2.75131	1.79108	2.0329	2.77913	2.6636	3.13657	2.59218	1.99703	2.46815	0.591287	-0.336416		3.53601	2.54776	1.98809	2.73762	3.25995	2.71451	2.63581	2.59336	2.92011	2.52099
323	hsa-miR-628-5p-4395544		-1.72331	-1.2273	-1.48263	-2.11395	-1.34575	-1.6518	-1.68843	-0.933286	-1.45657	-2.0655	-2.1331	-1.83822	-2.34174	-1.55439	-1.68257	0.390927	0.100079		-2.1185	0.03692	-2.1408	-1.73941	-2.28281	-1.22907	-2.3889	-1.47489	-0.78918	-1.49977	-2.33057	-2.64288	-1.96572	-1.98155	-1.96286	-1.76733	0.696004	0.0153156		-2.13535	-1.05565	-1.40617	-1.76432	-1.24169	-1.48367	-1.93672	-1.06029	-1.71634	-1.4306
325	hsa-miR-642-4380995		1.73135	2.39231	3.164	5.8309	4.73871	1.93844	2.48546	3.52103	3.21382	3.55312	4.33841	2.69565	5.48996	2.71792	3.41508	1.26518	-0.680186		4.044	3.04515	4.60695	8	4.0184	2.82748	3.74011	3.7341	2.34451	2.99915	5.23813	4.8819	3.68358	4.34044	3.59124	4.07301	1.34035	-0.0222542		8	3.54651	2.85349	3.91411	3.76457	3.79285	4.23584	3.37266	4.28113	3.61452
328	hsa-miR-652-4395463		0.116645	-0.48162	-0.591063	-0.450963	-0.5045	0.223623	-0.583437	-0.417188	-0.533465	-0.69626	-0.480894	-0.40147	-0.912	-0.210538	-0.423081	0.297317	-0.0391769		0.051345	0.02101	-0.908103	-0.671349	-0.359658	-0.661689	-0.286732	-0.589858	-0.487874	-0.243216	-0.22643	-0.615225	-0.560407	-0.295232	-0.179657	-0.400872	0.270679	-0.0169679		-0.308004	-0.359484	-0.583256	-0.08277	-0.6796	-0.378567	-0.351194	-0.24729	-0.448025	-0.592958
330	hsa-miR-655-4381015		2.0075	1.32837	1.1279	1.05072	1.04881	1.21514	1.73997	1.18949	1.08695	0.165446	0.534851	0.882741	0.507418	1.53312	1.10132	0.487635	0.0456389		0.121417	1.10629	0.246642	1.30281	1.02315	1.16254	1.44696	1.85881	1.75828	0.672737	0.336058	0.237297	0.530693	0.656764	1.01178	0.898149	0.553815	-0.157529		1.45278	2.03324	1.06675	1.78547	1.53301	1.65105	1.53396	1.60827	0.741838	0.623962
334	hsa-miR-660-4380925		-0.155173	-0.92289	-0.77435	-0.976872	-0.74657	-0.738968	-0.463907	-0.421283	-1.02565	-0.98835	-0.742061	-0.628533	-0.733415	-0.535001	-0.703787	0.246518	0.044929		-1.08829	0.034298	-0.934779	-0.994818	-0.96514	-0.84833	-0.835245	-0.731637	-1.01209	-1.00636	-0.857416	-0.91871	-0.713985	-0.40234	-0.82462	-0.80663	0.285512	-0.057914		-0.579286	-0.646233	-0.973305	-0.86768	-0.685327	-0.526835	-0.428936	-0.582838	-0.559811	-1.5304
335	hsa-miR-671-3p-4395433		6.5942	3.87319	3.09682	4.23689	3.97858	8	5.70901	3.9604	4.2504	4.11429	4.8843	4.93444	2.98336	5.43626	4.71801	1.36298	0.0511127		4.19043	4.09061	3.24118	3.99348	3.28039	5.16518	4.41014	4.97724	3.5931	3.35212	3.48525	4.29402	3.49651	4.64333	4.20856	4.0281	0.612652	-0.638796		5.02736	5.17666	8	8	4.62274	4.39583	4.55772	4.6516	4.16752	3.72425
336	hsa-miR-708-4395452		-2.2409	-2.54965	-3.17459	-2.66192	-2.86497	-2.10987	-2.52742	-2.54887	-2.36247	-2.74687	-3.25917	-2.61739	-3.01159	-2.19352	-2.63352	0.352516	-0.059176		-1.96805	-1.98095	-2.86258	-2.83463	-2.449	-2.49829	-1.9968	-2.27612	-2.39043	-2.51679	-2.97173	-3.28855	-2.89471	-2.57537	-2.71572	-2.54798	0.390226	0.0263559		-2.78757	-2.62127	-2.51222	-2.7003	-2.51935	-2.30879	-2.47452	-1.97562	-2.62525	-2.4931
339	hsa-miR-744-4395435		-2.11171	-2.63992	-2.21254	-2.13338	-2.68062	-2.17427	-2.41101	-2.50229	-2.52716	-2.62601	-2.71734	-2.55367	-2.73894	-2.26922	-2.44986	0.228022	-0.116129		-0.979724	-1.02304	-2.83559	-2.36967	-2.27845	-2.4083	-1.83083	-2.64401	-2.53851	-2.58067	-2.29688	-3.21049	-2.61922	-2.49659	-2.65573	-2.31785	0.61197	0.0158867		-1.84221	-2.47366	-2.17117	-2.53166	-2.58352	-1.83466	-2.24262	-1.97088	-2.51784	-2.49961
340	hsa-miR-758-4395180		1.57889	1.75599	1.4467	2.27298	1.27526	1.40496	1.62617	1.84654	1.18046	0.659766	0.734633	1.07194	1.10016	1.79332	1.41056	0.445376	0.109743		3.07011	3.06547	0.79669	1.39241	1.17806	1.82693	1.88568	1.27927	1.70541	0.916807	0.927305	1.05737	0.963324	0.97684	1.1632	1.48032	0.72731	0.179512		2.26253	1.62815	0.706623	1.46561	1.79917	1.56179	1.45873	2.05528	1.28327	1.04896
341	hsa-miR-873-4395467		3.611	2.975	2.90118	4.24444	3.50851	3.88817	2.96037	3.79592	3.77633	3.72368	3.34286	3.0236	3.75578	5.816	3.66592	0.741733	-0.0866003		4.0678	3.00767	3.5201	3.57526	5.70613	3.71389	4.73118	2.79589	3.36883	4.09304	4.4829	2.85172	3.83021	3.67931	4.9386	3.89084	0.809318	0.138319		3.89353	2.98767	4.5661	3.41743	2.64636	3.7897	3.64292	3.67622	3.611	3.71847
344	hsa-miR-874-4395379		1.00194	0.33361	2.1284	0.624582	0.433438	1.47947	1.04838	1.33526	0.726037	0.423898	0.273773	0.62692	-0.255975	0.334529	0.751018	0.604465	-0.180677		-1.04039	-1.0493	0.488525	1.41721	1.55928	0.112212	0.899954	1.21219	1.33018	0.282203	0.751347	-0.221533	0.85626	0.078408	0.640307	0.48779	0.810498	-0.443905		0.90071	1.2582	1.14564	1.16494	1.00254	1.5301	1.14808	1.34415	0.831705	0.56159
345	hsa-miR-876-3p-4395336		5.55229	4.29517	3.82512	3.30928	3.1192	4.86291	3.98222	4.49893	4.21015	3.90891	3.72561	3.77334	2.98469	4.0643	4.00801	0.678645	-0.0110153		4.04041	4.04736	3.28299	3.38241	5.09388	4.28413	4.26033	4.5749	4.52742	4.12463	4.06033	2.78383	4.19686	3.91865	4.33614	4.06095	0.564045	0.0419286		3.81978	4.38734	3.52174	4.46226	3.99627	5.09599	4.82381	4.45226	3.53622	3.75576
347	hsa-miR-876-5p-4395316		6.38482	5.17304	4.81461	4.9872	4.32926	5.89939	8	5.40987	5.84551	4.68791	4.45426	4.28987	4.93631	4.08469	5.23548	1.04104	0.050388		4.96746	8	4.51434	5.99139	5.96378	4.85629	8	4.49707	5.5258	4.39776	4.99945	3.81242	4.55329	5.7831	4.8183	5.3787	1.22959	0.193603		8	5.0112	4.88383	4.3014	5.02883	8	4.86096	5.31056	5.3096	4.42844
348	hsa-miR-885-5p-4395407		-3.13962	-3.43361	-4.99461	-3.57291	-3.89849	-2.86917	-2.93879	-3.42791	-3.98394	-4.47408	-4.03243	-3.88828	-4.3046	-3.32301	-3.73439	0.606198	0.0441475		-4.10547	-2.9611	-4.25644	-3.80488	-3.45624	-3.6006	-2.56965	-3.7062	-3.39145	-4.27866	-4.95213	-4.03885	-4.17194	-3.57345	-3.57331	-3.76269	0.57858	0.0158466		-3.08551	-2.87062	-3.96359	-3.1866	-3.38577	-2.86115	-3.32687	-3.07782	-3.9787	-4.54105
350	hsa-miR-886-3p-4395305		-0.262355	-0.456425	0.40602	-0.175721	-0.011375	-0.064783	0.221201	-0.072394	-0.492238	0.361676	0.556734	0.00685	-4.89268	-3.50175	-0.598374	1.57876	-0.501668		-1.00184	-0.99034	-1.38725	-0.526303	1.04287	-0.667884	0.130535	-0.373292	-0.935298	-0.99643	-0.339747	-0.454918	0.17745	-0.600305	2e-06	-0.461517	0.613122	-0.364811		1.45961	-0.033652	0.56798	-0.155256	-0.67232	-0.566813	-0.379705	-0.092844	0.125307	-0.090326
351	hsa-miR-886-5p-4395304		1.89894	1.82646	3.19925	1.87531	2.38582	1.16296	1.77966	2.10521	1.38804	2.74949	2.04432	2.37548	-0.752958	-3e-06	1.717	1.03552	-0.239217		1.04741	2.05344	0.795245	0.646093	3.26395	1.72035	3.0572	2.10204	1.28406	1.50261	1.09738	1.25589	2.59182	2.04661	1.75177	1.74772	0.783144	-0.208492		1.13932	1.94493	1.73753	1.32358	1.26655	0.374828	1.46819	2.47265	2.73958	1.94025
352	hsa-miR-889-4395313		1.94998	1.6725	1.61003	2.58511	1.16477	2.12758	2.20519	1.66741	1.40211	1.78512	1.1218	2.11673	1.57613	2.57084	1.82538	0.458922	-0.0304695		2.05658	1.99405	1.09752	1.72809	2.42933	1.79332	2.89216	2.11628	2.49894	1.31684	1.86449	1.50227	1.82171	2.07539	2.29005	1.96513	0.463932	0.109287		1.61712	2.26178	1.21904	2.43638	2.09355	2.26153	2.32702	2.44945	1.45657	1.38856
355	hsa-miR-212-4373087		-0.140298	-0.207543	-1.22654	0.082242	-0.760631	0.236506	0.509487	-0.081538	-0.568927	-0.811791	-0.570345	0	-1.34379	-0.26407	-0.36766	0.538209	-0.0792769		0.002122	1.01516	-0.415335	0.009659	0.245735	-0.424842	-0.050285	0.698954	0.154164	-1.37314	-1.5479	-1.53421	-1.1278	-0.923274	-0.97859	-0.416639	0.805	-0.128256		0.004965	0.838667	-0.040404	-0.078117	0.457375	0.81424	0.62641	1.00901	-0.561526	-0.811283
363	hsa-miR-219-2-3p-4395501		-0.669242	-1.19718	0.152704	0.219806	-0.092626	-1.29782	-0.67792	0.026864	-0.732232	-0.62659	0.264809	-1.08635	1.63127	-1.41894	-0.393103	0.822568	-0.499407		1.02342	-0.969572	1.78348	1.52587	-0.98315	-0.589684	-0.250633	-0.252443	-1.19853	-0.575268	0.641788	0.605707	-0.161283	-3e-06	-0.772505	-0.01152	0.929839	-0.117824		1.50652	-0.479903	-0.637596	-0.366856	-0.423662	0.693626	2e-06	-0.546764	0.668134	-0.030912
365	hsa-miR-376c-4395233		-1.0758	-1.362	-1.35505	-1.51147	-1.37782	-1.009	-0.343248	-0.843762	-1.11192	-1.31447	-1.70597	-1.12452	-1.19624	-0.887796	-1.1585	0.333708	-0.196362		-0.900126	-0.937593	-1.60514	-0.786303	-1.11052	-0.985738	-0.812592	-1.01706	-0.89054	-1.41596	-0.990479	-1.71447	-1.02433	-1.29016	-1.2047	-1.11238	0.281117	-0.150238		-0.269186	-0.715391	-0.961909	-0.73442	-0.990238	0.141145	-1.19911	-0.673376	-1.32005	-1.58538
372	hsa-miR-511-4373236		8	5.77382	6.07251	5.0562	4.58467	6.38708	8	4.81785	6.54149	5.86559	6.33586	8	3.9722	4.98486	6.02801	1.30246	0.338708		8	2.33092	5.08399	8	5.77241	6.15849	5.27158	5.81837	4.97597	8	5.2982	4.89727	8	8	4.82751	6.02898	1.67035	0.339678		5.4571	5.62188	5.38637	8	4.08729	5.38576	5.434	8	5.90878	5.23749
[truncated: 31 more columns]

## Sheet: raw Ct values
Shown are raw Ct values for TLDA plates. If no Ct value was computable by 40 cycles, it is marked as Undetermined. Samples are labeled by age and gender.
		Bipolar	50F	54M	30M	25F	30M	30M	48M	61F	34M	50M	37M	31M	57M	48F	50F	Depressed	39M	56M	43M	53F	42M	46M	44F	52M	65M	51M	42F	32F	47M	56F	30F		Controls	42M	35F	44M	53M	59M	52M	58M	68F	44F	52M	29F	57F	41M	35F
1	hsa-let-7a-4373169		26.5336	25.5592	30.3953	26.9393	26.6106	25.8378	26.3466	26.7302	26.5212	25.577	26.0675	26.6251	26.1755	26.4693	26.079		28.9038	27.8307	26.5713	26.9499	26.6407	25.6801	27.6913	26.7728	26.6883	25.4945	25.9434	25.8952	26.3412	26.692	26.9835			27.833	27.8266	25.4463	27.632	27.1879	27.9366	26.7775	26.238	26.4322	25.4966	25.4535	25.9377	26.3766	25.8868
2	hsa-let-7c-4373167		26.9282	26.1118	29.1631	26.4844	26.6463	26.1923	27.0307	26.802	26.6447	26.0317	26.2845	26.4211	26.4426	26.3264	26.2718		27.9631	28.9861	26.2222	26.7992	26.9903	26.239	27.6206	26.839	27.1321	26.3144	26.1099	26.291	26.1946	26.9034	26.8998			26.9239	27.0804	25.9574	27.0403	26.9574	27.2515	27.0652	26.485	26.2511	25.9284	26.0753	26.0038	26.1502	25.9068
3	hsa-let-7d-4395394		26.4129	25.5284	29.4271	25.6716	26.6115	25.8049	26.329	26.7226	26.4186	25.2299	25.5399	26.0424	26.4017	25.8979	26.0836		27.9587	28.9552	25.9813	26.8239	26.3744	25.8694	26.9892	26.2647	26.31	25.3426	25.5258	25.5345	25.7708	26.225	25.9371			27.5377	26.7962	25.4403	27.2015	26.6664	27.3358	26.5522	25.9649	26.0233	25.2961	25.5057	25.6381	25.7401	25.4384
4	hsa-let-7e-4395517		23.7321	22.7139	26.3899	23.619	23.5277	23.0121	23.5704	23.7167	23.544	22.6369	23.2441	23.5332	23.426	23.7507	23.1559		25.9613	25.9403	23.4191	24.1087	23.9312	22.8928	24.3837	23.7373	23.7955	22.5473	23.0054	23.3867	23.3492	23.7238	23.5104			24.7234	24.4626	22.8533	24.7025	24.0802	24.6754	23.6607	23.3065	23.2481	22.3927	22.5793	23.1211	23.0911	23.0589
5	hsa-let-7f-4373164		29.1502	28.3826	33.6846	29.4471	29.5293	28.8597	29.6854	29.318	29.9404	28.0061	28.872	29.0015	29.1436	28.9035	28.7921		29.9837	29.959	29.5391	29.9732	29.391	28.6427	29.6617	29.8527	29.8872	28.0354	28.7649	28.4473	29.0006	29.1707	29.1939			30.1847	30.0814	28.7493	31.578	30.3559	30.5739	29.2868	29.0078	28.5631	27.8625	27.9672	28.3081	29.0379	28.3375
6	hsa-let-7g-4395393		23.0944	22.551	25.1776	23.1915	22.8012	22.6556	23.3048	23.1583	23.2588	22.5167	23.0718	23.4034	23.3989	23.0514	23.1589		24.9674	25.9968	23.232	23.5366	23.2174	22.5625	23.3812	23.2348	23.2882	22.2361	22.8682	24.1719	23.0766	23.2955	23.245			23.6614	23.8295	22.8889	24.1521	23.5035	23.6984	23.0518	23.101	22.7843	22.1901	22.9131	22.7564	22.9386	22.7949
7	hsa-miR-1-4395333		31.808	30.4424	33.9258	30.4974	29.7538	30.1529	32.057	32.4234	30.5373	30.2247	30.0076	30.7212	31.0308	30.0679	30.7477		31.9662	32.9632	30.399	30.9255	31.0504	30.1574	31.6938	31.0814	31.1819	29.59	29.9128	30.4057	30.9721	30.6034	30.9803			31.4755	31.5519	30.4511	31.4184	30.5022	32.3154	30.1616	30.4364	30.498	29.2987	31.0483	29.5655	30.448	29.6828
8	hsa-miR-9-4373285		19.2058	19.03	21.8169	18.7751	19.1415	18.6483	19.4816	19.5111	18.8927	18.6307	18.5556	18.977	18.9821	18.7379	19.168		19.9263	20.9675	18.6161	19.1529	19.2585	18.8761	20.192	19.0615	19.1376	18.3751	18.487	18.5363	18.4556	18.9243	19.1345			20.0673	19.4704	18.6999	20.1056	19.2639	19.9964	19.2674	18.9687	18.7783	18.423	18.3581	18.3146	18.802	18.3345
9	hsa-miR-10a-4373153		34.1361	31.8563	36.3958	33.0765	33.7666	33.5414	32.6939	32.66	33.6355	32.4613	33.9646	34.5695	33.2762	32.0961	31.2669		31.0775	30.9846	33.9903	32.88	32.2527	32.1374	Undetermined	32.7613	32.6105	31.8072	32.9096	32.2485	33.4091	33.8658	33.6161			37.0658	34.3336	31.5253	34.2403	32.3739	35.0087	34.2364	Undetermined	32.677	32.4068	30.2261	31.6845	33.8548	31.4109
10	hsa-miR-10b-4395329		Undetermined	Undetermined	34.5182	Undetermined	Undetermined	Undetermined	Undetermined	Undetermined	Undetermined	Undetermined	Undetermined	Undetermined	Undetermined	Undetermined	Undetermined		Undetermined	Undetermined	Undetermined	35.4516	Undetermined	Undetermined	Undetermined	Undetermined	Undetermined	Undetermined	Undetermined	Undetermined	Undetermined	Undetermined	Undetermined			Undetermined	Undetermined	Undetermined	Undetermined	34.0183	36.3828	36.8894	38.3028	Undetermined	Undetermined	Undetermined	Undetermined	Undetermined	Undetermined
11	MammU6-4395470		18.0846	18.0405	18.7872	17.5613	17.9208	18.0773	17.5737	17.529	17.9003	17.6018	17.767	18.0311	18.2619	18.5531	18.7653		18.9336	18.6256	17.9235	18.0325	17.9358	18.5004	18.8801	18.323	18.0551	17.873	18.1543	18.5023	17.8335	18.6523	18.2851	18.3007		17.4933	18.6451	17.7729	18.4168	18.3666	18.065	18.1525	18.0679	18.0124	17.952	17.9606	18.0773	18.0085	17.5062
12	MammU6-4395470		17.9003	17.6581	18.6558	17.4251	17.3424	18.0408	17.3639	17.4345	17.8463	17.4134	18.3503	18.1514	18.0626	18.7747	18.5741		18.9978	18.6511	17.7937	17.9282	17.5405	18.52	18.8655	18.0773	18.1747	17.9491	17.8574	18.3283	18.2153	18.7687	18.4653	18.2755		17.5446	18.5382	17.5986	18.2402	18.0998	17.9158	17.9622	18.0363	18.066	17.7075	16.9686	17.9052	17.9574	17.6159
13	hsa-miR-15a-4373123		27.6548	26.6392	31.3584	28.4475	27.9267	27.7461	27.1242	28.0219	28.0803	27.2092	28.1191	28.1783	27.1124	27.9138	27.258		30.0233	28.9891	28.4875	28.9863	28.4206	27.6833	28.6103	27.6652	27.7763	27.5831	28.3679	27.7694	28.1322	28.2754	27.5998			29.5872	27.1144	27.5078	28.1392	27.8232	29.0875	27.8018	27.3884	27.8806	28.1583	27.1634	27.9667	28.4285	27.8149
14	hsa-miR-15b-4373122		28.6366	27.5146	29.4046	28.4199	28.0932	27.6416	28.7585	28.1785	27.9849	27.0449	27.4229	27.9489	27.9961	27.4329	27.5205		29.9941	29.9265	28.7879	28.1675	28.5459	27.5354	28.6991	28.7855	28.4809	27.0587	26.8385	27.5078	27.2392	28.0456	27.7208			29.382	30.8457	28.0181	30.3362	30.117	28.8338	29.174	28.432	27.903	27.0806	26.2675	27.4707	27.5366	27.0757
15	hsa-miR-16-4373121		21.0918	20.3502	23.1049	20.8173	21.0938	20.9114	20.9428	20.7153	21.0167	20.2608	20.9772	21.4725	20.9833	20.5188	20.5332		23.0376	22.9724	21.9175	21.5647	21.0818	20.5717	21.7878	21.2154	20.7517	20.3348	20.7971	20.7141	21.0488	21.0868	20.3788			22.4706	21.673	20.9695	21.6116	21.3087	21.3444	21.1351	20.8063	21.0035	20.5219	20.6534	21.1653	21.3949	20.6495
16	hsa-miR-17-4395419		22.3472	21.6788	24.8619	22.3091	22.5025	22.1184	22.0091	22.3368	22.1574	21.6737	21.8042	22.3474	22.2011	21.9877	21.8716		24.9835	24.9588	22.4401	22.9968	22.4348	21.9168	22.9947	22.4364	22.0884	21.8054	22.1718	22.093	22.0423	22.2392	21.703			23.92	23.2605	21.9404	23.1515	22.7052	23.3168	22.6325	22.2518	22.6924	21.8482	21.474	22.2133	22.3339	21.8564
17	hsa-miR-18a-4395533		29.2353	28.4399	30.6539	29.9227	29.1627	29.2624	29.0473	29.289	29.4386	28.6847	28.7536	29.9829	28.8428	29.6299	28.9137		31.9239	31.9532	29.9935	29.9516	29.6889	28.5089	29.7106	29.4721	29.2424	28.4607	29.175	29.166	29.152	29.5951	28.981			30.6343	30.0604	29.2463	30.8811	29.5914	29.6587	29.5609	29.3468	29.6037	28.7763	28.0206	29.2812	29.284	28.8557
18	hsa-miR-18b-4395328		33.4665	32.0857	34.6341	33.6533	33.3487	33.4857	32.4997	32.9546	33.1505	33.063	32.1447	33.2621	32.6103	33.1878	32.7992		31.0721	31.15	32.7068	33.9901	33.6616	32.7796	32.5018	33.8887	33.0225	31.8893	33.8406	32.7543	32.8984	33.7848	32.8896			35.5322	33.8873	33.3291	33.3881	33.5214	35.4225	32.9296	32.7882	33.16	31.569	32.3813	33.6141	32.5728	33.2579
19	hsa-miR-19a-4373099		24.025	22.978	26.8714	24.7913	24.3118	23.8795	23.7961	22.9175	24.4217	22.782	24.3639	24.9765	24.0951	24.1911	23.0098		25.9518	25.034	25.3258	25.1868	24.3489	23.2355	23.8102	23.983	23.9116	23.0113	24.0148	24.3218	24.4443	24.1281	23.6578			25.8981	24.1238	24.1185	25.3971	24.7455	24.6462	23.5004	22.7645	24.0111	22.795	23.09	23.9923	24.7768	23.49
20	hsa-miR-19b-4373098		21.2848	20.5638	22.93	21.7438	21.0305	21.2425	20.7739	20.9556	21.1186	20.6547	20.7335	21.2366	20.922	20.9876	20.4775		22.0406	22.0208	21.5943	21.8297	21.207	20.7751	21.4962	21.4675	21.1511	20.7579	20.9475	21.0204	20.9534	21.0902	20.6362			22.567	21.496	21.0917	21.5982	21.3234	21.8072	21.4267	21.0149	21.5567	20.757	19.8151	21.1552	21.2989	20.6875
21	hsa-miR-20a-4373286		23.8655	22.7918	26.6825	24.6071	23.7801	23.4871	23.3731	23.4994	23.6156	22.5809	23.1895	23.9428	23.428	23.7923	23.0778		26.9402	25.9546	24.3183	24.6548	24.1242	23.1079	24.1316	23.9561	23.7854	23.0324	23.4918	23.5468	23.6502	23.7668	23.2736			25.4676	24.9154	23.3622	24.7427	24.4687	24.5785	23.9807	23.632	24.004	22.958	22.3545	23.5918	23.708	23.4947
22	hsa-miR-20b-4373263		26.5304	25.9362	28.8644	25.9954	26.2256	25.92	26.3466	26.5856	25.911	25.4559	25.3258	26.0209	26.3454	25.7489	26.168		28.977	28.9903	25.7558	26.7654	27.025	26.1526	26.9887	26.1075	26.3798	25.6147	25.6648	25.9599	25.6707	26.2397	26.0987			27.5543	26.9781	26.1486	27.0753	26.368	26.8594	26.3398	26.1851	26.1106	25.4846	25.5417	25.8741	25.7932	25.7215
23	hsa-miR-21-4373090		25.7169	24.8573	28.267	26.171	25.95	25.6569	25.1981	25.8384	25.6235	24.7781	24.85	25.9127	24.7257	25.5351	24.8505		26.9417	26.9983	26.2572	26.7433	25.6571	24.9834	26.4487	26.0073	25.5093	24.8672	25.4394	25.6872	25.2841	25.8774	25.384			27.6659	26.1774	25.1819	26.34	26.0393	26.4457	25.965	25.1237	26.0193	24.7574	23.6727	25.1407	25.6002	24.7571
24	hsa-miR-22-4373079		25.5526	24.9773	28.112	25.4781	25.7976	24.8317	24.9676	25.3987	25.3433	25.1151	25.4061	24.9839	25.0362	25.3113	25.3341		25.9637	25.9264	25.0904	25.9024	25.5058	25.1116	25.9555	24.9665	25.4802	25.2865	25.8993	24.6256	25.4643	25.5109	25.577			26.5007	24.9562	25.4688	25.3657	25.0292	25.7315	25.2773	25.1973	25.6831	25.5697	25.0152	25.3236	25.4167	24.9065
25	hsa-miR-23a-4373074		Undetermined	Undetermined	Undetermined	Undetermined	Undetermined	Undetermined	Undetermined	Undetermined	Undetermined	Undetermined	Undetermined	Undetermined	Undetermined	Undetermined	Undetermined		Undetermined	Undetermined	Undetermined	37.5827	Undetermined	Undetermined	Undetermined	Undetermined	Undetermined	33.9829	Undetermined	33.5294	Undetermined	Undetermined	Undetermined			Undetermined	Undetermined	Undetermined	Undetermined	Undetermined	Undetermined	34.5968	29.9034	34.3068	32.6388	Undetermined	33.2606	Undetermined	33.3013
26	hsa-miR-23b-4373073		28.3563	27.3428	32.5035	28.3899	28.5167	27.7236	28.3386	28.8683	27.9443	26.5391	26.8692	27.6016	27.32	28.082	26.927		30.0448	29.9728	28.0811	28.9769	28.0169	27.6894	28.8549	28.1435	27.9745	26.9467	26.95	27.8113	27.1777	27.8277	27.2183			29.3789	28.6793	27.1591	29.4185	28.9979	29.4752	28.2534	28.1403	28.5677	26.8862	26.2952	26.7117	27.2049	26.8439
27	hsa-miR-24-4373072		20.9965	20.8114	24.8237	20.8172	21.3748	21.0855	21.0107	21.7951	21.0138	20.7521	21.3442	21.2337	21.1597	21.2996	21.048		22.9665	22.99	21.3138	22.1493	21.4373	21.2034	22.026	21.2816	21.0536	20.9423	21.1577	21.1723	21.0109	21.4205	20.9596			23.0067	21.8677	21.0215	21.7981	21.3984	22.6533	21.4282	21.0626	21.4943	20.8727	20.889	21.016	21.3744	20.5627
28	hsa-miR-25-4373071		28.5683	27.4749	36.1041	28.3265	29.5614	27.9813	28.0382	28.6599	28.5441	27.3278	27.2624	28.3149	27.9799	28.0445	27.5726		30.9425	30.9699	28.2498	29.1879	28.8233	27.7873	29.1428	28.6626	28.0832	27.5354	27.6804	28.1665	27.5029	28.0486	27.6131			31.5997	29.9753	27.5784	29.6524	29.0787	29.9821	28.4768	28.1184	29.2557	27.2764	26.7332	28.1561	28.065	27.5934
29	hsa-miR-26a-4395166		21.7855	21.9573	26.7182	22.3917	21.9689	22.0811	21.72	22.8251	21.9558	21.6309	21.1951	21.5678	21.6524	21.6253	21.2751		23.9478	23.9228	22.2342	23.2833	22.3072	21.8906	22.9644	22.8449	22.4512	21.5396	21.1007	21.4257	21.4917	21.6483	21.6509			23.9526	23.4381	21.8809	23.1094	22.9503	24.2835	22.4355	22.264	21.9982	21.3755	20.7362	20.8265	21.3684	20.9657
30	hsa-miR-26b-4395167		24.0868	23.8089	27.7652	25.256	24.1737	24.6038	23.9308	24.5372	24.7101	23.6796	23.817	24.4374	24.3071	24.1779	23.8199		25.9363	26.9675	25.1525	25.6136	24.3876	24.0563	24.7077	24.6885	24.7205	23.5972	24.009	24.316	24.1681	24.3906	23.8427			26.069	25.5847	24.1485	25.6616	25.3365	25.6938	24.5643	24.0261	24.8203	23.7806	23.4532	24.0065	24.4658	24.0819
31	hsa-miR-27a-4373287		26.0329	25.5007	30.1374	25.8784	25.756	25.0625	25.8566	27.1328	26.0344	25.2794	25.4916	26.1053	26.3533	24.9753	25.5699		27.9885	29.0042	25.8529	26.4035	26.7175	25.5746	26.9261	26.2107	26.3627	25.3213	25.5297	25.1973	25.5793	25.7225	25.7612			27.2177	26.548	25.7544	26.6559	25.9663	26.8127	26.1063	25.7374	25.7152	25.1986	25.7693	25.1535	25.6594	25.0017
32	hsa-miR-27b-4373068		25.4666	24.9394	28.7187	25.8214	25.9894	25.1875	25.195	26.0043	25.5247	24.855	24.8899	25.5818	25.46	25.7077	24.8232		27.9393	28.9663	26.0402	26.6611	25.7353	25.1469	26.4287	25.5176	25.3305	24.9143	25.1599	25.2627	25.5194	25.6473	25.3136			27.4346	26.3607	25.1146	26.5706	25.7586	26.915	25.694	25.4038	25.814	25.0249	24.1703	25.0889	25.7283	25.1347
33	hsa-miR-28-3p-4395557		26.964	26.926	29.6873	26.5499	26.6263	27.6783	26.7396	27.6634	27.4192	26.7345	26.7857	27.5553	26.2508	26.5474	26.1985		27.9869	28.9271	27.2831	27.6498	27.0756	27.0898	27.9228	27.1096	27.0707	26.7235	26.4264	27.028	26.9717	27.2098	26.5449			28.6142	27.9942	26.87	27.1426	27.235	28.0267	27.3229	26.6573	27.4035	26.4709	25.8041	26.0937	26.4213	25.8365
34	hsa-miR-28-5p-4373067		28.3702	27.4737	31.8844	28.2938	28.4118	27.6967	28.2642	29.1512	27.8542	27.2759	27.5929	28.0406	27.5242	27.135	27.5658		29.9911	30.9735	27.5058	28.7024	28.3462	27.9624	28.9142	28.3635	28.113	27.5056	28.0142	27.7194	27.9776	27.6972	27.8569			29.6836	29.073	27.6637	28.8512	28.6115	29.6457	28.2668	28.1294	28.1476	27.6667	27.5443	27.2488	27.7087	26.9343
35	MammU6-4395470		17.8353	18.4539	18.7031	17.854	17.8072	18.6697	17.2735	18.0022	18.7536	18.174	18.3482	18.0394	17.8248	18.5736	18.6445		18.9069	19.2763	18.3777	18.5696	17.701	18.7819	18.8787	18.6276	18.4706	18.1976	17.8974	18.1508	18.1157	18.9139	18.4106	18.4851		17.9449	19.0714	18.2457	18.254	18.9334	18.4623	18.1426	18.6345	18.3069	17.94	17.687	17.8231	18.1694	17.4838
36	MammU6-4395470		17.7685	17.9091	18.9152	17.7817	17.7213	18.5121	17.7331	17.6094	18.5847	18.1197	18.1144	18.2803	18.0866	18.2455	18.8892		18.8021	19.0045	18.2255	18.3915	17.6953	18.5888	18.5785	18.7269	18.5242	18.1729	18.0194	18.6765	17.9858	18.6531	18.2125	18.4172		17.8034	18.9352	18.1901	18.2912	18.6545	18.4201	18.5424	18.2431	18.297	17.8314	17.4432	18.2735	18.3166	17.6415
37	hsa-miR-29a-4395223		19.0174	18.5293	21.0138	18.7801	19.0906	18.8107	19.3034	19.3473	18.7219	18.5005	18.8657	18.7031	18.5497	18.6144	18.998		20.9584	21.9413	18.8777	19.006	19.0826	18.7322	19.3922	18.5004	18.9	18.492	18.6806	18.8635	18.7158	18.8516	18.7927			20.0444	19.4318	18.785	19.5715	18.975	19.6377	18.9979	18.7676	18.8547	18.1749	18.7132	18.4817	18.8858	18.4817
38	hsa-miR-29b-4373288		25.4967	25.178	28.2937	25.8039	25.7519	25.5738	26.0058	26.0748	25.8104	25.1338	25.1493	25.5234	24.8869	25.2221	25.6438		26.9438	27.9599	25.7343	25.6232	25.8859	25.4165	25.9584	25.2098	25.6386	24.959	25.2222	25.5721	24.9866	25.4869	25.5824			27.4738	25.8649	25.3584	26.11	25.4664	26.7858	25.4585	25.6335	25.6941	24.9973	24.9326	24.9245	25.1315	25.0979
39	hsa-miR-29c-4395171		22.4964	24.2706	29.7088	24.0189	23.4122	24.9011	22.8164	25.4277	25.0002	24.4164	23.836	23.4844	23.3771	23.6699	23.7181		25.9705	27.99	25.0315	25.5671	23.3502	24.814	23.372	24.532	25.0508	23.7684	23.2196	23.5724	23.703	23.5367	23.8771			27.1972	25.0709	25.3247	24.7116	24.9121	26.9687	24.0925	24.0099	24.7262	24.4509	23.4746	23.1436	24.1758	24.281
40	hsa-miR-30b-4373290		22.8271	22.4479	26.4133	22.2382	22.5386	22.3585	23.1025	23.397	22.5341	21.7125	21.6711	22.1821	22.3582	22.0049	22.4276		25	24.9486	22.2599	23.1327	23.1027	22.3218	23.6846	22.8176	23.2704	21.7332	21.472	22.0039	21.7356	22.4943	22.2967			23.9274	24.0175	22.3995	23.7337	23.0619	23.8474	22.972	22.5352	22.3344	21.1763	21.3262	21.2303	21.5873	21.3314
41	hsa-miR-30c-4373060		22.1666	21.7221	25.0651	20.967	21.6885	21.6066	22.2749	22.2732	21.7606	21.1245	20.9538	21.7459	21.7114	21.23	21.8011		23.9664	23.967	21.4084	21.8019	21.972	21.8807	22.7724	21.9596	22.1112	20.9458	20.6697	21.2566	21.0692	21.9243	21.7874			22.7662	23.4376	21.341	22.9317	22.2541	22.7465	22.1406	21.988	21.4848	20.6598	20.739	20.7885	20.9954	20.6725
42	hsa-miR-31-4395390		25.4836	25.3428	26.955	24.5091	25.2536	25.0575	25.9323	25.342	25.2409	24.6474	24.8317	24.8217	24.763	24.8452	25.2028		26.9614	26.9815	24.8817	25.096	25.0906	24.8137	25.572	24.7826	25.243	24.5847	24.3333	25.0211	24.557	25.3995	24.9573			26.0849	25.6191	25.3567	25.698	24.9309	25.6068	25.3692	25.0111	24.6777	24.1784	25.0999	24.1559	25.3866	24.8047
43	hsa-miR-32-4395220		30.7249	30.4562	32.8625	32.3195	30.2019	31.5175	30.4919	31.6938	31.1096	30.5995	30.4784	30.9989	30.3913	31.5331	30.446		33.9675	34.0232	33.7142	33.3903	31.0587	30.5353	31.7316	31.453	31.5392	30.917	31.2157	30.6889	31.1724	31.4104	30.6684			32.0763	33.0504	30.5017	31.6122	32.2914	32.9383	31.9447	32.2924	30.8195	31.0903	29.1684	31.4758	30.9435	30.3521
44	hsa-miR-33b-4395196		33.6092	31.6515	37.2884	34.2174	Undetermined	36.4984	33.6476	33.288	34.3869	33.7641	34.0674	Undetermined	34.5762	Undetermined	Undetermined		Undetermined	35.0094	Undetermined	Undetermined	34.5147	35.627	35.504	36.6974	33.2291	35.6222	34.3931	34.6767	34.9894	Undetermined	35.5198			38.074	34.2105	34.4767	34.1767	38.0217	Undetermined	Undetermined	32.8431	35.1605	Undetermined	34.0586	34.6752	37.1155	35.8168
45	hsa-miR-34a-4395168		26.4166	26.0602	28.9704	26.1111	26.0024	25.8577	26.5213	26.4962	26.0428	25.2978	25.2262	25.7624	25.4928	25.3836	25.7788		28.0119	27.9708	25.8528	25.8542	26.2076	25.714	26.8961	25.3809	26.2158	25.3636	25.4007	25.8666	25.4227	26.004	26.1437			27.1629	26.1757	25.7914	26.2223	25.7728	26.569	25.7612	25.1484	25.8694	25.0029	25.4079	24.8055	25.9254	25.398
46	hsa-miR-34c-5p-4373036		30.6856	29.7182	33.0021	33.1255	31.7777	31.5053	29.9509	30.9165	31.0807	30.0833	31.0133	31.4713	31.3049	32.2784	30.1798		33.0438	33.0108	34.6075	33.4941	30.9969	29.7179	30.7977	30.7377	31.1866	29.3429	31.773	31.2555	30.9496	30.8589	30.4127			Undetermined	30.7973	30.8462	30.9502	31.7774	32.7457	30.3672	31.8768	31.747	29.9222	29.5384	30.7605	32.6525	33.5184
47	hsa-miR-92a-4395169		27.1972	26.3578	30.6949	27.1299	27.7354	27.0584	26.4504	27.5809	27.5837	25.4168	26.365	27.6154	26.4603	26.9046	26.1228		28.9485	28.9682	27.8855	28.0235	27.5296	26.6685	28.1315	27.1071	26.6235	26.1019	26.6157	27.2322	26.4358	27.2231	26.538			29.6239	28.2465	26.3463	28.168	27.4409	28.4246	27.5011	26.6421	27.4509	25.8545	25.4556	26.7419	26.7389	26.4784
48	hsa-miR-93-4373302		24.6896	23.904	27.7149	24.5409	24.3833	24.264	23.8934	24.7648	24.7679	23.8405	24.0445	24.3701	24.2958	24.5408	24.0533		26.0731	26.9835	24.1688	24.3049	24.9103	24.0399	25.8175	24.3621	24.5454	23.0005	24.2106	24.2294	24.333	24.5161	24.2287			26.5049	25.0281	24.3007	25.2124	24.7224	24.6204	24.871	24.6752	24.8749	24.0449	23.2069	24.2082	24.2202	23.8515
49	hsa-miR-95-4373011		25.5816	24.9369	28.7949	25.0097	25.0028	24.5068	25.6106	25.8274	25.2608	24.3883	24.6653	24.8757	25.2593	24.6692	25.2367		26.9354	28.0303	24.7073	25.6122	25.5404	24.5276	26.2349	25.4515	25.6373	23.9324	24.252	24.8493	24.7622	24.8827	24.9496			26.0799	26.4357	25.0612	26.4244	25.9166	26.3986	25.7418	26.0502	24.4036	24.1385	24.8966	24.4481	24.5264	24.3755
50	hsa-miR-96-4373372		Undetermined	Undetermined	Undetermined	Undetermined	35.7672	Undetermined	Undetermined	Undetermined	35.2431	34.705	Undetermined	36.2648	Undetermined	Undetermined	Undetermined		Undetermined	Undetermined	Undetermined	Undetermined	Undetermined	Undetermined	Undetermined	34.1245	Undetermined	Undetermined	Undetermined	Undetermined	Undetermined	Undetermined	34.5915			Undetermined	38.8583	Undetermined	Undetermined	Undetermined	37.4183	34.5324	Undetermined	36.8422	Undetermined	Undetermined	Undetermined	Undetermined	Undetermined
51	hsa-miR-98-4373009		28.535	28.1142	31.6762	28.0954	28.0601	28.3697	28.474	28.9485	28.8366	27.5917	27.9124	28.1867	28.7067	28.0236	27.8904		31.0312	30.8874	28.0996	28.9301	28.5961	27.8298	29.2965	28.5696	28.7446	27.7719	26.3512	28.9169	27.759	28.4791	28.6055			30.4087	29.1239	28.0581	29.3659	28.7079	29.6644	28.7753	28.2956	28.3573	27.8216	27.3808	27.7905	27.8102	27.255
52	hsa-miR-99a-4373008		23.2567	22.8181	26.1307	23.1585	23.5226	23.1162	23.1081	23.7316	23.3256	22.4752	22.7402	23.4252	22.9229	23.4149	22.9866		23.9093	24.084	23.3128	23.8262	23.1579	22.7187	24.1494	23.3708	22.9785	22.7828	23.2399	23.2614	23.164	23.4638	23.2728			24.9829	23.8381	22.5719	24.4399	23.5094	24.5895	23.2934	23.1121	23.2075	22.6071	22.2889	22.9549	23.6655	22.9872
53	hsa-miR-99b-4373007		26.2088	25.7819	29.802	25.6945	26.5137	25.8665	26.3161	26.4894	26.2612	25.4632	25.5218	26.2501	26.0237	26.1415	26.2162		26.1267	26.9494	26.2411	26.9778	26.53	25.9148	27.4195	26.5179	26.0019	25.5395	25.6015	26.0017	25.6803	26.2279	26.4642			27.7164	27.25	25.96	27.666	26.0268	27.7852	26.3977	26.0271	26.119	25.3814	25.5884	25.4971	25.6458	25.3617
54	hsa-miR-100-4373160		22.8887	22.1392	25.7996	22.9907	23.1827	22.6183	22.7999	23.0837	22.9474	22.0373	22.2814	23.1822	22.4037	22.9793	22.3957		23.8961	23.9596	22.9469	23.4297	22.7275	22.4264	23.7815	22.6755	22.4453	21.8885	22.7275	23.0609	23.3115	23.2346	22.7542			24.6234	23.4908	22.0919	23.7511	22.8058	23.9938	22.8884	22.5097	23.035	22.2311	22.0113	22.4888	22.9815	22.5794
55	hsa-miR-101-4395364		27.1624	26.8683	30.1726	27.4123	27.3626	27.1299	27.3081	27.3683	27.2782	26.706	26.7084	27.2536	26.9388	27.0008	27.1508		28.9733	29.0193	27.5034	27.4178	27.5486	26.852	27.7576	27.4054	27.3239	26.6118	27.0426	27.2859	26.8091	27.5075	27.1754			28.2677	27.4493	27.2599	27.9537	27.7347	27.867	27.4415	26.901	27.2605	26.3161	26.5154	26.6633	27.179	26.6644
56	hsa-miR-103-4373158		25.3131	24.8123	27.8695	24.8538	25.0844	24.4204	25.3962	25.6297	24.9957	24.4875	24.466	24.5643	24.9754	24.7233	25.049		25.9988	27.001	24.6894	25.2487	25.3276	24.7055	25.8242	24.9542	25.4392	24.3365	24.5382	24.4955	24.4711	25.024	24.9783			25.8529	25.5767	24.7509	25.8151	25.1553	25.9023	25.2003	25.0492	24.7519	24.4133	24.5376	24.336	24.4753	24.4295
57	hsa-miR-105-4395278		37.3193	33.0626	33.9307	32.3907	33.0644	32.7117	36.0945	38.9307	32.6412	32.435	32.7317	33.4605	33.5415	32.1012	32.2846		32.0629	33.9789	32.072	33.8437	33.4803	32.6158	35.614	32.8881	33.3046	33.3061	32.0137	31.6148	32.0351	31.8593	32.1749			33.2963	35.1679	34.0376	36.5735	34.7758	35.3216	33.9395	33.2911	31.5898	31.9793	31.3056	31.5092	31.4433	31.5498
58	hsa-miR-106a-4395280		22.2188	21.7213	25.2279	22.5752	22.4082	22.1959	22.0015	22.4778	22.1499	21.8284	21.8906	22.9536	22.2262	22.1543	21.8429		24.972	24.9698	22.5206	23.1043	22.3778	22.047	23.2662	22.5079	22.1498	21.8935	22.0273	22.2705	22.1636	22.3829	21.9165			23.9887	23.1363	22.0076	23.2109	22.7521	23.2579	22.4036	22.0581	22.7711	21.9368	21.6091	22.1548	22.3731	22.0324
59	RNU44-4373384		24.9856	24.3747	28.6099	24.8698	24.7369	24.8677	24.8904	25.2931	24.5905	24.2116	24.3163	24.1741	24.7948	24.3903	24.901		25.8831	25.8243	24.2036	25.9365	25.3119	24.418	26.1732	24.9879	25.491	24.2686	23.9686	24.5665	24.4792	24.9576	24.9565	25.0284		26.5393	26.369	24.1884	25.9046	25.3258	26.1783	25.5112	25.2877	24.7869	24.1791	24.0021	24.2541	24.0484	23.9361
60	hsa-miR-106b-4373155		25.3671	24.7681	27.9308	25.1297	25.3951	25.0391	25.039	25.3838	25.3462	24.6479	25.098	25.6149	25.122	25.4596	24.9739		27.9393	27.9814	25.7841	25.9472	25.4789	24.9825	26.0811	25.1712	24.8599	24.9297	25.3791	25.4439	25.3726	25.6232	25.175			26.9083	25.8202	25.0021	26.1331	25.4501	26.244	25.5696	25.1821	25.3962	24.9187	24.7294	25.3646	25.6491	25.2376
61	hsa-miR-107-4373154		30.1114	29.0326	Undetermined	29.7774	29.9638	28.4865	30.2577	29.5518	29.874	28.7809	27.8764	28.5986	28.7076	28.6714	29.1594		31.9421	31.0021	28.8453	29.3019	30.2449	28.9711	32.3623	28.8881	29.3096	28.271	27.7052	28.5492	28.0963	28.9388	28.9258			31.7095	29.5641	29.6146	29.5725	29.921	31.0198	30.712	29.2518	28.7963	27.821	28.5337	28.0254	29.5405	27.6159
62	hsa-miR-122-4395356		Undetermined	Undetermined	Undetermined	Undetermined	33.0165	Undetermined	35.6793	32.5053	33.5435	Undetermined	33.7704	Undetermined	Undetermined	29.6309	30.9181		35.2655	Undetermined	35.6316	34.8858	Undetermined	Undetermined	Undetermined	Undetermined	Undetermined	31.1307	Undetermined	34.2539	34.906	35.7323	33.4537			Undetermined	Undetermined	34.4124	Undetermined	Undetermined	Undetermined	33.5984	32.5909	33.7802	31.9748	Undetermined	34.6298	Undetermined	Undetermined
63	hsa-miR-124-4373295		23.2463	23.2384	26.3048	22.8881	22.9335	23.0318	23.9158	23.6312	23.3061	22.6574	22.9582	22.776	22.7208	22.9496	23.77		25.0062	24.0058	22.7208	23.4269	23.3089	23.1973	23.9959	22.3381	23.2644	22.9805	22.5131	23.0755	22.8125	23.2944	23.2629			24.5204	23.305	23.0658	23.3213	22.6152	24.0323	23.1049	22.9768	22.8822	22.6112	22.9504	22.4554	23.0202	22.4765
64	hsa-miR-125a-3p-4395310		32.2275	31.9113	Undetermined	31.6331	33.7049	31.8343	32.2894	33.6799	32.9052	31.1632	33.9496	35.7605	32.8061	32.7608	32.4307		34.9012	34.9626	31.5537	33.8923	33.8834	31.8423	Undetermined	32.9912	31.8379	32.2	32.6362	34.0549	33.7084	32.3028	31.8919			34.5678	34.4776	33.9338	34.3121	32.7144	31.8272	32.3522	31.4233	31.7118	32.3137	32.1864	35.4562	32.0421	31.6001
65	hsa-miR-125a-5p-4395309		24.4866	23.8232	26.7057	23.2998	23.6952	23.3297	24.4697	24.4195	24.0097	23.4132	22.9575	23.6231	23.8962	23.7326	24.3222		26.017	26.9309	23.79	24.2221	24.2707	23.5741	24.8446	24.2929	24.5005	23.1364	22.8363	23.4038	23.4992	23.94	23.8585			24.5743	25.3039	23.9214	25.2245	24.65	24.5866	24.2886	24.1499	23.4102	22.8172	22.8766	22.9936	23.2998	23.0123
66	hsa-miR-125b-4373148		21.5073	20.9347	24.0284	21.376	21.2765	21.0218	21.6325	21.5372	21.3706	20.4837	20.294	21.2251	20.8618	20.8999	21.1177		23.1057	22.9196	20.9234	21.5203	21.4902	20.924	22.0429	21.2161	21.5029	20.5978	20.5402	20.9574	20.6243	21.311	21.3336			22.5575	22.2328	20.95	22.5764	21.4064	22.1745	21.6785	21.421	21.0314	20.2876	20.1486	20.4617	20.7712	20.4725
67	hsa-miR-126-4395339		20.1594	19.8594	21.9346	19.7352	19.5084	19.7066	20.2318	20.2773	19.7453	19.2907	19.5571	19.9436	20.0063	19.4618	19.888		21.9748	22.0266	19.81	20.0845	20.2179	19.7151	20.4936	19.8553	20.3149	19.3988	19.6182	19.5811	19.613	19.9574	20.1032			20.8053	20.6368	19.9252	20.634	20.1011	20.4079	20.0741	19.9632	19.4568	19.1972	19.5446	19.402	19.8477	18.8179
68	hsa-miR-127-3p-4373147		24.7194	23.8886	27.6864	23.2824	24.4424	23.7513	24.9037	24.9014	23.9577	23.2606	23.0338	23.7176	23.6909	23.5243	24.2331		25.9985	27.009	23.1927	24.3196	24.2843	24.0651	25.1155	24.1587	24.4101	23.2693	22.91	23.494	23.2084	23.8308	23.9419			25.2405	25.0278	23.6852	25.0704	24.2154	25.0757	23.9939	24.2389	23.8268	22.8995	23.1391	23.0596	22.9753	22.8815
69	hsa-miR-127-5p-4395340		34.0546	35.1288	Undetermined	35.4957	32.3217	32.5826	32.5867	32.7733	35.1625	33.9891	32.7219	32.6452	28.6558	33.5939	34.7349		34.95	34.0022	32.6513	33.0864	Undetermined	34.2715	Undetermined	32.4917	34.1086	33.9542	31.7325	33.2196	33.4099	Undetermined	33.5658			Undetermined	35.0155	33.6486	34.4712	36.3005	Undetermined	35.0377	34.0971	Undetermined	32.1541	32.9249	32.6385	32.5136	32.2614
70	hsa-miR-128-4395327		25.3521	24.6998	28.5488	23.8823	24.9821	24.1011	25.5933	25.3493	24.2926	23.6962	23.3332	24.0304	24.483	23.9299	24.9611		25.9554	26.9579	23.6627	24.7853	25.1544	24.6091	25.4701	24.4256	25.1499	23.7231	23.2256	23.9976	23.366	24.3652	24.5844			25.9142	25.9497	24.0218	25.7643	24.8998	25.8172	25.3204	25.2501	24.3268	23.4865	23.3172	23.5003	23.4886	23.4527
71	hsa-miR-129-3p-4373297		25.5656	24.975	28.3402	24.3133	25.178	24.6073	25.7341	25.7722	25.0512	24.3043	24.1881	24.9266	24.7241	24.786	25.5528		27.9397	26.8757	23.9748	24.7855	25.3376	24.7948	25.6705	24.6932	25.3538	24.5348	24.3088	24.6091	24.3853	25.0761	25.0559			26.2302	25.7437	24.4922	25.9498	25.0048	26.0091	25.6688	25.5085	24.4676	24.3987	23.8975	23.9257	23.93	24.045
72	hsa-miR-129-5p-4373171		31.5125	29.5923	Undetermined	30.4661	30.2062	30.0215	31.921	31.5747	30.5069	29.9821	30.3795	30.4522	30.1908	30.3066	31.0283		29.1718	30.0314	30.4361	30.9137	31.2776	30.702	32.6501	30.1041	31.0769	30.56	30.3619	30.4591	30.5158	30.7338	31.0639			32.9164	31.7237	30.9234	32.9271	30.9191	30.5753	31.6481	31.2092	30.8185	30.5861	29.4814	29.6745	29.8056	29.6202
73	hsa-miR-130a-4373145		27.8964	28.302	31.1615	27.1815	27.088	27.1601	27.8873	28.6371	27.3701	27.3635	26.9227	27.3907	27.4939	26.7366	27.7902		29.0224	29.9796	27.3943	27.7055	28.2013	27.6303	28.0049	27.7356	28.2733	26.9055	26.8425	26.9354	26.9608	27.4344	27.5688			28.8969	29.0829	27.1192	28.5472	27.695	28.8124	28.0892	28.1123	27.3822	26.8571	27.3835	26.67	27.0596	26.9241
74	hsa-miR-130b-4373144		29.5525	28.9008	34.0481	29.181	29.7273	29.2443	29.095	30.691	Undetermined	29.4228	29.382	29.0229	29.9991	29.4469	29.3249		31.0307	30.9113	29.885	30.6713	30.1771	29.3213	30.8483	29.8164	29.553	28.9936	29.188	29.3366	29.2828	29.4183	29.1081			32.0096	30.4536	29.0466	31.0633	30.2305	30.8846	29.4137	29.5069	30.1966	29.0382	28.2796	29.1164	29.2528	28.5113
75	hsa-miR-132-4373143		21.7327	21.4088	24.8255	20.9134	21.7847	20.7539	22.1656	22.8017	21.0358	20.9462	20.7962	20.7853	21.7971	20.6734	21.4323		23.9041	24.9802	21.1449	21.9851	22.0421	21.3712	22.3529	22.038	22.612	20.4906	20.0669	20.2381	20.4258	20.9121	20.8856			22.2256	23.0599	21.2956	22.6804	22.423	22.7415	22.1944	22.306	21.2227	20.7072	20.055	20.2853	20.3167	19.9975
76	hsa-miR-133a-4395357		27.3312	27.2243	31.7369	26.2812	27.0337	26.7486	27.4685	28.1318	27.5152	26.5438	26.725	26.8897	26.5016	26.0932	26.4985		27.9554	29.0482	27.2736	27.636	28.0094	27.1044	28.4928	26.9562	27.1665	26.3374	26.3016	26.4148	26.6502	27.0058	27.0051			29.0097	27.763	26.8611	27.4581	26.9867	28.3935	26.9071	26.7649	26.6789	26.0231	27.0289	25.9699	26.5872	25.9124
77	hsa-miR-133b-4395358		30.9241	30.8554	35.1856	30.1756	30.0473	30.3253	30.949	32.0934	30.8392	30.6185	30.3923	30.2342	30.6254	29.607	30.5897		31.07	30.9886	30.5723	30.7753	31.6808	30.6798	31.9614	30.072	31.1815	30.2347	30.1925	30.5496	30.1495	30.9345	31.3017			31.3856	30.97	30.8426	31.246	30.9434	32.1889	29.8545	30.2168	30.6377	29.6141	30.3127	29.3897	30.6299	29.5398
78	hsa-miR-134-4373299		28.5428	28.4104	31.5869	27.6478	28.703	28.485	28.8639	Undetermined	28.0114	27.9799	27.8213	28.4148	28.0617	28.6403	29.0648		28.1416	28.0657	27.2008	28.9206	28.2148	28.5381	29.052	28.0442	28.4526	28.1419	27.9905	28.2359	27.7247	28.9461	28.1333			29.3905	29.3152	27.9915	28.8658	28.5041	29.0527	28.0683	28.7021	28.3972	Undetermined	27.9065	27.7033	27.4462	27.5912
79	hsa-miR-135a-4373140		25.6133	25.3653	29.8486	25.955	25.6121	25.0625	26.1956	25.9226	25.5757	24.7735	24.8941	25.1712	25.3248	24.854	25.5537		26.9557	26.9651	24.9766	25.9603	26.0227	25.3297	25.9832	25.4004	26.434	24.8469	24.8226	24.827	24.8194	24.834	25.3176			26.6871	26.0369	25.1124	26.4659	26.2514	26.2805	25.5266	25.457	24.8851	24.6337	24.7847	24.5995	24.3623	24.4945
80	hsa-miR-135b-4395372		26.6208	26.1446	29.9638	26.4587	26.7841	25.9824	27.282	25.541	26.1292	25.1543	26.5759	26.4917	26.8255	25.5917	25.7288		28.9167	28.9511	26.1137	26.438	26.6662	25.7645	25.31	25.9286	26.5583	25.1578	25.4693	25.6279	26.052	25.4859	25.4897			27.5667	26.7012	26.0992	27.8318	26.6792	27.3083	24.9488	24.892	25.3512	24.8843	26.2263	25.3772	26.0711	24.8586
81	hsa-miR-136-4373173		34.3582	35.1347	Undetermined	35.4521	37.6869	35.0646	35.9662	39.6084	36.4336	34.8455	35.3263	35.1832	34.6044	35.0698	35.1141		35.0043	36.9852	35.3066	36.4649	35.5796	35.2521	36.4891	35.0997	35.5327	37.7955	35.3351	36.7631	35.226	34.9014	34.2562			Undetermined	34.5226	38.447	37.4898	36.7672	38.4355	36.0761	35.3219	36.7893	35.137	34.8423	34.192	34.8871	34.7987
82	hsa-miR-137-4373301		24.2582	23.802	27.7898	24.0861	23.8144	23.596	24.3809	24.826	23.9219	23.4376	23.4239	23.5777	24.0465	23.9262	24.5566		25.9599	27.0305	23.3178	24.5455	24.3934	24.0098	24.6714	24.584	25.0424	23.571	23.5537	23.3746	23.7615	23.8556	24.3097			24.5931	24.8828	23.8787	25.3413	24.5169	24.8561	24.5603	24.4374	23.761	23.3155	23.2847	23.4847	23.4135	23.2472
83	hsa-miR-138-4395395		21.1892	21.3493	25.5564	20.4139	20.9628	21.0619	21.3726	22.149	21.4882	20.778	20.4406	20.7552	20.7654	20.4444	20.8959		22.9654	24.9949	20.9649	22.0376	21.0921	21.2614	21.8366	21.7292	21.8027	20.6096	19.9062	20.2512	20.5503	20.8057	20.6883			22.7184	22.2938	20.8637	21.995	21.6409	22.7539	21.5454	21.4096	21.0322	20.4827	20.2462	20.042	20.0167	19.6083
84	hsa-miR-139-3p-4395424		28.1459	27.177	30.9372	26.891	28.1684	27.129	28.7293	28.2129	27.2932	26.7984	27.0741	27.0155	27.8729	27.0592	27.8644		27.9754	28.922	27.2779	28.4032	28.3003	27.3038	29.1839	27.8708	28.142	26.7496	27.2189	27.1217	27.3199	27.5325	27.4261			28.7481	28.7133	27.0652	28.5729	28.1927	28.6892	28.1215	28.4792	27.0353	27.1859	27.1561	27.2342	27.1764	26.7254
85	hsa-miR-139-5p-4395400		22.1582	21.6112	26.7366	20.7644	21.81	21.6827	22.2093	22.7624	22.5923	20.949	20.9659	21.9354	21.5871	21.1756	21.8757		23.9704	25.0251	20.9456	22.4801	22.2562	21.7184	23.0181	21.677	22.3181	20.7804	20.5972	21.2461	20.9728	21.5204	21.6125			23.7159	23.5015	21.1132	23.0791	22.2486	23.4153	22.092	21.8079	21.3937	20.5848	20.5985	20.8095	20.5173	20.0343
86	hsa-miR-140-3p-4395345		27.2238	26.1134	31.8693	27.4028	28.1395	26.9339	26.786	28.6615	27.7926	25.8124	26.5797	27.0751	26.3506	26.7265	25.9279		28.9627	29.9568	28.0823	29.3468	28.1122	26.7071	28.6007	27.9209	27.5321	26.0754	26.424	26.8363	26.7023	26.9869	26.331			30.672	28.0311	26.96	28.095	27.9942	29.2737	27.8765	26.567	27.1366	25.8717	26.1133	26.5663	26.7999	26.0036
87	hsa-miR-140-5p-4373374		22.8206	21.915	24.673	22.2934	22.454	22.3383	22.4457	22.9192	22.5306	21.9193	22.1943	22.4007	22.6122	22.1683	22.2943		24.9336	24.9572	22.675	22.9946	22.8277	22.2732	23.2571	22.6775	22.7049	22.0419	22.292	22.4434	22.3795	22.6127	22.3758			23.7347	23.0436	22.0681	23.1292	22.9743	23.1445	22.7125	22.1822	22.4786	21.7564	22.0319	22.2463	22.5155	21.8766
88	hsa-miR-141-4373137		35.2974	33.7026	36.6955	35.4066	33.2423	34.0815	34.3817	33.5146	35.9299	33.656	35.3793	36.5981	34.9977	34.8439	33.7444		Undetermined	35.8716	35.6842	36.3363	35.7375	36.0785	38.3085	38.9248	34.5291	32.9579	35.0659	36.2088	35.7773	34.4245	34.4356			Undetermined	37.1938	35.1428	34.4306	Undetermined	35.718	34.9933	34.0315	35.1415	35.2075	37.3659	39.7493	34.1853	35.1341
89	hsa-miR-142-3p-4373136		26.9324	26.3007	30.804	27.3927	26.5281	26.4688	26.5705	26.6996	26.8697	25.673	26.0308	26.6956	26.5537	25.8099	26.1704		28.0018	28.9577	26.7414	27.2939	27.1916	26.496	27.3315	26.947	27.1689	25.8808	26.0113	26.3658	26.1044	27.0093	25.9657			28.4725	27.8229	26.1609	28.0002	27.3167	27.4371	26.8598	26.5688	26.8189	25.6615	25.9316	26.5681	26.2509	25.6222
90	hsa-miR-142-5p-4395359		36.1476	33.4405	Undetermined	33.59	32.6118	32.7934	33.2606	34.4943	32.9119	32.6023	35.282	33.4686	36.8024	32.7285	34.3762		34.0732	36.004	33.6207	34.8351	33.4582	33.6442	34.1339	35.4273	33.2723	34.653	33.5223	36.0083	32.1626	33.5959	32.5528			34.535	34.2338	33.923	36.0106	34.7182	33.0456	35.3737	33.8873	35.047	32.5169	32.5152	33.4355	35.4012	32.5379
91	hsa-miR-143-4395360		24.4086	24.0465	27.9004	23.1569	23.356	23.195	24.4625	25.1533	23.8613	23.3147	23.8236	24.3957	24.6751	22.1072	23.2256		23.9813	26.9864	23.9221	23.3815	24.957	23.8779	24.6234	23.4579	24.469	23.6611	23.9147	23.2465	23.6827	23.7769	24.4425			24.8384	24.2321	23.6256	23.5694	22.8473	23.6016	23.6279	23.4625	23.2636	23.0917	24.3894	22.8184	23.4084	21.8131
92	hsa-miR-145-4395389		24.5767	23.8922	27.1726	22.4206	23.9001	23.2566	24.1044	24.7607	24.1474	22.8225	23.0678	24.5225	24.3503	22.2289	23.0399		22.9652	24.8747	23.5303	22.9806	24.2965	23.8567	24.2611	22.9663	24.4143	23.5047	22.8532	23.2077	23.1282	23.7444	24.4486			24.2896	24.0927	23.1356	24.0769	22.8425	23.0628	23.4934	22.8638	22.9083	22.3237	23.1928	22.5041	22.7487	21.6485
93	hsa-miR-146a-4373132		24.5543	24.1156	26.4781	23.7305	23.7317	24.0429	24.1559	24.5802	24.143	23.9173	23.8761	23.9733	24.383	23.6452	24.1551		25.9653	26.9936	23.7788	24.5017	24.0925	24.361	24.6732	24.6038	24.3247	23.6714	23.7746	23.8522	23.8612	23.9485	24.2762			24.8894	25.1779	24.1473	24.9525	24.4145	24.5971	24.0421	24.0908	23.9093	23.5942	23.5085	23.9307	23.6761	23.5214
94	hsa-miR-146b-3p-4395472		Undetermined	33.5993	Undetermined	35.1627	36.9951	33.2342	Undetermined	34.062	34.4272	31.627	33.7825	Undetermined	Undetermined	32.3206	32.7979		Undetermined	36.7861	34.5106	34.3977	35.6546	32.8107	Undetermined	32.3349	33.4225	34.4009	32.6741	33.3206	33.105	34.0322	36.8964			Undetermined	38.2539	35.8539	34.3247	34.1428	Undetermined	34.0779	34.1912	33.7604	Undetermined	32.0911	33.895	33.4895	32.3016
95	hsa-miR-146b-5p-4373178		23.9536	23.8631	25.3696	23.3844	23.3957	23.4466	23.8224	24.01	23.6838	23.3655	23.1533	23.5108	23.8802	23.3257	24.0031		26.132	26.9805	23.657	23.8071	24.0719	23.7592	24.3709	23.9699	24.1646	23.0631	22.8942	23.3118	23.304	23.8152	23.7758			24.2582	24.5224	23.7238	24.5739	24.0773	24.1988	24.1768	23.588	23.5227	22.9087	23.4142	23.0693	23.1546	22.7885
96	hsa-miR-147b-4395373		Undetermined	Undetermined	Undetermined	Undetermined	Undetermined	Undetermined	Undetermined	Undetermined	Undetermined	Undetermined	35.992	Undetermined	Undetermined	Undetermined	Undetermined		Undetermined	Undetermined		Undetermined	Undetermined	Undetermined	Undetermined	Undetermined	34.1667	Undetermined	Undetermined	Undetermined	Undetermined	Undetermined	Undetermined			Undetermined	Undetermined	Undetermined	Undetermined	Undetermined	Undetermined	Undetermined	Undetermined	Undetermined	Undetermined	34.918	Undetermined	Undetermined	Undetermined
97	hsa-miR-148a-4373130		29.4144	29.8413	34.6628	30.0612	29.553	29.1476	29.5968	30.0918	30.1496	29.3736	28.2101	29.3216	28.1303	27.926	29.1089		31.0169	32.0653	29.0392	29.439	29.9459	29.0206	31.0968	29.3363	30.941	28.613	28.5069	28.2598	29.3582	29.9584	29.5654			30.0632	29.8501	29.1847	30.1329	29.0772	30.0951	29.3776	28.6615	28.8574	28.4809	28.7447	29.2435	28.9051	27.9469
98	hsa-miR-148b-4373129		30.4015	30.1501	33.2215	30.6945	30.2373	30.3373	30.3649	30.917	30.6838	29.2555	29.137	29.8838	30.7349	30.3263	29.9733		31.8338	33.0913	30.0432	31.0236	30.8058	29.6777	31.2362	Undetermined	30.4992	28.8585	29.2355	29.9206	29.7432	30.4719	30.0513			31.1073	32.1488	29.6552	32.2516	31.7473	31.4871	31.2821	30.6165	30.7307	29.0217	28.9456	29.0308	29.7552	29.9615
99	hsa-miR-149-4395366		22.0917	22.3464	25.4149	21.2629	21.8202	21.738	23.0128	22.7403	22.0706	21.5433	21.5888	21.6531	21.7885	21.4742	22.2369		23.1555	23.881	21.1735	22.4154	22.1823	21.9182	22.5503	21.6272	22.522	21.204	20.8988	21.442	21.3012	21.7289	21.9939			23.1686	23.1173	21.5372	22.865	22.0924	22.7746	22.0692	22.0231	21.6725	21.0284	21.2953	21.0349	20.9068	20.7353
100	hsa-miR-150-4373127		25.676	25.3222	28.0999	24.0754	25.4072	25.0851	25.8835	25.7076	25.2753	24.968	24.8331	25.2141	25.5601	24.9406	25.2609		26.8671	28.1686	25.3892	25.5603	25.5394	24.8532	25.8641	25.6247	25.1291	24.6515	24.2451	24.7998	24.7337	25.2609	24.9397			26.504	26.3088	24.861	26.146	25.0672	26.3045	25.4215	25.4271	25.0957	24.7357	24.9553	24.9051	24.9433	24.1269
101	hsa-miR-152-4395170		26.8655	26.729	29.7624	27.1036	27.0501	27.0542	26.8765	27.491	27.3122	27.0434	26.9762	27.0771	26.9755	26.4166	26.1469		28.9617	28.9211	27.4048	26.8979	27.4175	27.311	28.1987	27.0523	27.0563	26.4715	26.481	27.0642	26.6059	27.1982	26.9784			27.8852	26.9092	26.6646	27.1799	26.6283	27.3321	26.4906	26.1567	26.7998	26.3403	26.5868	26.9726	27.2967	25.9018
102	hsa-miR-153-4373305		30.7296	30.4561	34.7042	31.008	29.843	29.5813	31.4064	31.7269	29.8274	29.1443	29.65	29.7549	30.4846	30.293	30.3273		31.1875	33.0115	29.7503	31.0099	31.2303	29.9845	31.6883	31.0697	32.0777	29.4634	29.2618	29.372	29.7374	30.2013	29.7046			30.8333	31.4531	30.0489	31.2774	30.8714	32.1043	31.8189	30.6655	29.4726	28.9219	29.8727	29.8503	29.7584	29.2102
103	hsa-miR-154-4373270		32.9604	34.8986	Undetermined	34.5096	32.8005	35.5449	38.4587	35.0812	35.8168	33.9252	33.0593	32.1529	Undetermined	33.5561	33.3143		Undetermined	35.0241	31.3661	35.272	34.7805	33.0814	Undetermined	34.1811	33.5488	34.801	33.8317	33.0361	32.3683	33.2942	32.828			Undetermined	Undetermined	33.9474	35.4265	Undetermined	Undetermined	33.7	35.6646	31.6844	31.344	32.1971	32.1212	32.4622	35.6297
104	hsa-miR-181a-4373117		25.7106	24.2883	29.1255	26.7213	26.9304	25.2428	25.6224	26.3732	26.2089	24.5744	27.7753	26.2345	25.2582	26.6388	25.3344		Undetermined	26.3886	26.3168	28.1025	26.059	25.0641	26.2762	26.0636	25.2043	Undetermined	25.7928	26.2211	25.8055	26.0936	25.5275			28.0067	25.9004	25.3222	27.3328	26.182	27.2268	26.4189	24.6335	25.4784	24.8612	24.5087	25.6741	26.1947	25.898
105	hsa-miR-181c-4373115		31.2419	29.7485	35.3479	31.9054	31.3906	30.6878	31.1391	Undetermined	32.0368	29.1228	31.2555	31.3888	31.1392	31.9504	30.3564		32.0588	31.5806	31.8213	32.7792	32.3597	30.5921	30.9491	30.5642	30.9385	29.1602	31.7565	31.7163	31.6194	31.4575	31.1411			32.7925	31.3374	31.3837	33.048	32.4959	32.5696	30.4301	29.831	30.7401	29.3528	30.199	31.059	31.4711	30.5826
106	hsa-miR-182-4395445		35.3981	35.0243	Undetermined	33.764	35.5913	36.4972	37.0732	39.3272	34.1018	31.6693	36.3176	34.1817	Undetermined	36.0241	32.1331		33.7611	37.5931	33.9357	34.018	35.4958	34.3552	35.8972	32.9932	36.9113	33.1192	33.7332	34.3099	34.5633	34.9219	35.1794			Undetermined	Undetermined	36.4527	Undetermined	39.1084	Undetermined	35.1834	33.3456	33.3299	33.2833	36.0662	33.4435	35.6372	33.5327
107	RNU48-4373383		22.2577	21.6875	26.0662	21.4676	22.6143	21.8835	22.1173	22.4314	21.4184	21.1434	21.0203	21.6881	21.5748	21.873	22.1733		24.0612	25.0034	21.8065	22.8457	22.6138	22.0136	23.3309	22.2086	22.8672	21.3851	21.0966	21.9285	21.7548	22.4893	22.2081	22.5076		23.5359	23.6863	21.3256	23.3028	22.4956	23.0442	22.3563	21.8302	21.7034	20.7559	21.6579	20.5861	20.7702	21.0184
108	hsa-miR-183-4395380		Undetermined	37.3742	Undetermined	36.7082	34.2207	Undetermined	32.5734	35.6153	Undetermined	34.6896	36.4353	Undetermined	Undetermined	34.3574	Undetermined		Undetermined	29.4506	36.8118	Undetermined	Undetermined	37.2178	35.4092	Undetermined	Undetermined	34.866	36.6856	Undetermined	36.678	37.6945	Undetermined			Undetermined	36.9415	Undetermined	Undetermined	Undetermined	36.3523	Undetermined	36.4746	Undetermined	34.0287	36.1195	36.0977	Undetermined	35.1946
109	hsa-miR-184-4373113		29.8236	29.5339	31.1716	29.5693	28.6142	29.7084	29.9772	30.5205	29.5361	29.8071	28.9335	29.7963	28.5125	28.6168	28.1841		32.5382	31.9099	29.895	29.1086	29.9444	28.2603	29.6694	29.0421	29.5861	29.0359	29.298	28.6694	28.7807	29.3316	29.3941			30.7086	29.5394	28.5738	30.6104	29.4565	30.5869	29.5389	29.387	29.6565	29.0319	28.4938	28.0987	28.6329	28.6565
110	hsa-miR-185-4395382		26.3851	25.7857	29.3762	26.8246	27.3689	26.4883	26.5941	26.7534	26.5287	25.5781	26.2416	26.5391	25.9423	26.6408	26.215		27.9736	28.8	27.2121	27.3024	26.8917	26.0781	26.6653	26.2916	26.204	25.9571	26.8438	26.3916	26.418	26.5151	26.0065			28.7013	26.7877	26.3921	27.0705	26.4685	27.3421	26.3286	26.2928	26.7526	25.8208	26.0409	26.4137	26.6032	26.1983
111	hsa-miR-186-4395396		25.0601	24.3773	27.805	24.3652	24.5656	24.8383	24.7058	25.1516	24.6714	23.9237	24.2355	24.6605	24.6552	24.1573	24.4155		27.0175	27.9318	24.3061	25.7142	24.7418	24.3978	26.0001	24.7362	24.5853	24.145	24.1727	24.5816	24.5332	24.7487	24.5741			26.3299	25.584	24.2889	25.5824	24.9369	25.9418	24.7323	24.3834	24.9125	23.926	23.831	24.3548	24.4324	23.9676
112	hsa-miR-187-4373307		30.6779	30.1308	36.7453	28.6411	30.5781	29.8205	30.8866	31.4553	30.6338	29.85	30.5356	30.8319	29.8271	29.3963	30.25		30.959	31.9634	29.6996	30.9694	30.66	30.7917	30.7811	30.2192	30.3467	29.5038	29.8168	29.4277	29.6013	30.2927	30.3718			30.9912	30.3799	30.1285	30.4182	30.7196	30.874	29.6678	30.765	30.186	29.6862	29.6417	29.2839	29.126	29.2795
113	hsa-miR-188-3p-4395217		Undetermined	Undetermined	Undetermined	Undetermined	Undetermined	Undetermined	Undetermined	Undetermined	Undetermined	34.8284	Undetermined	36.9952	Undetermined	Undetermined	Undetermined		Undetermined	Undetermined	Undetermined	35.069	Undetermined	Undetermined	Undetermined	Undetermined	Undetermined	Undetermined	Undetermined	37.1126	Undetermined	Undetermined	Undetermined			Undetermined	Undetermined	34.8515	Undetermined	30.233	Undetermined	Undetermined	Undetermined	Undetermined	Undetermined	Undetermined	Undetermined	Undetermined	Undetermined
114	hsa-miR-190-4373110		29.7903	28.5683	32.8041	29.7418	29.7968	29.3413	29.5978	29.6643	29.0606	28.8999	29.1898	29.5935	29.7647	29.2757	28.9578		31.9874	30.9546	29.5184	30.5077	29.7016	28.4996	29.4893	28.6006	29.342	28.0979	29.1511	29.5072	29.2899	29.4625	28.7088			30.7528	29.7242	28.8586	30.6829	28.8182	29.9578	28.9626	28.8498	29.3817	27.8883	28.8039	29.297	29.7373	29.2861
115	hsa-miR-191-4395410		21.3432	21.1621	24.1027	20.9353	21.152	20.6377	21.1501	21.6043	21.0235	20.4216	21.2385	20.9279	21.0075	21.193	21.2016		22.959	24.0391	20.7242	21.7078	21.541	21.4433	21.9732	21.3103	20.996	20.3949	20.5114	20.953	21.1786	21.2149	21.2599			22.9036	22.3976	21.0384	21.6764	21.1607	21.7802	21.3562	21.2179	21.0201	20.6197	20.4265	20.6345	21.1047	20.5158
116	hsa-miR-192-4373108		28.103	27.1961	30.4921	27.3996	27.4278	27.8756	28.0901	27.563	27.5743	27.1327	27.0903	27.5306	27.1052	26.998	26.8989		29.9267	29.9858	28.2176	28.2947	28.1929	27.6579	28.0887	26.8516	27.597	27.2341	27.1365	27.4052	27.8422	27.7435	27.4001			29.5223	28.3237	27.6281	28.1681	27.5291	28.2074	27.8337	27.2127	27.8018	26.7199	27.0373	27.0926	27.7016	26.866
117	hsa-miR-193a-3p-4395361		32.3513	31.1473	33.8996	33.4921	32.727	31.9285	32.6555	33.5409	32.9676	31.8473	31.5386	32.3083	30.9006	30.1275	31.3229		33.8775	34.9159	31.776	33.6508	32.7635	31.827	33.0056	32.8993	31.6997	31.9358	31.685	32.0423	31.6949	31.533	32.1801			34.3035	32.1289	33.1057	32.2145	32.5414	32.0172	33.122	32.065	32.5268	31.5783	31.2192	31.0314	32.9462	30.7254
118	hsa-miR-193a-5p-4395392		30.852	28.9742	32.1721	30.4055	29.9538	30.6153	31.0639	30.3212	30.6404	30.4645	29.6214	31.2377	30.3352	30.4833	29.3365		32.0463	32.0478	29.9185	31.3797	30.8157	30.5127	30.4527	30.021	30.701	30.3197	29.7226	30.2592	29.7103	31.0395	31.1728			32.7188	31.4581	29.9124	30.1456	30.9527	31.7127	30.905	30.2762	30.268	29.5629	29.4136	29.9121	29.6745	29.859
119	hsa-miR-193b-4395478		25.4436	24.9199	27.9749	25.6315	25.8096	25.2923	25.4863	25.0999	26.1086	24.9654	25.1278	26.3249	25.6317	25.394	24.5957		28.0567	27.0333	25.9527	26.8642	25.3268	25.3792	25.1903	25.5045	25.7807	24.3428	24.9002	25.8317	25.3933	25.9096	25.4666			27.5248	26.8403	24.541	26.2555	25.4066	26.6563	25.914	25.0458	25.9358	24.619	24.476	25.085	25.4299	24.9665
120	hsa-miR-194-4373106		29.1548	28.1116	31.3824	29.1715	29.033	29.0692	29.5325	29.3471	28.9343	28.5021	28.6745	29.2339	28.7519	28.5523	28.6256		31.1429	30.9127	29.1006	29.644	29.5845	29.0802	29.1874	29.3847	Undetermined	28.4631	28.8092	29.2447	29.0209	28.5927	28.589			30.217	29.4458	28.8273	29.4459	29.1831	29.7003	29.6741	28.5081	28.7431	29.3183	28.4934	29.2619	29.2293	28.7513
121	hsa-miR-195-4373105		23.324	23.1491	25.9831	23.1221	22.8014	23.0862	23.319	23.4857	23.4591	22.9232	22.6635	22.4032	22.4887	22.4084	22.7174		24.9573	25.0476	23.3367	23.6047	23.3225	23.22	23.4157	23.1878	23.2291	22.604	22.3704	22.51	22.6134	23.0978	23.0353			24.4501	23.7497	23.0854	23.3973	23.8751	23.7677	22.6318	23.37	23.1701	22.5121	22.8376	22.5151	22.6996	22.0893
122	hsa-miR-196b-4395326		Undetermined	35.1146	Undetermined	Undetermined	35.9532	Undetermined	Undetermined	33.4049	Undetermined	Undetermined	Undetermined	Undetermined	Undetermined	Undetermined	Undetermined		37.5453	Undetermined	Undetermined	Undetermined	Undetermined	36.9163	Undetermined	Undetermined	Undetermined	37.2699	Undetermined	Undetermined	37.5251	Undetermined	35.8133			Undetermined	35.713	35.0636	34.0026	Undetermined	Undetermined	Undetermined	Undetermined	Undetermined	35.5652	Undetermined	39.0866	Undetermined	37.8762
123	hsa-miR-197-4373102		27.6933	27.1645	31.7336	Undetermined	27.839	27.4586	27.4842	28.385	27.839	27.0548	26.924	27.5656	26.8506	26.8798	27.0222		24.9549	27.9515	27.8462	28.6817	27.5848	27.4525	28.7271	27.1273	27.6952	27.6943	26.3855	27.0873	27.1949	26.9102	26.8797			28.9359	28.9918	27.4798	28.6373	28.543	29.4912	27.4593	27.3255	27.7441	26.9535	26.0924	26.1497	26.3751	26.3906
124	hsa-miR-198-4395384		Undetermined	Undetermined	34.4587	Undetermined	Undetermined	Undetermined	Undetermined	Undetermined	Undetermined	Undetermined	Undetermined	Undetermined	Undetermined	36.9105	35.7352		Undetermined		Undetermined	Undetermined	Undetermined	Undetermined	Undetermined	Undetermined	Undetermined	Undetermined	35.3928	Undetermined	Undetermined	Undetermined	Undetermined			Undetermined	Undetermined	Undetermined	Undetermined	Undetermined	Undetermined	Undetermined	34.7997	Undetermined	32.9258	Undetermined	Undetermined	Undetermined	Undetermined
125	hsa-miR-199a-5p-4373272		35.4575	35.552	Undetermined	34.7304	34.1705	34.2858	Undetermined	Undetermined	Undetermined	Undetermined	34.4158	38.6476	Undetermined	33.5913	34.5051		34.0749	35.1446	Undetermined	34.6296	Undetermined	Undetermined	Undetermined	34.4725	35.6182	34.4301	Undetermined	33.6561	Undetermined	Undetermined	34.5226			Undetermined	Undetermined	34.4587	34.827	33.8686	Undetermined	34.6574	28.0993	Undetermined	33.7321	Undetermined	34.6231	38.0321	34.0634
126	hsa-miR-199a-3p-4395415		28.7411	28.0336	30.8124	27.4599	27.447	27.3092	28.4259	28.5829	27.8296	27.277	27.2975	27.8882	28.461	25.9667	26.9275		28.0419	29.1214	27.7347	27.7649	Undetermined	27.8352	28.8408	Undetermined	28.7179	27.4015	26.9305	26.8483	27.6117	27.9729	27.8009			28.6611	28.1455	27.5128	27.9177	27.2077	27.7519	28.1571	26.8626	27.9574	26.5343	27.547	26.846	27.2199	26.0397
127	hsa-miR-199b-5p-4373100		Undetermined	34.4637	Undetermined	35.1423	Undetermined	34.6272	Undetermined	Undetermined	Undetermined	33.1794	Undetermined	Undetermined	34.9278	35.9327	Undetermined		Undetermined	Undetermined	34.6826	34.9104	Undetermined	Undetermined	36.4437	Undetermined	34.3313	34.7263	Undetermined	Undetermined	Undetermined	34.2662	Undetermined			Undetermined	Undetermined	34.8022	Undetermined	Undetermined	Undetermined	Undetermined	Undetermined	35.8653	34.012	Undetermined	33.7433	Undetermined	37.2146
128	hsa-miR-200a-4378069		30.4428	29.8042	Undetermined	32.0916	31.2197	30.21	30.5344	Undetermined	30.7079	29.7084	30.7933	30.9031	29.3062	30.5379	28.6902		33.9069	31.9906	31.797	31.5887	30.4871	29.2737	30.19	31.4334	30.5177	29.8548	30.3985	29.9184	30.5541	31.4256	30.579			33.5206	30.3374	29.9736	31.9082	32.2511	32.0199	30.5507	30.1587	31.2521	29.4162	30.345	31.2204	31.2448	30.2728
129	hsa-miR-200b-4395362		30.4218	28.9243	34.4693	30.8047	31.7873	30.2969	30.2867	30.2216	31.0373	29.7827	30.3466	30.4576	30.1056	30.6751	29.7807		32.8372	30.9724	31.1471	32.1265	30.8243	30.3611	30.5815	30.4878	30.7025	29.0139	30.476	31.1965	30.1544	30.8855	30.0344			32.2524	31.797	30.1794	31.6663	31.7838	32.1448	30.4916	30.6408	31.177	30.1517	29.7218	30.4165	29.9091	30.2249
130	hsa-miR-200c-4395411		30.9696	32.883	33.8401	31.5774	31.7736	Undetermined	31.8625	Undetermined	32.2223	31.2777	30.5824	33.2487	31.024	30.9764	31.677		32.6462	31.9011	31.3622	31.3927	31.4684	33.0218	33.6195	31.4759	31.2695	30.3621	30.8755	32.0621	31.2015	32.6982	31.285			32.3442	32.4035	31.4865	32.8457	32.2943	32.1661	31.5026	Undetermined	31.2704	31.4717	33.4323	31.1321	32.4599	30.733
131	hsa-miR-202-4395474		32.725	32.3218	39.6888	36.8592	31.4835	34.1559	Undetermined	37.1475	37.1247	33.9461	35.9805	33.0686	35.3648	32.6104	27.7119		37.0888	36.4947	35.4501	35.5122	34.3389	33.0388	32.3258	33.3868	33.9701	32.7451	35.8469	31.9799	33.5054	31.0838	32.5335			35.0525	33.195	36.0554	33.3607	34.5515	32.823	34.8554	35.9265	35.8306	35	33.7504	31.9054	33.9376	37.242
132	hsa-miR-203-4373095		27.602	27.3571	31.0662	26.9367	27.5988	26.5033	28.3094	28.0995	26.838	26.5462	27.09	26.4899	27.5718	26.5724	27.4557		29.8862	30.0189	27.488	27.2684	27.6961	27.0499	28.2968	27.5448	28.1819	26.226	26.5557	27.1382	26.6642	27.2641	27.2078			28.304	28.1669	27.266	28.1253	27.6044	27.6315	27.973	27.4543	27.0461	26.0166	26.6201	26.3496	26.9346	26.3438
133	hsa-miR-204-4373094		24.1815	23.6232	28.0026	23.6418	23.8863	23.8425	24.4332	24.195	24.5484	23.6168	23.5261	23.8466	23.5343	23.4476	23.5198		25.067	26.9969	24.547	24.5895	24.3921	23.8001	24.9405	24.4251	24.9787	22.8262	22.788	23.5159	23.8331	24.2323	23.9898			25.1406	25.0373	23.6391	24.8311	24.7276	24.9876	24.2645	23.1353	23.5204	22.8903	23.282	22.7997	23.4645	22.4731
134	hsa-miR-205-4373093		Undetermined	33.4906	Undetermined	Undetermined	Undetermined	Undetermined	Undetermined	Undetermined	38.4723	Undetermined	Undetermined	Undetermined	Undetermined	35.8154	Undetermined		36.8287	Undetermined	Undetermined	Undetermined	Undetermined	Undetermined	Undetermined	Undetermined	Undetermined	Undetermined	34.0171	Undetermined	Undetermined	Undetermined	Undetermined			Undetermined	Undetermined	Undetermined	Undetermined	33.6617	Undetermined	35.6368	33.1078	Undetermined	Undetermined	Undetermined	38.2263	33.4364	Undetermined
135	hsa-miR-208b-4395401		34.4673	35.4024	Undetermined	Undetermined	Undetermined	Undetermined	38.8871	Undetermined	Undetermined	Undetermined	Undetermined	36.0193	Undetermined	36.2924	35.9926		34.7426	Undetermined	34.8433	33.5576	39.5235	Undetermined	Undetermined	Undetermined	Undetermined	37.1882	36.874	Undetermined	34.5791	Undetermined	Undetermined			Undetermined	35.4333	Undetermined	Undetermined	Undetermined	Undetermined	Undetermined	35.463	35.6886	36.1134	34.4841	Undetermined	Undetermined	38.8038
136	hsa-miR-210-4373089		28.4235	27.913	31.3057	29.0455	28.8355	28.4998	28.2677	28.8887	28.9708	28.3475	28.4944	28.6365	27.9704	28.7207	28.0285		27.7898	29.1276	28.2311	29.8369	29.0966	27.2423	Undetermined	28.8715	28.9209	27.9138	28.3531	28.3351	28.6488	28.9585	28.5585			30.4165	28.3815	29.2886	29.0629	Undetermined	29.7305	28.5211	28.0358	Undetermined	27.5749	28.2363	28.1983	28.5717	27.1454
137	hsa-miR-214-4395417		30.7009	30.4143	38.4472	30.0736	29.2806	29.4811	31.7072	33.2619	29.997	29.5084	29.8033	29.6635	30.0997	27.8351	28.3967		30.1197	32.9818	29.5065	30.1035	31.1791	29.784	31.6537	29.7342	30.2958	29.5448	28.515	28.3682	29.7397	29.7629	28.8074			31.3651	29.3847	30.0762	29.7766	29.1842	31.1503	Undetermined	29.9846	28.9256	28.1224	29.3001	28.9729	29.7812	28.0491
138	hsa-miR-215-4373084		34.3142	Undetermined	Undetermined	Undetermined	37.0964	38.2604	35.5247	36.8204	37.5089	Undetermined	36.2098	35.7564	Undetermined	33.7136	Undetermined		31.6836	Undetermined	35.5986	Undetermined	35.0854	35.109	Undetermined	Undetermined	Undetermined	36.1844	34.8327	36.6524	36.3984	35.5436	Undetermined			39.2475	36.8935	35.6745	Undetermined	Undetermined	32.6141	Undetermined	Undetermined	33.957	34.0825	35.955	Undetermined	Undetermined	34.8506
139	hsa-miR-216a-4395331		Undetermined	Undetermined	35.5339	Undetermined	33.8986	34.9073	33.4393	Undetermined	Undetermined	Undetermined	Undetermined	35.125	33.0671	36.6092	Undetermined		Undetermined	35.8408	Undetermined	36.5542	Undetermined	Undetermined	35.0412	Undetermined	35.1122	Undetermined	Undetermined	Undetermined	33.082	Undetermined	35.297			Undetermined	33.6748	Undetermined	34.7449	39.5827	Undetermined	33.4015	35.0295	35.7089	Undetermined	Undetermined	Undetermined	Undetermined	Undetermined
140	hsa-miR-216b-4395437		32.4991	Undetermined	36.3423	Undetermined	34.4641	34.1172	33.2073	33.542	34.1666	32.9186	33.3416	34.4313	33.0057	Undetermined	35.3078		34.0329	36.0873	34.7092	35.0655	34.6411	Undetermined	Undetermined	34.5681	34.1279	32.7259	33.0432	Undetermined	32.7456	35.1791	34.2385			Undetermined	Undetermined	Undetermined	33.6938	34.815	35.7884	33.3461	32.6809	34.4539	32.6308	32.9169	33.8282	37.349	35.2246
141	hsa-miR-217-4395448		Undetermined	Undetermined	Undetermined	Undetermined	Undetermined	36.5804	Undetermined	39.7763	34.7913	33.651	35.9981	38.6227	Undetermined	Undetermined	Undetermined			36.9873	Undetermined	Undetermined	Undetermined	33.1701	Undetermined	34.2522	34.5361	Undetermined	34.698	Undetermined	37.3785	36.0168	36.4231			Undetermined	Undetermined	Undetermined	Undetermined	34.0421	Undetermined	37.3479	34.9773	Undetermined	36.4784	34.8973	Undetermined	Undetermined	36.757
142	hsa-miR-218-4373081		22.6342	22.2508	25.6406	21.2036	21.8601	21.8621	22.6022	22.2709	21.9327	21.4537	21.6716	21.6817	22.065	21.7586	22.6867		24.9347	23.6501	21.4133	22.5296	22.0458	22.0988	22.8008	22.5933	22.611	21.3194	21.8715	21.6428	21.701	22.0311	22.1415			22.9295	22.9392	21.4818	22.8239		22.6941	22.5448	22.7772	21.94	21.7096	21.7977	21.8412	21.2448	21.3547
143	hsa-miR-219-5p-4373080		23.8091	23.5943	26.6392	25.5544	25.3471	24.7845	22.884	24.1068	24.7732	23.7728	24.7869	25.7865	23.8179	27.407	23.2154		26.6516	25.8654	26.6789	27.064	23.0219	31.4336	24.6439	24.7619	23.835	24.7214	25.4219	25.611	25.0762	25.3805	24.1976			28.9875	24.7619	24.5374	25.3236	25.4889	26.6841	24.6462	23.6134	25.3708	24.7635	22.9432	25.2003	25.8605	25.9536
144	hsa-miR-221-4373077		25.2687	24.366	28.4087	24.3478	25.0752	24.3968	25.1376	25.3188	24.6088	24.1723	24.0862	24.2964	24.8671	24.3785	25.0946		27.1753	26.9724	24.2671	25.36	25.6164	24.9245	25.49	24.9526	26.0561	21.3775	24.2176	24.6195	24.0616	24.7303	24.8024			26.1529	25.8564	24.3183	25.7071	25.1	26.0815	25.1153	25.1725	24.8876	Undetermined	23.7198	24.115	23.8514	23.8233
145	hsa-miR-222-4395387		21.7065	21.4987	24.3005	20.7172	21.2245	21.2672	22.1031	22.0113	20.9698	20.6705	20.1297	20.4436	21.1137	21.5014	22.0047		23.988	23.9372	20.3112	21.3929	21.598	21.733	22.5699	21.2886	21.7242	20.3249	19.7319	20.8852	20.6467	21.6336	21.6998			22.1307	22.5332	20.8412	22.6262	21.6548	22.2151	21.5996	21.7324	20.6218	19.96	20.626	20.7835	20.1149	20.9256
146	hsa-miR-223-4395406		22.8405	22.4624	26.2956	22.0844	22.2448	22.5603	22.3591	23.4241	22.6328	22.03	22.3658	22.7215	22.7748	23.1015	22.1731		23.9407	24.9729	22.5183	23.5603	22.6398	22.9001	23.2873	23.1519	22.5932	22.1276	22.0971	22.3629	22.515	23.444	21.7508			24.0162	23.6722	22.3771	23.4432	23.2865	23.984	23.2146	22.7294	22.8776	22.094	21.6262	22.2588	22.2343	21.6815
147	hsa-miR-224-4395210		33.0221	32.6196	Undetermined	33.363	33.2572	Undetermined	34.183	33.0494	34.9636	32.5802	34.2951	32.8538	32.4619	30.6976	31.5192		33.02	35.8554	32.2496	31.6543	34.3472	34.8687	35.543	33.5308	35.9265	31.4566	32.802	32.8262	31.9267	33.8751	31.7565			34.2299	34.1456	33.0878	32.0213	32.3413	32.4274	32.2775	32.7857	33.0852	31.9915	30.8391	31.8752	32.3384	31.3073
148	hsa-miR-296-3p-4395212		Undetermined	37.8558	Undetermined	Undetermined	Undetermined	Undetermined	Undetermined	Undetermined	Undetermined	Undetermined	Undetermined	Undetermined	Undetermined	Undetermined	36.1408		Undetermined	Undetermined	Undetermined	Undetermined	Undetermined	Undetermined	Undetermined	Undetermined	Undetermined	35.4947	36.7565	Undetermined	Undetermined	Undetermined	Undetermined			Undetermined	Undetermined	Undetermined	Undetermined	Undetermined	Undetermined	Undetermined	Undetermined	Undetermined	Undetermined	34.7215	Undetermined	Undetermined	35.369
149	hsa-miR-296-5p-4373066		31.7027	31.6057	36.5785	32.6845	32.4865	31.9158	31.8699	32.512	32.8448	30.9027	31.7458	33.0391	32.1409	32.2951	31.8393		33.0228	32.1405	32.6846	33.6449	33.1177	31.0752	33.0615	32.5325	32.0869	31.5689	31.8946	32.3335	32.2986	32.3387	32.0171			34.5497	33.1455	31.842	33.9856	31.9658	32.955	32.6366	31.4765	32.5958	31.1888	31.4832	31.9918	32.6648	31.9007
150	hsa-miR-299-3p-4373189		32.0209	37.9528	Undetermined	32.279	36.3772	31.7315	36.2113	33.6911	39.9514	31.5731	33.2039	34.9112	36.4872	33.0344	32.2266		Undetermined	35.0123	36.0243	32.1177	34.1565	32.3123	33.7391	32.1984	33.4218	Undetermined	35.4399	32.0623	31.9302	34.7981	32.8773			Undetermined	34.0071	31.7908	Undetermined	32.4274	Undetermined	33.1894	32.9296	32.6897	31.9255	33.5669	31.8756	31.8523	32.092
151	hsa-miR-299-5p-4373188		31.021	30.2887	36.6609	29.6763	30.7308	29.67	31.6374	32.147	30.8672	29.1457	29.561	29.9939	30.5994	29.8935	30.3339		31.9341	34.0818	30.5565	31.2454	31.2723	29.8384	33.0757	30.0953	31.1364	28.9252	29.4825	29.6043	30.1437	30.3524	30.5678			31.7511	31.8897	29.7863	31.9051	31.2711	32.425	30.605	30.6911	30.0466	28.9748	30.2735	29.2959	29.492	28.7853
152	hsa-miR-301a-4373064		26.8327	25.877	29.81	27.2007	26.9209	26.0234	26.7441	27.0596	26.483	25.6681	25.7631	26.169	26.2569	26.0866	25.8793		27.9393	27.9779	26.3468	27.029	26.8389	25.7181	27.5415	26.8374	26.5498	25.372	25.7166	25.8741	25.7317	26.1964	26.1855			27.7656	27.7972	25.8739	28.0857	27.2337	27.8509	26.6882	26.4375	26.452	25.4995	25.1056	25.3157	26.0458	25.6974
153	hsa-miR-301b-4395503		30.5916	29.5688	34.2078	31.0196	29.9731	29.6524	30.1039	30.8618	30.4037	29.0494	29.4093	30.575	30.0433	29.7218	29.5519		32.8908	32.023	30.4774	30.6653	31.9547	30.0623	30.5737	30.5799	30.1776	29.4683	29.1773	29.3695	30.1916	30.5259	30.0383			31.7154	31.5941	30.4759	31.3039	30.5205	30.5846	30.8415	30.5052	30.566	29.9054	29.3375	29.4991	30.2354	29.3579
154	hsa-miR-302a-4378070		Undetermined	Undetermined	Undetermined	Undetermined	34.0636	34.7166	34.2639	Undetermined	34.668	Undetermined	Undetermined	34.3531	33.5527	34.4871	37.9749		Undetermined	Undetermined	34.5156	35.6076	Undetermined	33.4627	Undetermined	34.2322	Undetermined	Undetermined	38.3112	Undetermined	34.2868	34.4969	34.7393			Undetermined	34.1897	36.3876	Undetermined	Undetermined	Undetermined	Undetermined	33.6311	Undetermined	Undetermined	Undetermined	Undetermined	Undetermined	Undetermined
155	ath-miR159a-4373390		Undetermined	Undetermined	Undetermined	Undetermined	Undetermined	Undetermined	Undetermined	Undetermined	Undetermined	Undetermined	Undetermined	Undetermined	Undetermined	Undetermined	Undetermined		Undetermined	Undetermined	Undetermined	Undetermined	Undetermined	Undetermined	Undetermined	Undetermined	Undetermined	Undetermined	Undetermined	Undetermined	Undetermined	Undetermined	Undetermined			Undetermined	Undetermined	Undetermined	Undetermined	Undetermined	Undetermined	Undetermined	Undetermined	Undetermined	Undetermined	Undetermined	Undetermined	Undetermined	Undetermined
156	hsa-miR-302b-4378071		35.6481	33.3709	37.4342	34.2048	33.5527	32.4639	34.4105	33.5806	35.5904	32.8387	33.3505	34.9117	33.7334	33.0156	33.6761		34.9513	36.8915	33.3069	33.4454	35.4867	32.8689	35.5838	32.9818	35.3882	33.2925	34.7923	32.7661	36.1038	33.5948	34.0857			33.3902	38.0593	32.1852	34.5774	33.0515	33.0062	33.1457	34.4644	32.9635	31.8422	Undetermined	33.9309	33.1157	33.0655
157	hsa-miR-302c-4378072		34.8638	35.442	Undetermined	34.8776	33.644	Undetermined	37.5873	Undetermined	Undetermined	32.5523	36.3077	Undetermined	Undetermined	Undetermined	34.1777		Undetermined	Undetermined	Undetermined	Undetermined	Undetermined	Undetermined	Undetermined	Undetermined	Undetermined	Undetermined	39.0522	Undetermined	35.4283	34.8005	33.8059			Undetermined	Undetermined	Undetermined	Undetermined	Undetermined	38.6317	Undetermined	Undetermined	35.9678	Undetermined	39.8466	32.6955	Undetermined	34.3022
158	hsa-miR-320-4395388		23.4244	23.097	26.8774	23.0263	23.8531	23.7986	23.2108	24.3083	23.6865	23.4333	24.0604	24.2733	23.5737	23.3821	23.2713		26.0519	25.9227	24.6514	24.8142	24.1041	23.448	24.2074	23.7234	23.2643	23.3612	23.8844	24.3009	24.1344	24.1124	23.4566			25.7415	23.8236	23.7955	23.886	23.6576	25.0936	23.8717	23.3358	23.8316	23.6418	23.5451	23.9966	23.9168	23.2835
159	hsa-miR-323-3p-4395338		25.4304	24.7759	30.1186	24.2442	25.2275	24.3494	25.5822	25.8802	24.8131	23.9921	24.039	24.2326	24.9839	24.5887	25.3255		26.0627	26.9541	24.2707	25.3545	25.5452	24.873	26.0838	25.3518	25.4326	23.8518	23.8867	24.0347	24.1707	24.6865	24.6296			26.1388	26.6236	24.3397	26.457	25.7222	26.4873	25.4603	25.477	24.4108	23.8129	23.9708	23.9485	23.5242	23.9401
160	hsa-miR-324-3p-4395272		27.0991	26.8289	30.3591	26.9168	27.2182	27.0356	26.8737	27.6293	26.92	26.5318	26.7593	26.9144	26.7695	26.8271	27.1501		28.9385	29.0118	26.8695	27.5769	27.707	26.9358	27.8283	26.7459	26.8624	26.6619	26.8273	26.9241	26.822	26.9142	27.1051			28.8859	27.1057	26.8792	27.4011	26.8514	28.407	27.0169	26.7049	27.2389	26.3728	26.6792	26.7271	27.081	26.5508
161	hsa-miR-324-5p-4373052		26.9638	26.6171	29.5288	26.3444	26.5518	26.223	27.0419	27.3485	26.4033	26.0023	26.0268	26.2635	26.8222	26.4983	26.9372		28.9417	29.0265	26.3505	26.8024	26.7048	26.508	27.2808	26.3062	26.872	26.2002	26.4474	26.7489	26.3497	26.846	26.9859			28.3706	27.2508	26.413	27.1229	26.7644	27.8559	26.968	26.5502	26.4342	26.018	26.3016	25.9834	26.2127	26.1395
162	hsa-miR-326-4373050		34.5809	34.6212	Undetermined	32.7473	32.9714	33.6475	33.4837	34.2112	33.6939	Undetermined	33.4942	35.236	32.9389	33.1023	35.2561		32.1688	35.2691	33.4689	35.2348	35.1843	32.5743	33.9329	34.284	34.5763	31.99	33.82	33.101	33.3899	32.5811	34.3035			36.0493	33.5872	33.376	33.7817	35.3878	Undetermined	33.9337	33.1014	33.2865	32.9034	32.6942	33.1992	33.5172	32.7105
163	hsa-miR-328-4373049		26.1287	25.2081	28.9321	24.9471	26.0694	25.4579	26.0952	26.007	25.7993	24.5997	24.6606	25.568	25.3134	24.2731	25.1831		26.9308	26.9461	24.889	25.8983	26.1484	25.4661	26.3137	25.4119	25.928	24.5548	24.054	24.8176	24.4291	25.1494	25.2552			26.8325	26.7138	25.3592	26.6522	25.7571	26.6606	25.7551	26.0148	25.1989	24.0857	24.1241	24.1187	24.2868	24.1481
164	hsa-miR-329-4373191		Undetermined	33.9624	34.8499	33.039	33.545	33.1988	33.4405	33.8197	36.3169	33.7384	32.444	33.7972	32.0962	Undetermined	33.8002		34.8815	36.1144	33.8777	33.7806	33.0859	34.6127	39.6838	33.9058	Undetermined	32.9349	31.9328	33.8463	33.1835	34.0031	37.1398			Undetermined	33.4256	33.4644	Undetermined	33.5536	39.8528	32.6311	33.6574	35.2268	32.6531	33.7375	32.8335	32.0493	33.9699
165	hsa-miR-330-3p-4373047		29.1147	28.6101	30.9789	28.8521	28.551	29.5255	28.7508	29.7571	29.2429	28.6169	28.0816	28.8104	28.4873	29.3254	28.6845		31.0727	27.6279	28.6411	30.1807	29.2811	Undetermined	29.8617	28.6367	28.6225	Undetermined	28.7403	28.9406	28.2336	29.325	28.8421			30.9639	29.6334	29.0407	29.3867	28.6607	29.705	29.0531	29.0638	29.1559	27.8764	26.8322	28.2403	28.3436	28.4827
166	hsa-miR-330-5p-4395341		30.2156	29.8979	32.1783	32.4961	32.1613	29.9087	30.4152	30.7724	30.5496	30.9641	30.3729	30.3663	30.4406	30.6136	30.2639		31.858	31.8766	31.1172	31.7075	30.614	30.1012	30.4043	30.7627	30.2606	30.853	32.0398	30.3879	30.8343	30.8922	30.7271			32.4552	30.6898	30.5598	31.2769	29.9364	31.3571	30.8787	30.466	30.4301	30.9396	29.8274	31.0696	31.6675	31.0848
167	hsa-miR-331-3p-4373046		22.7088	22.8573	24.985	22.2186	21.9713	22.3458	22.9836	22.7917	22.2665	22.1359	21.7602	22.2695	22.2635	22.442	22.9461		25.7427	24.8632	22.4859	22.878	22.4407	22.3323	23.3942	22.7254	23.1624	21.9621	21.7584	22.3274	22.0641	22.6593	22.5667			23.5444	23.8472	22.4148	23.5033	22.7977	23.5695	22.7299	23.1058	22.315	21.8245	21.3346	21.8948	21.9497	21.8056
168	hsa-miR-331-5p-4395344		29.9663	29.9281	32.3531	29.3838	29.6853	30.0084	31.3153	31.0122	30.1297	29.8642	29.7311	30.0444	30.5898	30.3272	30.2527		32.8734	31.914	30.6083	31.3658	30.2086	30.3255	31.3828	30.5108	30.4602	30.0877	29.877	30.2573	30.6069	30.9142	29.8518			31.4637	30.5494	30.6203	31.1112	31.1328	30.6465	31.6094	30.0746	29.8113	30.2631	30.078	29.5767	30.3347	29.8262
169	hsa-miR-335-4373045		27.0341	26.6459	29.9396	26.7807	26.454	26.3504	27.0302	27.6066	26.7378	26.1938	25.9439	26.0763	26.6404	26.0511	26.7392		29.0043	29.965	26.4471	27.601	27.6752	26.763	27.8951	27.2074	27.3592	26.1956	25.7589	25.8154	26.1314	26.6477	27.0294			28.4999	28.0601	26.8227	28.229	27.3251	28.1967	27.1613	26.8767	26.6497	25.7475	24.8187	25.6737	26.1369	25.7592
170	hsa-miR-337-5p-4395267		29.795	29.3598	32.7241	29.8466	30.2901	29.2762	30.0475	30.1002	29.3951	29.3968	29.9026	29.0556	29.8618	30.3721	30.7014		30.9896	31.9894	28.8277	29.6818	29.7739	28.7664	29.9683	29.4493	30.4857	29.5238	29.5864	30.0789	29.8602	30.0125	30.2332			30.3364	29.6597	29.4291	30.1927	29.4327	29.9284	29.7302	29.5318	29.3045	29.4581	29.7049	29.7112	29.7236	29.5692
171	hsa-miR-338-3p-4395363		25.2667	24.8048	27.4596	27.5327	27.2497	26.3793	24.7145	26.1792	26.7321	25.9523	26.466	26.8626	25.8756	29.0148	25.5742		28.9492	27.9822	28.1659	28.6956	26.118	26.1248	26.1358	26.8398	25.1127	26.311	27.6736	27.4985	27.0061	26.8866	25.6765			28.3699	25.808	26.0057	26.1602	26.2519	27.5526	26.298	25.7875	27.7295	27.1694	25.8308	27.6482	28.0712	28.1255
172	hsa-miR-339-3p-4395295		27.3928	27.1619	29.262	26.6165	27.2436	27.2244	27.2828	27.6697	26.9376	26.826	27.1163	27.0596	27.2854	26.9431	27.3009		28.984	28.951	27.0264	27.8158	27.2746	27.1496	27.6989	26.9152	26.995	26.8811	27.1361	27.1503	26.8675	27.3328	26.9429			28.223	27.2604	27.1285	27.8834	27.2872	27.7695	27.6053	27.2856	26.9099	26.63	26.723	26.8393	26.5824	26.4964
173	hsa-miR-339-5p-4395368		30.7792	29.7248	33.8212	29.9484	29.9529	29.8867	29.6385	30.7238	31.2462	29.6147	29.8075	30.3032	30.1622	29.1594	29.2634		29.9967	29.952	30.7682	30.4977	30.3268	29.5932	30.9998	30.3276	29.644	29.1522	29.5054	30.3571	30.3006	29.4334	29.4796			32.0421	30.5671	29.5589	30.8128	29.9508	31.0778	30.4838	30.4128	29.9096	29.4743	29.0091	29.5052	30.9615	29.6944
174	hsa-miR-340-4395369		25.1457	24.5047	28.4057	25.3099	25.6971	25.179	25.1835	25.3602	24.8144	23.9648	24.6636	25.0249	24.8866	25.9551	24.5475		27.9492	27.9637	25.6691	26.9666	25.6122	24.9748	26.3869	25.6719	25.2016	24.2878	24.5703	24.9659	25.0846	25.3173	24.9037			26.413	26.8431	24.5434	26.6595	26.1913	26.4646	25.5969	25.5009	25.2776	24.3874	23.9619	24.7225	24.9801	24.9978
175	has-miR-155-4395459		Undetermined	Undetermined	Undetermined	Undetermined	Undetermined	38.5954	Undetermined	38.3873	Undetermined	Undetermined	Undetermined	Undetermined	Undetermined	Undetermined	Undetermined		Undetermined	Undetermined	Undetermined	39.1765	Undetermined	38.4081	Undetermined	Undetermined	Undetermined	38.521	Undetermined	Undetermined	Undetermined	Undetermined	Undetermined			Undetermined	Undetermined	Undetermined	Undetermined	Undetermined	39.135	Undetermined	Undetermined	Undetermined	Undetermined	Undetermined	Undetermined	Undetermined	Undetermined
176	hsa-let-7b-4395446		24.3174	23.6368	26.96	24.5681	24.3559	24.3134	24.1939	25.4586	24.6411	23.7791	24.0414	24.4836	24.3373	24.0938	23.7874		27.033	26.976	24.6298	25.5863	25.0597	24.0174	25.5484	24.904	24.7849	23.7106	24.189	24.6364	24.2373	24.6857	24.3171			25.6422	25.3269	24.0729	25.3212	25.0874	25.5329	24.8496	24.4183	24.6385	23.7613	23.6018	24.0407	24.1604	24.0884
177	hsa-miR-342-3p-4395371		22.7204	22.5505	25.6405	21.6611	22.0636	22.0847	22.9538	22.764	22.8503	21.8276	22.0345	22.4988	22.2669	21.889	22.2989		23.9872	24.0446	22.2974	22.5342	22.4444	21.9951	23.1623	22.9305	22.7467	21.5552	21.6043	21.8604	21.8753	22.2356	22.1136			23.1779	23.9636	22.1939	23.7354	23.0607	22.9743	22.5861	22.3915	22.0801	21.3963	21.4162	21.3687	21.9397	21.2163
178	hsa-miR-342-5p-4395258		31.732	30.8852	Undetermined	31.6493	31.2806	31.3866	31.6718	32.6604	30.9357	30.4635	30.9085	31.3175	31.3715	31.6219	31.4464		31.1707	32.0042	Undetermined	31.5726	31.3131	30.7274	31.5403	31.4816	31.8687	30.283	31.723	31.1809	30.8701	32.1455	32.5699			31.83	31.978	30.748	31.9746	31.3135	31.115	31.9437	31.5959	30.6854	31.0593	31.0418	30.4487	31.2249	30.6886
179	hsa-miR-345-4395297		26.5963	25.834	28.8827	25.8403	26.7787	26.7822	26.7168	26.9871	26.5444	25.7523	25.9092	26.8725	26.5583	26.1057	26.2601		29.0185	28.9001	26.5722	27.3866	26.8543	26.563	27.3572	26.7372	26.3891	25.5572	25.7445	26.8757	26.5724	26.8861	26.8446			28.6502	27.0165	26.6314	26.9499	26.3241	28.1913	26.9159	26.222	26.6003	25.404	25.8478	25.8084	26.0239	25.6511
180	hsa-miR-361-5p-4373035		28.7215	28.7043	32.2983	28.6753	28.9876	28.6252	28.9865	29.8498	28.891	27.9092	28.0854	28.073	27.9846	27.9639	28.5371		29.8675	31.9415	28.2944	29.7791	29.2003	28.5706	29.5474	29.0416	29.5761	28.4207	27.7661	28.2059	27.8788	28.4106	28.1805			31.1967	29.8055	28.6485	29.6138	29.4312	29.9978	29.2791	29.2643	29.3103	27.9754	27.4829	27.6307	27.806	27.6448
181	hsa-miR-362-3p-4395228		31.4873	30.1425	33.0465	32.3928	32.6392	30.3623	31.1537	31.8646	31.0807	30.8259	30.676	30.504	30.6765	31.4145	30.8436		32.9806	35.9996	32.5968	32.3626	31.8957	31.0848	31.119	32.0506	31.4565	30.6804	30.8872	30.6634	30.7475	30.8829	30.8301			33.357	31.7897	30.8558	32.637	31.7615	32.1995	31.2515	31.1453	30.5482	30.6521	30.6615	30.5178	31.4985	31.1209
182	hsa-miR-362-5p-4378092		30.7278	31.4459	Undetermined	31.8969	31.179	31.2702	30.3246	31.2793	31.7285	30.3687	30.8104	31.6007	30.6888	30.8707	30.9336		31.8365	32.9542	31.3174	31.9282	32.3895	30.9354	32.6269	32.8837	30.9034	30.2216	31.0785	29.9604	31.6889	30.8364	30.3755			33.3759	32.3969	30.4679	32.6229	31.3068	34.032	31.7437	30.7044	30.4187	30.2605	30.0104	30.9843	30.1567	29.9496
183	hsa-miR-363-4378090		30.082	29.7376	33.1966	30.3463	30.3821	29.5121	30.152	30.6172	30.3917	29.5602	29.3497	29.5589	30.1674	29.5883	29.6618		33.0112	32.9233	29.5822	30.2591	30.2557	30.1116	30.9397	29.7758	30.5102	29.5264	29.5375	29.8852	29.9076	30.5256	29.7676			31.2646	31.4787	30.2759	31.0416	30.5094	30.8313	30.4734	30.2223	31.0329	29.4023	28.9023	29.4986	29.8745	29.6351
184	hsa-miR-365-4373194		27.5206	26.6079	30.4606	26.649	27.2879	26.706	27.6983	27.1073	27.6009	26.2062	26.5189	27.142	26.9924	26.756	26.8		27.9857	28.9499	27.2461	27.9289	27.3818	26.1191	27.9943	27.5795	27.9501	25.6797	26.2581	26.6808	26.2718	27.2009	27.1979			27.9049	28.4068	26.6464	28.5582	28.2606	27.8382	27.2494	26.8852	26.504	25.9131	26.0876	25.9676	26.5896	26.3709
185	hsa-miR-367-4373034		36.4872	Undetermined	Undetermined	Undetermined	35.4266	38.386	Undetermined	34.6381	35.5156	Undetermined	Undetermined	34.1897	34.5384	Undetermined	Undetermined		Undetermined	Undetermined	38.2305	34.3169	Undetermined	Undetermined	34.6509	34.4698	Undetermined	33.719	33.3363	35.3638	34.1206	34.6167	Undetermined			Undetermined	35.8487	35.9691	39.8641	35.8003	Undetermined	34.881	33.8719	Undetermined	31.9396	33.9686	35.6341	35.0144	35.4895
186	hsa-miR-369-3p-4373032		32.997	34.2866	Undetermined	35.9134	35.3618	34.0578	33.9394	36.2512	34.7603	34.1362	32.8512	34.0983	33.9401	33.5957	34.6721		36.9617	36.9424	34.8996	39.4202	34.7472	35.9469	33.4212	34.0859	37.8934	33.4248	33.7088	33.0108	33.8699	34.7932	34.4374			35.2258	36.6039	33.9599	36.7409	36.2508	34.5555	35.046	37.2801	33.5654	32.7619	32.8449	32.3985	34.0662	34.2514
187	hsa-miR-369-5p-4373195		32.2835	31.8948	Undetermined	31.2852	33.7864	31.2003	32.7665	33.1188	32.5738	31.699	31.6635	30.4248	31.4424	32.6172	33.0759		32.9856	34.9541	31.3189	31.8405	31.7612	32.023	32.0893	32.4816	32.0722	30.8851	31.2137	31.8206	31.628	32.0244	32.054			32.4775	33.9932	32.299	32.7812	33.0287	32.6466	31.9746	31.5976	31.8149	31.297	32.5955	30.9207	31.0953	30.5032
188	hsa-miR-370-4395386		26.3712	26.0243	28.978	25.5811	26.6944	25.7407	26.5692	26.5792	25.8499	25.5253	25.7278	25.7129	25.5366	26.187	26.7346		27.9592	27.9685	25.6745	26.3957	26.1198	25.9921	26.3564	25.8474	26.1845	25.4561	25.4951	25.7027	25.7432	25.9237	26.2258			27.2727	26.5351	25.8704	26.6289	25.7856	26.9842	26.15	25.9633	25.7464	25.3757	25.4651	25.2887	25.2485	25.0935
189	hsa-miR-371-3p-4395235		Undetermined	Undetermined	Undetermined	35.8143	Undetermined	Undetermined	Undetermined	Undetermined	Undetermined	Undetermined	Undetermined	Undetermined	Undetermined	Undetermined	Undetermined		Undetermined	Undetermined	Undetermined	Undetermined	Undetermined	Undetermined	Undetermined	Undetermined	Undetermined	Undetermined	Undetermined	Undetermined	Undetermined	Undetermined	Undetermined			Undetermined	Undetermined	Undetermined	Undetermined	Undetermined	Undetermined	Undetermined	Undetermined	Undetermined	Undetermined	Undetermined	Undetermined	Undetermined	Undetermined
190	hsa-miR-372-4373029		33.6343	33.7551	Undetermined	30.8583	Undetermined	33.3993	33.7246	33.451	36.236	34.5607	33.7439	34.6181	37.6409	Undetermined	Undetermined		Undetermined	Undetermined	34.7392	33.6908	Undetermined	34.8379	32.2646	Undetermined	Undetermined	Undetermined	Undetermined	34.6588	37.1699	Undetermined	38.7449			Undetermined	35.4579	32.7374	Undetermined	35.7379	34.5199	36.7948	35.2117	34.3321	35.8506	Undetermined	31.1922	Undetermined	33.0959
191	hsa-miR-373-4378073		Undetermined	Undetermined	Undetermined	33.716	Undetermined	Undetermined	37.1256	Undetermined	Undetermined	34.3773	Undetermined	Undetermined	37.5115	Undetermined	39.8258		37.1416	Undetermined	Undetermined	Undetermined	Undetermined	Undetermined	Undetermined	35.6178	Undetermined	Undetermined	Undetermined	Undetermined	Undetermined	Undetermined	Undetermined			Undetermined	Undetermined	Undetermined	38.0443	Undetermined	Undetermined	Undetermined	36.1686	Undetermined	35.9892	Undetermined	Undetermined	Undetermined	Undetermined
192	hsa-miR-374a-4373028		25.5988	25.2757	29.6369	26.4113	26.1199	26.1405	25.4689	25.9979	26.2047	25.5641	25.235	25.7055	25.3873	25.5126	25.2072		27.9591	28.9668	26.3874	26.9427	26.0356	25.6904	26.6914	26.5802	26.5634	25.4466	25.0266	25.1927	25.4527	25.7911	25.5031			27.581	26.9751	25.7812	26.8279	26.61	27.2481	26.2466	26.1583	26.0187	26.0704	24.4649	24.8397	25.521	24.9774
193	hsa-miR-374b-4381045		23.4977	22.9656	27.1654	23.7759	24.4007	23.4617	23.7292	24.2157	23.6549	22.8433	23.4233	23.8227	23.7249	23.6906	23.2218		26.959	26.9548	23.8008	25.177	24.212	23.3206	24.7405	24.3185	23.6983	22.9262	23.3798	23.4506	23.8369	23.6699	23.4281			25.013	24.7786	23.1531	25.1739	24.4822	25.2248	23.9917	23.5972	23.7687	22.8476	22.7806	23.4385	23.8196	23.4578
194	hsa-miR-375-4373027		32.1997	31.1072	33.9131	31.2128	31.9309	32.4949	32.2168	31.9929	31.78	30.9554	30.9393	31.1234	31.9546	30.8985	30.8609		34.9874	33.9895	31.3518	31.3744	32.2128	30.7512	32.009	30.9462	31.9334	30.2465	31.1515	30.6414	31.6837	31.6735	30.8846			34.2398	32.7313	30.7231	32.2552	31.579	31.802	31.5501	31.4774	32.0136	31.206	30.777	30.3772	30.9031	30.7711
195	hsa-miR-376a-4373026		26.9883	26.509	32.1306	26.7542	27.2933	26.2475	27.2283	27.9992	26.9045	26.2616	27.2848	27.1806	27.3612	27.9487	27.9479		28.9575	30.0456	26.4158	27.9963	27.4565	26.8668	27.8011	27.3083	27.3166	26.165	26.8932	27.0993	27.8002	27.3951	27.6015			29.2798	27.8707	26.5618	28.5976	27.3944	28.6897	27.1203	26.9413	26.7652	26.3835	27.1326	26.8507	26.9028	26.4235
196	hsa-miR-376b-4373196		Undetermined	Undetermined	Undetermined	Undetermined	Undetermined	Undetermined	38.6176	Undetermined	Undetermined	Undetermined	Undetermined	Undetermined	Undetermined	Undetermined	Undetermined		Undetermined	Undetermined	Undetermined	Undetermined	Undetermined	Undetermined	Undetermined	Undetermined	Undetermined	Undetermined	Undetermined	Undetermined	Undetermined	Undetermined	Undetermined			Undetermined	Undetermined	34.9083	Undetermined	Undetermined	Undetermined	Undetermined	39.1747	Undetermined	Undetermined	Undetermined	Undetermined	Undetermined	35.8755
197	hsa-miR-377-4373025		Undetermined	Undetermined	Undetermined	34.1972	Undetermined	33.1091	Undetermined	Undetermined	35.6821	Undetermined	34.9249	34.0733	34.4661	34.2218	35.746		Undetermined	35.0087	33.1025	35.3186	Undetermined	34.143	Undetermined	Undetermined	Undetermined	36.0635	34.9175	33.781	Undetermined	38.6829	Undetermined			Undetermined	36.1838	Undetermined	35.3762	Undetermined	Undetermined	Undetermined	37.8967	34.2253	34.8948	Undetermined	Undetermined	Undetermined	Undetermined
198	hsa-miR-379-4373349		25.7612	25.5726	28.965	24.8436	25.6916	25.2267	26.1617	25.9332	25.527	25.1823	25.1401	25.339	25.2524	25.4451	26.0047		27.9515	27.9422	25.1298	25.7691	25.7674	25.5282	26.2485	25.2505	25.8271	25.1364	25.0659	25.1147	25.0214	25.3526	25.5323			26.6265	26.0383	25.3456	26.1252	25.4456	26.3002	25.4035	25.7073	25.3545	24.9116	25.4128	25.1468	25.1211	24.9132
199	hsa-miR-380-4373022		Undetermined	34.0453	Undetermined	Undetermined	Undetermined	34.0202	34.5343	37.1157	35.4261	Undetermined	34.1973	36.008	Undetermined	35.7167	Undetermined		36.0678	36.2671	Undetermined	Undetermined	Undetermined	35.4861	Undetermined	38.3882	37.3652	33.9767	35.797	34.6559	34.9553	Undetermined	Undetermined			37.189	Undetermined	35.7988	36.0994	Undetermined	Undetermined	37.5861	36.5905	35.2282	34.0301	35.3761	35.0422	34.112	35.3345
200	hsa-miR-381-4373020		32.8245	32.5304	35.6332	33.4912	32.8682	32.286	32.0231	33.5611	33.1042	32.6161	31.4549	33.2121	33.933	33.6496	34.8778		34.959	36.0088	31.4112	33.191	33.2834	32.1173	34.0476	31.5221	32.2644	32.3153	32.5913	32.6178	32.9823	32.5055	32.4629			Undetermined	33.0299	31.3398	33.8512	32.517	34.869	31.991	34.3666	31.755	33.0897	31.458	33.3424	32.4117	33.0154
201	hsa-miR-382-4373019		26.9748	26.1904	30.7629	26.3351	26.7337	26.2878	27.1467	26.9077	26.4941	26.0972	26.3607	26.4315	26.0958	26.9021	26.9006		28.0412	27.9732	26.259	27.3906	27.1034	26.394	27.8106	26.8558	27.0271	26.0574	26.0239	26.0089	26.5528	27.0185	27.0555			27.9184	27.2408	26.1442	27.7618	26.9827	27.7543	27.0097	26.8498	26.4811	25.9044	26.0757	25.6534	26.4638	25.6252
202	hsa-miR-383-4373018		27.134	26.543	30.5346	25.6278	26.8298	25.902	27.0509	27.6659	26.6281	25.5363	25.2381	26.1625	26.2592	25.7112	26.6577		28.9495	28.9582	25.7664	27.031	27.204	26.7892	27.3127	26.6712	27.1668	25.6754	25.2822	25.9508	25.4694	26.3725	26.4866			27.4121	27.7054	25.8131	27.9927	26.8621	27.539	26.8952	26.7167	26.1964	25.4056	25.3197	25.5833	25.1491	25.0788
203	hsa-miR-409-5p-4395442		31.0432	30.5803	Undetermined	30.3464	31.401	30.0034	31.8004	31.6305	30.9207	30.1511	30.5106	30.6783	30.7088	30.7621	31.9442		31.8501	32.0307	30.0405	30.6632	31.0148	30.507	31.559	31.2785	30.9756	30.7654	30.0648	30.4108	30.1937	30.4681	31.654			32.0045	30.9528	30.9648	32.5203	31.1228	31.6524	30.7875	30.8549	30.4007	29.7035	30.1585	30.2267	30.3894	30.5612
204	hsa-miR-410-4378093		27.5759	26.8916	31.2244	25.9993	27.8012	26.7549	28.0128	27.3983	26.7291	26.5225	26.8895	26.6001	27.5036	27.4068	28.1413		28.9708	28.9895	26.6098	27.6147	27.6415	26.9473	27.7271	27.2022	27.4316	26.4311	26.3814	27.2924	26.9913	27.4518	27.7595			27.8578	27.924	26.7351	28.578	27.6438	28.1224	26.9963	27.0815	26.5024	26.0959	26.5864	26.3297	26.5373	26.663
205	hsa-miR-411-4381013		25.7687	24.9231	29.3142	24.662	25.4855	24.5908	25.6554	26.6392	25.3689	24.5676	24.8318	24.9093	25.1427	25.1059	25.6704		27.9557	26.9662	24.9291	25.8473	25.4916	24.8004	26.1556	25.1891	25.5855	24.5041	24.8007	24.7429	24.9704	25.3121	25.2734			26.2868	26.1007	24.7509	26.4523	25.7739	26.5271	25.3592	25.4958	24.8892	24.4845	25.0463	24.7869	24.9389	24.2781
206	hsa-miR-422a-4395408		29.7844	29.6814	34.104	29.2325	28.9853	29.1429	30.4117	29.514	29.7819	28.5657	30.4754	30.6047	30.5622	28.6918	29.278		31.021	31.9539	30.1882	30.3667	30.6379	28.8937	30.3435	29.2165	29.9764	28.103	29.0675	29.0471	29.5122	29.4049	28.9655			30.8469	30.3871	29.9002	31.1327	30.047	30.8268	28.7521	29.0507	28.9632	28.2198	29.9533	28.7606	29.3488	28.0095
207	hsa-miR-423-5p-4395451		31.213	29.7305	Undetermined	30.573	30.5763	31.0598	30.5451	30.2254	30.9088	31.3314	29.9693	31.4176	30.9948	31.2767	30.7153		31.8776	31.0616	30.8701	32.0408	30.9591	30.47	31.6715	30.2511	31.3542	29.6328	30.535	31.8509	30.7149	31.9255	31.1291			33.8301	30.6333	29.9806	32.2379	29.6198	32.2325	30.4459	30.4394	30.4105	29.1093	30.18	30.0475	30.5025	30.9124
208	hsa-miR-424-4373201		32.1317	31.5032	33.7295	32.4581	31.2167	32.495	32.3256	31.7165	31.6648	31.6831	32.5602	31.4242	31.7541	31.9043	32.7379		33.8874	36.6344	32.5548	33.1584	32.5197	31.3488	32.8319	33.8427	31.9534	31.8819	32.6411	31.1871	31.7071	32.3446	32.9948			32.1409	32.5531	31.8735	32.6701	34.575	31.9676	32.6292	31.4972	31.6872	31.6662	32.152	32.205	33.2422	31.4822
209	hsa-miR-425-4380926		26.446	25.8071	28.7485	25.4459	26.1283	25.7933	26.7922	26.0297	25.971	25.1625	25.8641	26.1232	25.8015	25.7979	25.9428		26.9865	26.9997	25.4637	26.3122	26.4507	25.3977	26.6813	25.8323	26.0699	25.1874	25.4522	25.8994	25.7972	25.9342	26.1417			27.0393	26.9692	25.636	26.9366	26.0233	26.8978	26.2323	25.9815	25.507	25.2553	25.0116	25.267	25.9439	25.0707
210	hsa-miR-429-4373203		32.0415	30.441	37.047	31.8854	33.6855	31.4882	31.5669	30.9636	31.4643	30.6386	31.4149	32.7356	31.5981	31.9186	30.9687		35.9355	32.9909	32.7305	32.3813	32.5657	30.967	30.8432	32.2994	31.495	30.467	32.8601	32.9254	31.2726	31.8664	31.715			33.2791	32.5584	31.6939	33.2104	31.4507	33.5422	31.2971	31.9532	31.6464	30.965	31.767	31.6328	32.3372	31.7751
211	hsa-miR-431-4395173		30.959	29.8104	33.8062	29.0493	30.4107	30.4947	30.8874	31.1949	30.4682	29.4841	30.401	30.8762	30.1494	31.659	30.9673		30.9615	33.9599	30.131	30.4941	30.2031	31.1591	32.609	30.0489	30.622	30.2278	29.5299	30.0516	30.2012	30.0113	31.138			32.2394	30.723	29.3122	31.3492	30.558	31.2626	30.3147	31.7205	29.397	29.8427	29.1083	29.2265	29.3453	29.6092
212	hsa-miR-433-4373205		26.217	25.8849	28.8996	25.2455	26.1096	25.5919	26.3739	26.4922	25.9974	25.4358	25.4737	25.562	25.7996	25.4443	26.2172		27.9096	27.9554	25.1965	26.3997	26.284	25.8659	26.5252	25.8056	26.0093	25.2881	25.1929	25.4314	25.3736	25.7384	25.7689			27.1913	26.7065	25.6438	26.9471	26.0364	26.9586	26.2311	26.2722	25.3677	25.3012	25.253	25.183	25.0461	24.8033
213	hsa-miR-449a-4373207		35.598	33.1027	Undetermined	32.001	31.448	31.8168	33.1343	34.7837	33.4103	32.0106	33.55	33.2174	31.5182	32.6389	32.1523		34.9625	35.0312	32.9124	31.597	32.2536	31.5833	38.0423	32.3591	33.2585	32.2321	31.4688	34.8918	33.5218	31.7747	33.4555			32.7174	32.3228	36.0818	37.9395	Undetermined	31.6711	32.4794	32.4504	31.6206	31.6075	32.1433	30.9194	35.3334	31.079
214	hsa-miR-449b-4381011		Undetermined	37.2498	Undetermined	32.9526	33.443	Undetermined	Undetermined	34.6021	34.0704	32.2365	35.672	34.2028	Undetermined	32.786	33.4084		35.0342	35.8286	33.5385	32.2083	38.424	Undetermined	35.0324	35.8379	36.6935	31.8819	33.2789	34.8314	37.4177	35.6812	34.874			35.1692	36.093	32.8969	34.1395	32.24	33.3467	35.7821	34.7046	34.1969	33.4298	33.1638	32.7993	35.362	31.6769
215	hsa-miR-450a-4395414		Undetermined	32.8164	Undetermined	Undetermined	35.8729	33.0395	33.2689	Undetermined	32.7558	33.3364	32.1814	34.6956	Undetermined	33.4598	37.6489		34.921	34.9302	31.9747	32.5081	32.4481	32.4263	33.5025	33.991	33.2838	35.0238	34.1685	32.3097	32.4966	Undetermined	36.373			Undetermined	34.0881	32.0798	Undetermined	33.6496	Undetermined	36.3797	32.5289	Undetermined	32.6013	32.1941	32.1084	32.6628	Undetermined
216	hsa-miR-450b-3p-4395319		Undetermined	Undetermined	Undetermined	Undetermined	Undetermined	37.1728	Undetermined	34.2551	Undetermined	Undetermined	Undetermined	Undetermined	Undetermined	Undetermined	Undetermined		Undetermined	Undetermined	Undetermined	Undetermined	Undetermined	Undetermined	34.8439	Undetermined	39.9362	Undetermined	Undetermined	Undetermined	Undetermined	Undetermined	Undetermined			Undetermined	Undetermined	Undetermined	Undetermined	Undetermined	Undetermined	Undetermined	Undetermined	Undetermined	Undetermined	Undetermined	Undetermined	Undetermined	Undetermined
217	hsa-miR-450b-5p-4395318		33.994	32.7632	Undetermined	Undetermined	35.1389	33.8982	Undetermined	36.6964	34.3665	37.4862	34.7632	35.3643	33.821	37.3994	Undetermined		37.015	35.9828	35.7071	36.2699	34.4226	35.5232	38.5777	34.0901	Undetermined	33.8689	36.6051	Undetermined	35.1248	32.9181	32.9725			36.0541	Undetermined	Undetermined	34.5024	35.6763	Undetermined	Undetermined	32.7741	33.0483	32.8709	32.6424	32.6968	33.8124	34.3595
218	hsa-miR-451-4373360		26.9847	26.6532	27.7875	26.3424	25.1234	25.5363	26.9245	25.5315	26.1545	25.4196	26.1418	26.507	26.9013	24.3919	25.2622		25.9381	28.9559	26.1026	25.6062	28.0824	25.6278	26.4002	26.23	26.4808	25.5636	24.9689	25.4504	25.0339	26.8291	24.6537			27.9349	26.651	25.7844	26.3118	25.76	25.3173	27.0932	26.5819	26.0562	25.5088	26.9916	26.7263	25.9207	25.4451
219	hsa-miR-452-4395440		33.3216	33.6219	33.7113	32.1382	31.2771	31.8334	34.8943	33.4389	31.8925	31.9357	32.7183	31.9899	32.0017	30.0305	31.4994		31.9698	35.0104	32.0987	31.3381	32.133	33.6716	34.2339	31.4711	33.96	31.6354	32.6836	32.3583	32.2213	31.8585	31.8036			33.0819	32.6074	31.8974	32.353	31.8798	34.6396	33.3329	32.2514	32.3086	31.3309	32.9542	31.8676	32.2048	29.95
220	hsa-miR-453-4395429		Undetermined	Undetermined	Undetermined	Undetermined	Undetermined	Undetermined	34.8213	Undetermined	36.5424	Undetermined	Undetermined	Undetermined	Undetermined	Undetermined	34.7078		Undetermined	36.057	Undetermined	Undetermined	Undetermined	Undetermined	Undetermined	Undetermined	36.6278	34.9807	Undetermined	Undetermined	Undetermined	Undetermined	Undetermined			Undetermined	Undetermined	Undetermined	Undetermined	34.1158	Undetermined	Undetermined	34.3225	Undetermined	Undetermined	Undetermined	Undetermined	Undetermined	34.0582
221	hsa-miR-454-4395434		24.3025	24.1584	27	25.0345	24.5343	24.9617	24.1162	24.6026	24.965	24.5844	24.256	24.7626	24.7142	24.77	24.199		26.9178	26.984	25.4611	25.5633	24.5798	24.471	24.8129	25.216	24.6819	24.1949	24.4239	24.4461	24.5185	24.5641	24.1419			25.7649	25.6735	24.8374	25.4026	25.8912	25.6386	24.631	24.5992	24.9223	24.4306	23.848	24.5668	24.826	24.3644
222	hsa-miR-455-3p-4395355		32.3103	30.628	Undetermined	31.0855	31.1981	31.1699	32.3285	34.1627	32.1631	30.7081	30.8698	31.6386	32.4398	30.2482	30.6688		33.9457	33.8995	32.3423	31.6322	33.2111	31.3278	34.1119	32.3333	32.5748	31.018	29.9363	31.0533	31.4361	32.5766	31.7469			33.2474	31.8788	31.0973	32.9155	33.094	32.8046	32.4759	32.6058	31.3142	30.5053	30.2154	30.7608	30.5579	29.6882
223	hsa-miR-455-5p-4378098		29.9388	30.1351	35.0178	29.3882	29.0789	29.5637	29.5263	30.4612	29.4858	29.1393	28.8058	29.4515	29.8965	28.2736	29.1473		30.9643	32.0022	29.734	29.6239	29.6138	29.6923	30.6233	28.8626	29.5929	29.0468	28.7896	28.8796	29.318	29.4705	29.3574			31.1127	30.0808	29.5853	30.2042	29.5859	30.1495	29.2142	28.9552	29.6242	29.0902	29.5627	29.0366	29.1506	28.1016
224	hsa-miR-483-5p-4395449		31.7076	32.4853	33.4968	31.2343	29.7964	31.1381	31.1948	34.0498	31.9616	31.0015	34.1237	30.6601	32.4321	28.8711	29.9877		30.9562	32.9867	32.2147	33.4552	31.668	33.526	31.7418	31.5761	32.7331	31.3545	30.8452	30.721	31.1921	32.4109	30.5714			33.7601	31.0693	33.588	30.4952	29.6482	31.2564	31.7136	30.1845	31.1955	30.5048	33.9628	30.8208	32.1139	29.6231
225	hsa-miR-484-4381032		22.9071	22.1696	26.2966	22.0084	22.6493	22.2343	22.7935	23.1362	22.7688	21.7553	22.0281	22.8467	22.3038	22.1589	22.0671		24.9615	24.9721	22.7139	23.1995	23.0642	22.0627	23.4271	22.9203	22.8087	21.6762	21.8412	22.1328	22.2323	22.3055	22.0546			24.1299	23.952	22.3323	23.8499	23.3787	23.6737	23.0026	22.5978	22.4294	21.8557	21.914	22.0497	22.0133	21.7205
226	hsa-miR-485-3p-4378095		28.3703	28.2855	31.6427	27.0639	28.8239	28.4735	28.9422	28.9877	28.5414	26.9383	26.9752	28.2539	28.4436	27.8286	28.4291		29.9687	30.9273	27.723	28.4697	28.5082	28.0116	29.5814	28.2618	28.6129	26.9381	26.2933	27.8456	27.3632	27.9103	28.4703			29.5486	30.7353	27.8639	31.1859	28.7125	29.5416	28.5575	28.5851	27.9355	26.7173	26.9486	26.7534	26.4992	26.986
227	hsa-miR-485-5p-4373212		31.3637	30.5248	35.1155	30.3769	31.2442	29.8742	Undetermined	30.4087	29.6172	29.732	29.7938	29.8704	30.6827	31.3116	32.1246		28.9193	29.9042	29.1373	30.4197	30.7867	30.3168	30.7693	30.4128	30.9509	29.5415	29.6578	29.8353	29.2103	30.7321	31.5173			30.9484	31.1714	30.0796	31.0973	30.597	31.3425	29.6358	30.4124	29.1809	28.6473	29.784	29.4514	29.3003	29.8763
228	hsa-miR-486-3p-4395204		31.3772	33.0784	34.9399	30.7268	30.8213	31.5486	31.9368	32.5328	31.2235	30.0566	31.1283	30.7228	31.2855	28.5258	29.8358		30.0128	32.0546	32.4484	31.3069	32.9573	30.6313	31.9588	32.3066	30.3998	29.6402	29.3453	30.6323	30.6784	30.1362	29.9306			33.1777	31.2034	32.1763	30.8715	31.8535	30.965	31.7038	31.4397	31.7591	29.2417	31.2117	29.6424	31.1152	30.4178
229	hsa-miR-486-5p-4378096		28.7239	28.3661	32.0448	26.549	27.8923	27.6545	28.439	27.0971	28.403	26.5816	27.4961	28.0698	27.5757	25.9553	26.7292		27.9621	29.9774	28.0104	26.8934	28.882	27.6896	28.62	27.5876	27.8701	27.2067	25.7134	26.86	26.1194	28.4834	25.9919			30.3603	28.6076	27.1111	27.772	27.3936	27.1127	28.1003	27.7381	27.4831	26.8752	27.7418	27.3956	26.7517	25.5748
230	hsa-miR-487a-4378097		30.7361	30.459	33.9929	30.4008	31.0279	30.2035	31.714	31.9249	31.1119	30.0247	30.2868	30.5421	30.3036	30.689	31.7213		31.1057	31.9568	30.8535	31.1	30.8269	30.2893	30.8418	30.919	31.8569	31.0079	30.0639	30.0887	30.117	30.8688	30.7768			33.2963	31.6904	30.6255	31.835	30.7708	32.3245	30.7883	31.2269	30.7175	29.8575	29.5251	30.3784	29.9831	30.1873
231	hsa-miR-487b-4378102		26.3941	25.8063	31.3445	26.3856	26.8259	25.9807	26.6628	27.1222	26.5443	25.36	25.4535	25.684	25.9003	25.8155	26.3782		27.9774	28.9473	26.1622	27.4243	26.8177	26.0305	27.3058	26.6764	26.9715	25.3676	25.1937	25.3382	25.1859	25.7603	25.9936			27.8378	27.4259	26.1452	27.5331	27.0396	27.8729	26.478	26.4498	25.854	25.0378	25.2088	25.0144	24.9584	24.9503
232	hsa-miR-488-4395468		26.9855	27.141	31.2423	27.3371	27.0607	26.4981	27.2996	27.5933	27.0004	26.5884	26.4992	26.2158	26.8812	26.1363	27.079		28.9884	30.0173	26.9703	27.7681	27.2405	26.939	27.7476	27.8022	28.0399	26.518	26.1914	26.2187	26.7012	26.6286	26.946			28.0823	27.9237	27.012	27.8234	27.8242	28.024	27.3746	27.4617	26.7808	26.4435	26.5003	26.1138	26.406	26.2067
233	hsa-miR-489-4395469		29.4986	30.1133	33.5594	28.9757	28.9209	28.9395	30.2628	28.9448	28.7069	29.488	28.1272	28.7775	29.7725	27.9186	28.5036		30.9838	31.9654	29.2572	30.2508	28.5938	29.8414	29.2493	29.7436	29.9642	29.2519	27.7424	27.9792	28.421	29.0784	29.6924			30.4331	29.8443	29.8382	29.2489	29.2861	29.2292	29.013	29.777	28.4923	28.3407	28.9161	26.8989	28.4529	26.6541
234	hsa-miR-490-3p-4373215		31.4055	31.3123	Undetermined	30.356	31.0717	30.1915	31.0761	30.5754	30.6876	30.6401	30.108	31.0273	30.6483	31.1228	30.561		31.9749	31.9284	29.9542	31.7246	31.4385	30.4303	30.9761	31.3095	31.1448	30.3753	30.5	31.2597	30.0982	30.6909	31.5605			32.6227	31.8025	30.1164	31.7421	30.9648	32.8837	30.9352	31.1666	30.1771	30.7208	30.549	29.9674	30.9602	29.8403
235	hsa-miR-491-3p-4395471		Undetermined	39.6989	Undetermined	37.0617	Undetermined	Undetermined	Undetermined	35.6736	35.643	Undetermined	Undetermined	36.4341	36.775	Undetermined	Undetermined		Undetermined	Undetermined	36.7597	36.0455	Undetermined	Undetermined	Undetermined	37.4265	Undetermined	35.2251	34.3788	34.3753	Undetermined	34.7695	Undetermined			34.4789	Undetermined	Undetermined	Undetermined	Undetermined	Undetermined	Undetermined	Undetermined	36.9124	Undetermined	Undetermined	Undetermined	Undetermined	Undetermined
236	hsa-miR-491-5p-4381053		24.693	24.4663	27.6988	23.9197	24.5407	24.2106	25.0353	24.9118	24.6336	24.0343	23.9102	24.2471	24.1532	24.0417	24.771		26.9486	26.9392	24.0161	24.6669	24.4928	24.3975	25.1846	24.4274	24.7929	23.8508	23.7152	23.98	23.6992	24.3727	24.5381			25.6243	25.2182	24.3651	25.1114	24.674	25.3271	24.5036	24.6657	24.0793	23.8022	24.0956	23.5674	23.9833	23.7718
237	hsa-miR-493-4395475		34.5335	35.1442	Undetermined	33.8315	38.8554	36.8699	35.8338	Undetermined	38.0057	33.4975	33.6524	35.3286	33.8978	34.4768	33.9798		35.9684	36.9115	35.13	34.4131	36.0352	34.2279	33.0707	Undetermined	35.6311	34.5797	33.2154	34.3528	33.955	36.5427	35.7786			36.0717	36.6812	36.0515	Undetermined	35.5432	39.342	34.0979	34.6226	34.266	33.7561	33.3421	33.686	38.1771	33.5348
238	hsa-miR-494-4395476		25.8693	25.6513	29.939	26.628	26.7258	26.6771	26.147	27.4745	26.8572	26.0882	26.0013	25.4678	25.2721	26.9444	26.3649		28.0035	28.9688	26.3663	27.9447	26.9638	26.8713	27.7149	26.8298	27.03	26.6179	26.3332	26.4241	26.3007	26.5049	26.453			29.0321	25.7423	26.5752	25.9418	26.5712	27.8017	27.2329	26.151	26.5863	26.0563	25.7759	25.5918	25.9193	25.7961
239	hsa-miR-495-4381078		26.6852	26.192	30.2911	25.7256	26.8242	25.9255	26.8811	27.0073	25.8761	25.515	24.8092	25.486	26.2776	25.9157	26.7953		27.9537	28.9538	25.1559	27.0114	26.6272	26.2025	26.8266	26.3383	27.2026	25.1654	24.638	25.6884	25.4946	26.0173	26.3274			27.7776	27.9176	25.6617	27.466	26.6949	27.4863	26.6902	26.4251	25.8282	24.8607	25.0068	24.8175	24.8653	25.0986
240	hsa-miR-496-4386771		34.4798	34.4734	Undetermined	35.1609	Undetermined	33.8963	37.4729	34.0739	Undetermined	Undetermined	34.0811	Undetermined	Undetermined	Undetermined	33.8816		35.1768	34.9519	Undetermined	35.823	35.9747	35.9744	39.3244	38.3006	Undetermined	35.3404	33.8116	33.1805	34.1788	35.0174	Undetermined			Undetermined	Undetermined	33.9506	Undetermined	34.7365	35.2611	34.5852	38.9591	Undetermined	Undetermined	Undetermined	33.4087	34.6565	35.6976
241	hsa-miR-499-3p-4395538		Undetermined	Undetermined	Undetermined	Undetermined	Undetermined	Undetermined	Undetermined	Undetermined	Undetermined	Undetermined	Undetermined	Undetermined	36.0901	Undetermined	Undetermined		Undetermined	Undetermined	Undetermined	Undetermined	Undetermined	Undetermined	Undetermined	Undetermined	Undetermined	Undetermined	Undetermined	Undetermined	Undetermined	Undetermined	Undetermined			Undetermined	Undetermined	Undetermined	Undetermined	Undetermined	Undetermined	Undetermined	Undetermined	Undetermined	Undetermined	Undetermined	Undetermined	Undetermined	Undetermined
242	hsa-miR-499-5p-4381047		32.4207	30.4849	Undetermined	30.6721	31.9353	32.4123	30.5871	30.3786	30.8256	29.3222	30.4696	33.8475	30.6048	31.5555	29.3031		31.8312	31.9511	30.993	31.3443	31.1036	30.1586	33.0538	30.1597	30.0086	30.0865	31.5527	32.6923	31.5232	30.2898	30.8533			33.1593	32.7465	29.3922	31.3475	Undetermined	32.3699	33.3153	30.8349	30.6774	30.4054	29.8561	30.2027	30.6547	31.0733
243	hsa-miR-500-4395539		30.165	29.7122	33.4853	30.483	30.7879	30.3798	30.84	30.9757	30.9308	30.2138	30.0248	30.8428	30.3261	30.5391	30.4416		31.9473	33.0427	30.0707	30.2733	30.6077	29.6319	31.0705	30.6892	30.3142	29.9679	30.1443	30.3698	30.4209	30.2687	30.4691			31.9905	30.8635	29.7638	31.3328	30.5602	30.9303	30.7393	29.7873	30.0959	29.7435	29.8244	29.988	29.9483	29.4181
244	hsa-miR-501-3p-4395546		Undetermined	Undetermined	Undetermined	37.1465	Undetermined	Undetermined	Undetermined	Undetermined	Undetermined	36.6835	Undetermined	Undetermined	36.2584	Undetermined	Undetermined		Undetermined	Undetermined	Undetermined	Undetermined	Undetermined	Undetermined	Undetermined	36.9589	Undetermined	Undetermined	38.6678	Undetermined	Undetermined	Undetermined	Undetermined			Undetermined	Undetermined	Undetermined	Undetermined	Undetermined	Undetermined	Undetermined	36.7643	Undetermined	37.3845	Undetermined	Undetermined	38.0219	34.4115
245	hsa-miR-501-5p-4373226		31.5942	30.8364	Undetermined	31.9315	32.0714	30.9516	32.63	32.9928	31.3775	30.9253	30.5307	31.7659	29.9724	31.7796	30.7203		30.9311	31.1244	31.223	Undetermined	31.7009	31.198	31.2555	31.9891	31.224	31.1154	30.9742	30.7346	31.6266	32.7238	34.2043			33.6164	31.4874	30.5776	Undetermined	31.9885	33.3883	31.5855	31.0679	30.4695	30.8296	29.691	30.7377	31.3019	29.8257
246	hsa-miR-502-3p-4395194		33.1831	32.2754	Undetermined	33.2874	32.5749	32.4504	32.1095	33.9543	33.1009	31.9863	32.7889	32.4771	31.9964	32.9944	32.1712		33.0007	33.9233	31.9462	32.7083	32.0143	32.7576	32.8653	32.7433	32.0014	31.6004	32.6789	32.2145	32.2794	32.9114	32.8836			34.2845	34.0461	32.6853	34.4519	32.4323	33.9508	34.8526	31.9537	32.9419	31.5112	31.2891	32.2101	31.9211	31.5978
247	hsa-miR-502-5p-4373227		36.4407	34.7513	Undetermined	33.1503	33.7914	Undetermined	35.983	Undetermined	34.2671	36.6689	33.5288	33.3659	33.9121	36.4847	33.7789		33.9664	35.9839	33.8231	33.7453	33.6867	33.7615	34.7003	33.5884	36.8808	33.3806	33.8083	33.5044	35.2441	35.1462	35.687			36.6584	35.3906	34.9765	36.8077	34.2349	33.8833	36.3537	33.7367	33.7242	33.8046	33.1392	34.0267	34.7145	36.2589
248	hsa-miR-503-4373228		33.4773	33.0902	Undetermined	36.0564	32.8698	32.2625	Undetermined	Undetermined	34.9684	34.1794	35.4687	38.5205	36.4733	33.2437	32.6559		34.0303	34.2461	32.9918	Undetermined	35.0607	32.9507	34.9879	32.6856	33.0118	34.023	34.7183	32.9258	33.9265	34.8561	32.9674			36.2462	34.6718	33.803	34.9901	33.7535	35.4994	Undetermined	34.9907	33.6246	32.9924	33.2406	33.7133	32.5655	32.2013
249	hsa-miR-504-4395195		31.4229	30.7837	33.2206	29.407	30.8191	29.653	31.3906	31.374	30.2345	28.8194	28.9225	29.8763	29.8978	28.9211	30.1423		32.0028	31.9277	30.0966	30.6267	30.9797	29.4021	31.466	30.4109	30.9552	28.5975	28.8517	29.0022	29.1071	29.63	30.1137			31.3758	31.0412	29.8127	32.4799	30.9692	30.9619	31.2486	30.0688	29.5463	28.4156	28.6356	28.3087	28.8371	28.881
250	hsa-miR-505-4395200		32.41	32.8612	34.2617	35.041	33.3048	34.5438	31.9321	Undetermined	33.152	32.4248	31.1626	Undetermined	35.7276	33.277	32.2631		Undetermined	32.0671	Undetermined	Undetermined	36.4991	33.4056	Undetermined	37.8796	35.1843	33.0147	32.3527	38.6717	32.7325	34.3913	35.2432			Undetermined	35.6468	32.1893	32.7389	33.373	32.5278	37.8679	Undetermined	36.2852	Undetermined	Undetermined	34.7419	32.4613	33.1281
251	hsa-miR-507-4373232		Undetermined	Undetermined	Undetermined	Undetermined	Undetermined	Undetermined	Undetermined	Undetermined	Undetermined	Undetermined	Undetermined	Undetermined	Undetermined	Undetermined	Undetermined		Undetermined	Undetermined	Undetermined	Undetermined	Undetermined	Undetermined	Undetermined	Undetermined	Undetermined	Undetermined	Undetermined	Undetermined	Undetermined	Undetermined	Undetermined			Undetermined	Undetermined	Undetermined	Undetermined	Undetermined	Undetermined	Undetermined	Undetermined	Undetermined	Undetermined	Undetermined	Undetermined	Undetermined	Undetermined
252	hsa-miR-508-3p-4373233		35.5464	36.5978	35.3221	31.4177	Undetermined	33.6658	32.7503	33.1398	34.1983	37.7359	35.0381	38.9045	32.9555	32.1331	32.996		33.9913	34.1045	Undetermined	33.2136	Undetermined	34.2184	33.3276	34.6953	35.7009	33.9216	32.369	36.1453	Undetermined	35.0442	32.4888			32.1431	32.0361	33.6535	36.27	32.7512	33.0838	32.3685	32.4379	31.9555	33.0042	33.582	33.5048	36.16	32.3919
253	hsa-miR-508-5p-4395203		Undetermined	Undetermined	Undetermined	Undetermined	Undetermined	Undetermined	Undetermined	Undetermined	Undetermined	Undetermined	Undetermined	Undetermined	Undetermined	Undetermined	Undetermined		Undetermined	Undetermined	Undetermined	Undetermined	Undetermined	Undetermined	Undetermined	Undetermined	Undetermined	Undetermined	Undetermined	Undetermined	Undetermined	Undetermined	Undetermined			Undetermined	Undetermined	Undetermined	Undetermined	Undetermined	Undetermined	Undetermined	Undetermined	Undetermined	Undetermined	Undetermined	Undetermined	Undetermined	Undetermined
254	hsa-miR-509-5p-4395346		35.2616	32.9478	Undetermined	32.3938	33.8345	33.0288	35.8779	33.7367	Undetermined	33.0114	33.1903	34.023	33.1621	33.4671	33.7114		34.9752	35.9872	35.257	38.4989	34.6938	33.476	34.2248	35.3098	35.6138	35.0788	33.78	34.0518	34.2703	33.587	35.1031			35.3417	35.4072	34.4987	36.0547	34.2409	33.9133	34.5255	35.2652	34.7768	33.7836	33.1173	35.2897	33.5031	33.2421
255	hsa-miR-510-4395352		Undetermined	Undetermined	Undetermined	Undetermined	Undetermined	Undetermined	Undetermined	Undetermined	Undetermined	Undetermined	Undetermined	Undetermined	Undetermined	Undetermined	Undetermined		Undetermined	Undetermined	Undetermined	Undetermined	Undetermined	Undetermined	Undetermined	Undetermined	Undetermined	Undetermined	Undetermined	Undetermined	Undetermined	Undetermined	Undetermined			Undetermined	Undetermined	Undetermined	Undetermined	Undetermined	Undetermined	Undetermined	Undetermined	Undetermined	Undetermined	Undetermined	35.2913	Undetermined	Undetermined
256	hsa-miR-512-3p-4381034		36.001	36.7262	Undetermined	35.3106	34.3032	Undetermined	Undetermined	33.0317	Undetermined	Undetermined	37.7658	35.8	33.3601	Undetermined	36.8859		Undetermined	Undetermined	34.6107	35.5625	32.9093	34.1672	Undetermined	35.3984	Undetermined	35.2466	Undetermined	Undetermined	34.0935	34.9518	Undetermined			Undetermined	Undetermined	36.6151	35.3841	Undetermined	Undetermined	Undetermined	Undetermined	Undetermined	33.1008	34.4146	35.1502	Undetermined	Undetermined
257	hsa-miR-512-5p-4373238		Undetermined	Undetermined	Undetermined	Undetermined	Undetermined	Undetermined	Undetermined	Undetermined	Undetermined	Undetermined	Undetermined	Undetermined	Undetermined	Undetermined	Undetermined		Undetermined	Undetermined	Undetermined	Undetermined	Undetermined	Undetermined	Undetermined	Undetermined	Undetermined	Undetermined	Undetermined	Undetermined	Undetermined	Undetermined	Undetermined			Undetermined	Undetermined	Undetermined	Undetermined	Undetermined	Undetermined	Undetermined	Undetermined	Undetermined	Undetermined	Undetermined	Undetermined	35.9932	Undetermined
258	hsa-miR-513-5p-4395201		Undetermined	Undetermined	Undetermined	Undetermined	Undetermined	Undetermined	Undetermined	Undetermined	Undetermined	Undetermined	Undetermined	Undetermined	Undetermined	Undetermined	Undetermined		Undetermined	Undetermined	Undetermined	Undetermined	Undetermined	Undetermined	Undetermined	Undetermined	Undetermined	Undetermined	Undetermined	Undetermined	Undetermined	Undetermined	Undetermined			35.3655	Undetermined	Undetermined	Undetermined	Undetermined	Undetermined	37.9257	Undetermined	Undetermined	Undetermined	Undetermined	Undetermined	Undetermined	Undetermined
259	hsa-miR-515-3p-4395480		Undetermined	Undetermined	Undetermined	37.5557	36.1812	39.1721	39.7441	Undetermined	Undetermined	Undetermined	Undetermined	Undetermined	Undetermined	Undetermined	Undetermined		Undetermined	Undetermined	Undetermined	Undetermined	Undetermined	Undetermined	Undetermined	Undetermined	39.1289	Undetermined	Undetermined	Undetermined	Undetermined	Undetermined	39.4673			Undetermined	Undetermined	38.3619	Undetermined	Undetermined	37.8826	37.2858	Undetermined	Undetermined	35.6313	Undetermined	Undetermined	Undetermined	Undetermined
260	hsa-miR-515-5p-4373242		Undetermined	Undetermined	Undetermined	Undetermined	Undetermined	Undetermined	Undetermined	Undetermined	Undetermined	36.0161	36.5998	Undetermined	Undetermined	Undetermined	Undetermined		Undetermined	28.9382	Undetermined	Undetermined	Undetermined	Undetermined	Undetermined	35.5986	Undetermined	Undetermined	Undetermined	Undetermined	Undetermined	Undetermined	Undetermined			Undetermined	Undetermined	Undetermined	Undetermined	Undetermined	Undetermined	Undetermined	Undetermined	Undetermined	Undetermined	35.5564	Undetermined	Undetermined	Undetermined
261	hsa-miR-516a-5p-4395527		Undetermined	35.1992	34.7067	35.0997	Undetermined	36.7939	Undetermined	Undetermined	Undetermined	Undetermined	Undetermined	Undetermined	Undetermined	Undetermined	38.5503		Undetermined	Undetermined	Undetermined	Undetermined	Undetermined	Undetermined	Undetermined	Undetermined	Undetermined	Undetermined	Undetermined	Undetermined	Undetermined	Undetermined	Undetermined			Undetermined	Undetermined	Undetermined	Undetermined	Undetermined	Undetermined	Undetermined	Undetermined	34.3745	34.9247	35.4849	Undetermined	Undetermined	Undetermined
262	hsa-miR-516b-4395172		Undetermined	Undetermined	Undetermined	Undetermined	Undetermined	Undetermined	Undetermined	Undetermined	Undetermined	Undetermined	Undetermined	Undetermined	Undetermined	Undetermined	33.6095		Undetermined	Undetermined	Undetermined	Undetermined	34.2048	Undetermined	Undetermined	Undetermined	Undetermined	Undetermined	Undetermined	37.5964	Undetermined	Undetermined	Undetermined			Undetermined	Undetermined	Undetermined	Undetermined	Undetermined	Undetermined	Undetermined	Undetermined	Undetermined	36.1816	Undetermined	34.7874	Undetermined	Undetermined
263	hsa-miR-517a-4395513		32.2951	32.0469	32.9514	32.496	30.9056	30.5911	32.6233	33.6259	34.0954	32.006	33.1669	31.4496	32.9006	30.8318	31.3697		31.9765	33.0006	31.9459	31.382	33.3922	33.0097	37.3438	31.324	32.3143	31.7782	31.4008	30.1267	31.6667	31.8334	31.7843			31.5975	32.2548	36.688	31.8254	30.3944	30.6671	31.3867	31.4181	31.231	29.6448	32.94	30.7438	30.5544	29.9416
264	hsa-miR-517c-4373264		31.9293	31.1458	32.9767	31.6154	31.465	30.0777	35.1628	32.3792	32.1368	32.0906	31.6902	31.1491	33.0693	30.7459	31.274		32.004	34.0162	32.7659	30.8625	32.4507	32.2051	32.8405	31.0304	32.6565	31.4238	31.0374	30.1149	31.9853	32.3893	32.9402			30.4044	31.433	32.9695	33.1437	31.3913	30.7573	31.8809	30.9894	30.6759	30.2862	32.083	30.5537	31.9355	30.3484
265	hsa-miR-518a-3p-4395508		Undetermined	Undetermined	Undetermined	37.5351	Undetermined	36.2872	Undetermined	Undetermined	Undetermined	Undetermined	Undetermined	Undetermined	37.8657	33.6685	Undetermined		35.9686	37.0345	Undetermined	Undetermined	Undetermined	38.2499	Undetermined	35.8767	Undetermined	Undetermined	33.6385	33.399	34.0163	38.0643	Undetermined			34.4233	35.908	Undetermined	Undetermined	35.4897	Undetermined	39.6444	Undetermined	35.163	36.783	36.7489	39.4763	Undetermined	34.4097
266	hsa-miR-518a-5p-4395507		Undetermined	Undetermined	Undetermined	Undetermined	Undetermined	Undetermined	Undetermined	Undetermined	Undetermined	Undetermined	Undetermined	Undetermined	Undetermined	Undetermined	Undetermined		Undetermined	Undetermined	Undetermined	Undetermined	Undetermined	Undetermined	Undetermined	Undetermined	Undetermined	Undetermined	Undetermined	Undetermined	Undetermined	Undetermined	Undetermined			Undetermined	Undetermined	Undetermined	Undetermined	Undetermined	Undetermined	Undetermined	Undetermined	Undetermined	Undetermined	Undetermined	Undetermined	Undetermined	Undetermined
267	hsa-miR-518b-4373246		33.992	35.6187	Undetermined	35.4956	34.9077	34.0247	34.0243	Undetermined	34.3167	Undetermined	34.349	32.2479	32.9209	35.0373	34.6395		32.9781	34.9758	34.8165	Undetermined	33.4893	34.7514	35.296	Undetermined	34.2657	33.6464	Undetermined	33.0907	34.5918	35.5661	36.3233			Undetermined	34.3365	Undetermined	36.9301	36.4803	35.4135	35.3966	35.7183	35.1881	34.5653	Undetermined	36.1263	Undetermined	36.3578
268	hsa-miR-518c-4395512		Undetermined	39.4085	Undetermined	Undetermined	Undetermined	Undetermined	Undetermined	Undetermined	Undetermined	Undetermined	Undetermined	Undetermined	Undetermined	Undetermined	Undetermined		Undetermined	Undetermined	Undetermined	Undetermined	Undetermined	Undetermined	35.6761	Undetermined	Undetermined	38.4872	Undetermined	Undetermined	Undetermined	Undetermined	Undetermined			Undetermined	Undetermined	Undetermined	Undetermined	Undetermined	Undetermined	36.0375	Undetermined	Undetermined	Undetermined	Undetermined	Undetermined	Undetermined	37.7485
269	hsa-miR-518d-3p-4373248		38.3511	35.0464	Undetermined	Undetermined	Undetermined	36.0966	37.6369	Undetermined	Undetermined	Undetermined	Undetermined	Undetermined	35.0882	Undetermined	33.3116		32.2918	Undetermined	Undetermined	Undetermined	Undetermined	Undetermined	Undetermined	Undetermined	36.2418	33.6568	Undetermined	35.4804	36.2829	Undetermined	Undetermined			34.8553	34.8068	38.6113	Undetermined	Undetermined	Undetermined	Undetermined	Undetermined	Undetermined	36.4999	Undetermined	36.9156	Undetermined	36.0158
270	hsa-miR-518d-5p-4395500		Undetermined	Undetermined	Undetermined	Undetermined	Undetermined	Undetermined	Undetermined	Undetermined	Undetermined	Undetermined	Undetermined	Undetermined	Undetermined	Undetermined	Undetermined		Undetermined	Undetermined	Undetermined	Undetermined	Undetermined	Undetermined	Undetermined	Undetermined	Undetermined	Undetermined	Undetermined	Undetermined	Undetermined	Undetermined	Undetermined			Undetermined	Undetermined	Undetermined	Undetermined	Undetermined	Undetermined	Undetermined	Undetermined	Undetermined	Undetermined	Undetermined	Undetermined	Undetermined	Undetermined
271	hsa-miR-518e-4395506		Undetermined	36.4832	Undetermined	36.7513	33.3999	36.3611	34.7507	Undetermined	Undetermined	36.3194	36.0757	38.0102	33.983	32.6186	37.493		34.9966	Undetermined	Undetermined	33.707	35.4068	35.7664	Undetermined	33.6018	Undetermined	Undetermined	35.4296	32.8905	38.6039	36.2834	Undetermined			35.7343	Undetermined	Undetermined	35.2609	33.0151	Undetermined	Undetermined	36.4666	38.4895	32.633	38.6665	33.8415	38.3146	32.5546
272	hsa-miR-518f-4395499		34.2286	38.8426	34.769	Undetermined	38.2703	Undetermined	36.7684	Undetermined	Undetermined	36.5473	Undetermined	37.7586	36.087	Undetermined	34.7446		35.8276	Undetermined	Undetermined	Undetermined	Undetermined	36.5637	38.9501	Undetermined	36.1326	Undetermined	35.2032	37.7349	Undetermined	36.2244	33.9395			37.774	Undetermined	38.4801	Undetermined	Undetermined	Undetermined	39.7481	34.9204	Undetermined	35.5931	Undetermined	38.3276	39.2766	35.3785
273	hsa-miR-519a-4395526		30.0022	28.9917	32.2897	29.4445	29.85	28.9344	30.1373	30.1946	29.5817	28.8973	30.0825	29.2302	29.8859	29.1614	29.7921		30.8366	32.0288	30.4185	29.6392	29.6149	29.7895	30.1485	30.0232	30.4542	29.034	28.7838	29.0155	29.5911	29.5757	30.6176			29.6893	30.4795	30.065	30.5415	30.0745	30.5646	29.6829	29.3752	28.9417	28.5222	30.2405	28.337	29.1298	29.0018
274	hsa-miR-519d-4395514		33.4733	33.9426	Undetermined	Undetermined	34.0951	34.2073	Undetermined	Undetermined	33.9224	34.3217	34.9603	36.3272	Undetermined	32.5177	35.4151		33.9119	36.0753	Undetermined	36.9808	Undetermined	Undetermined	Undetermined	32.743	32.802	33.2973	32.8848	33.87	Undetermined	37.6138	36.0179			34.1807	33.5875	Undetermined	32.9949	Undetermined	Undetermined	37.9912	Undetermined	36.2358	34.3325	34.2163	33.271	33.374	33.2227
275	hsa-miR-519e-4395481		Undetermined	Undetermined	Undetermined	Undetermined	Undetermined	Undetermined	37.4619	Undetermined	Undetermined	Undetermined	Undetermined	Undetermined	33.269	Undetermined	Undetermined		Undetermined	Undetermined	Undetermined	Undetermined	34.9956	Undetermined	Undetermined	36.8705	36.9636	38.5029	Undetermined	36.9028	Undetermined	Undetermined	35.9055			Undetermined	Undetermined	Undetermined	39.3493	Undetermined	Undetermined	Undetermined	Undetermined	Undetermined	Undetermined	Undetermined	Undetermined	Undetermined	Undetermined
276	hsa-miR-520a-3p-4373268		Undetermined	Undetermined	Undetermined	Undetermined	Undetermined	Undetermined	Undetermined	Undetermined	Undetermined	Undetermined	Undetermined	34.5063	Undetermined	Undetermined	36.8554		Undetermined	Undetermined	38.1607	Undetermined	Undetermined	Undetermined	Undetermined	Undetermined	Undetermined	Undetermined	Undetermined	Undetermined	Undetermined	Undetermined	Undetermined			Undetermined	Undetermined	Undetermined	Undetermined	Undetermined	Undetermined	Undetermined	Undetermined	Undetermined	Undetermined	38.4093	Undetermined	Undetermined	Undetermined
277	hsa-miR-520a-5p-4378085		Undetermined	Undetermined	Undetermined	Undetermined	Undetermined	Undetermined	Undetermined	Undetermined	Undetermined	Undetermined	Undetermined	Undetermined	Undetermined	Undetermined	Undetermined		Undetermined	Undetermined	Undetermined	Undetermined	Undetermined	Undetermined	Undetermined	Undetermined	Undetermined	Undetermined	Undetermined	Undetermined	Undetermined	Undetermined	Undetermined			Undetermined	Undetermined	Undetermined	Undetermined	Undetermined	Undetermined	Undetermined	Undetermined	Undetermined	Undetermined	Undetermined	Undetermined	Undetermined	Undetermined
278	hsa-miR-520d-5p-4395504		Undetermined	Undetermined	Undetermined	Undetermined	Undetermined	Undetermined	Undetermined	Undetermined	Undetermined	Undetermined	Undetermined	Undetermined	Undetermined	Undetermined	Undetermined		Undetermined	Undetermined	Undetermined	Undetermined	Undetermined	Undetermined	Undetermined	Undetermined	Undetermined	Undetermined	Undetermined	Undetermined	Undetermined	Undetermined	Undetermined			Undetermined	Undetermined	Undetermined	Undetermined	Undetermined	Undetermined	Undetermined	Undetermined	Undetermined	Undetermined	Undetermined	Undetermined	Undetermined	Undetermined
279	hsa-miR-520g-4373257		33.3354	37.8813	Undetermined	Undetermined	Undetermined	33.2968	35.5253	34.6792	34.1089	Undetermined	Undetermined	32.2657	34.1086	Undetermined	35.3725		34.9797	34.7438	34.4865	33.4557	34.6972	37.1156	36.6947	33.7196	33.7935	Undetermined	33.4193	32.5309	33.0062	33.4882	Undetermined			34.3227	38.9281	Undetermined	33.5579	33.7797	33.9347	34.2086	34.0792	34.3806	33.4546	37.9719	34.2752	38.6199	32.0356
280	hsa-miR-521-4373259		Undetermined	32.9106	Undetermined	33.2735	Undetermined	Undetermined	Undetermined	Undetermined	35.8072	39.5769	Undetermined	36.0874	34.2327	Undetermined	Undetermined		36.6736	36.0723	Undetermined	Undetermined	35.8003	Undetermined	Undetermined	34.1848	Undetermined	33.5783	35.0208	34.9132	Undetermined	35.1048	Undetermined			37.0607	Undetermined	36.5981	36.0557	Undetermined	Undetermined	Undetermined	Undetermined	33.2968	Undetermined	33.4769	34.695	34.0185	Undetermined
281	hsa-miR-522-4395524		32.3201	31.0646	34.8677	32.8911	31.474	30.8565	31.8972	32.9967	31.7368	31.5468	32.0447	30.8258	31.5577	30.6237	31.4533		31.9825	33.981	31.8899	31.2384	32.3594	31.3728	32.7327	32.1094	32.4036	31.0975	30.3138	30.8323	30.6044	31.182	32.3001			31.2519	32.0543	31.6361	32.532	32.1661	32.5153	31.5953	31.4078	31.0497	30.6385	32.6023	30.1773	30.6964	30.5599
282	hsa-miR-523-4395497		35.0789	35.9442	Undetermined	Undetermined	35.3753	39.6742	34.7868	39.2654	Undetermined	Undetermined	36.9092	38.0312	39.1689	39.8888	39.2856		37.0803	37.2887	Undetermined	Undetermined	34.4702	35.9199	Undetermined	Undetermined	34.4574	37.0027	35.4722	36.1682	Undetermined	35.7636	37.8556			38.9625	38.1103	37.8365	36.9191	Undetermined	37.4996	38.4362	36.3408	35.2794	35.0008	35.5928	39.1249	38.0478	35.4433
283	hsa-miR-524-5p-4395174		Undetermined	Undetermined	Undetermined	Undetermined	Undetermined	Undetermined	Undetermined	Undetermined	Undetermined	38.2983	Undetermined	Undetermined	Undetermined	Undetermined	Undetermined		Undetermined	Undetermined	Undetermined	Undetermined	Undetermined	Undetermined	Undetermined	Undetermined	Undetermined	Undetermined	Undetermined	Undetermined	Undetermined	Undetermined	Undetermined			Undetermined	Undetermined	Undetermined	Undetermined	Undetermined	Undetermined	Undetermined	Undetermined	Undetermined	Undetermined	Undetermined	Undetermined	Undetermined	Undetermined
284	hsa-miR-525-3p-4395496		Undetermined	36.3953	Undetermined	Undetermined	Undetermined	Undetermined	Undetermined	Undetermined	Undetermined	Undetermined	Undetermined	Undetermined	Undetermined	Undetermined	39.0024		Undetermined	Undetermined	Undetermined	Undetermined	Undetermined	35.5943	Undetermined	Undetermined	38.1347	Undetermined	Undetermined	Undetermined	Undetermined	Undetermined	Undetermined			Undetermined	Undetermined	Undetermined	39.4966	36.4671	Undetermined	35.3707	Undetermined	36.5618	Undetermined	Undetermined	Undetermined	Undetermined	Undetermined
285	hsa-miR-525-5p-4378088		Undetermined	Undetermined	Undetermined	Undetermined	Undetermined	Undetermined	Undetermined	Undetermined	Undetermined	Undetermined	Undetermined	Undetermined	Undetermined	Undetermined	Undetermined		Undetermined	Undetermined	Undetermined	Undetermined	Undetermined	Undetermined	Undetermined	Undetermined	Undetermined	Undetermined	Undetermined	Undetermined	Undetermined	Undetermined	Undetermined			Undetermined	Undetermined	Undetermined	Undetermined	Undetermined	Undetermined	Undetermined	Undetermined	Undetermined	Undetermined	Undetermined	Undetermined	Undetermined	Undetermined
286	hsa-miR-526b-4395493		Undetermined	Undetermined	Undetermined	Undetermined	Undetermined	Undetermined	Undetermined	Undetermined	Undetermined	Undetermined	Undetermined	Undetermined	Undetermined	Undetermined	Undetermined		Undetermined	Undetermined	Undetermined	Undetermined	Undetermined	Undetermined	Undetermined	Undetermined	Undetermined	Undetermined	Undetermined	Undetermined	Undetermined	Undetermined	Undetermined			Undetermined	Undetermined	Undetermined	Undetermined	Undetermined	Undetermined	Undetermined	Undetermined	Undetermined	Undetermined	Undetermined	Undetermined	Undetermined	Undetermined
287	hsa-miR-532-3p-4395466		30.8948	29.0754	32.624	28.794	29.543	29.1428	30.0484	29.7891	28.8454	28.8304	28.6716	29.0486	29.1723	28.6846	29.0215		32.0063	30.9723	29.2007	29.8713	29.386	29.9048	30.3528	29.3737	28.6121	28.8155	28.7213	29.38	28.7358	29.5367	29.0592			30.4195	30.3474	29.0549	29.9472	29.2949	30.2395	29.4748	29.8783	29.7189	28.1614	28.2705	28.7259	28.6954	28.3462
288	hsa-miR-532-5p-4380928		26.5802	26.4751	30.6955	26.7045	26.8316	26.2758	26.2686	27.3215	26.6366	26.0401	25.9427	26.3761	26.3057	25.6966	26.1187		28.9398	28.9359	26.4913	27.0804	26.8862	26.4937	26.9796	26.6877	26.6226	26.1332	25.9638	26.181	26.0353	26.4403	26.0906			28.1235	27.6523	26.2807	27.4355	26.6985	27.9654	26.6684	26.545	26.6375	25.5221		26.2488	26.148	25.7141
289	hsa-miR-539-4378103		24.9705	24.3762	27.3438	23.4314	24.8082	24.0331	25.1529	25.2056	24.1926	23.7324	23.5811	23.9653	24.6689	24.6572	25.1067		26.9304	26.9268	23.5275	24.5964	24.4512	24.4414	24.8664	24.8151	24.6938	23.9332	23.713	24.054	24.0469	24.8126	24.8412			25.0779	25.8744	23.8666	25.8416	24.9155	25.5229	24.427	25.2706	23.9614	23.7303	24.106	23.9395	23.9729	23.6347
290	hsa-miR-541-4395312		38.1731	32.8433	Undetermined	37.6683	35.1545	35.6324	Undetermined	Undetermined	32.5539	34.7345	35.9533	35.4825	32.5316	Undetermined	Undetermined		Undetermined	Undetermined	34.5192	33.9868	Undetermined	35.4817	Undetermined	Undetermined	35.6339	35.769	32.3807	33.5024	33.8158	34.2015	Undetermined			Undetermined	Undetermined	33.6239	38.6921	Undetermined	Undetermined	37.309	36.1978	36.8447	35.6925	35.5164	37.1242	33.8795	36.9195
291	hsa-miR-542-3p-4378101		33.924	33.8	Undetermined	33.4104	34.5332	33.568	35.7802	Undetermined	34.6885	32.9463	38.2456	33.8068	35.7222	33.6077	33.1649		35.0031	35.0203	34.9054	34.6046	32.8889	33.6172	36.4363	33.0202	35.0667	33.6551	35.8128	33.5782	33.1342	33.5343	33.4486			38.15	34.6495	32.8999	34.2024	36.8528	34.9816	33.0917	33.2471	35.6237	32.6633	33.4014	32.3499	34.8955	36.2969
292	hsa-miR-542-5p-4395351		35.6032	32.2314	Undetermined	33.0118	Undetermined	33.2572	36.9273	Undetermined	32.6445	34.6452	32.7622	32.6549	35.2787	33.6528	34.9095		35.9254	36.0193	Undetermined	Undetermined	35.4224	33.7209	Undetermined	38.5628	33.255	33.9316	33.1111	33.188	Undetermined	34.3241	Undetermined			Undetermined	33.2338	33.9808	32.2942	32.8118	Undetermined	34.3839	Undetermined	33.0089	33.6598	32.7427	34.7451	34.7159	32.1839
293	hsa-miR-544-4395376		34.5239	33.5889	Undetermined	Undetermined	Undetermined	34.251	Undetermined	Undetermined	Undetermined	35.9367	33.9402	Undetermined	Undetermined	Undetermined	Undetermined		Undetermined	Undetermined	35.2788	Undetermined	34.9344	Undetermined	Undetermined	Undetermined	Undetermined	32.7401	33.8794	35.9385	Undetermined	35.9278	32.9957			Undetermined	35.5501	33.5339	Undetermined	34.2911	36.002	34.4568	29.4381	33.2407	33.0354	34.269	32.7294	34.6231	35.5229
294	hsa-miR-545-4395378		30.5812	29.7497	Undetermined	30.0005	30.7079	29.9413	31.3412	30.2188	30.0712	30.1506	30.9002	31.3063	31.0996	31.0113	31.789		33.9559	33.976	30.9874	32.007	30.2091	30.537	31.9245	30.81	30.9038	29.9409	30.4515	31.1246	31.4424	30.7786	31.2573			32.1338	31.4331	30.2559	32.322	31.046	32.9853	30.6851	30.206	30.6554	30.414	30.4124	31.1148	31.2856	30.3176
295	hsa-miR-548a-3p-4380948		Undetermined	Undetermined	Undetermined	Undetermined	Undetermined	Undetermined	Undetermined	Undetermined	Undetermined	Undetermined	Undetermined	Undetermined	Undetermined	Undetermined	Undetermined		Undetermined	Undetermined	Undetermined	Undetermined	35.5187	Undetermined	Undetermined	Undetermined	Undetermined	Undetermined	Undetermined	Undetermined	Undetermined	Undetermined	Undetermined			Undetermined	Undetermined	35.4203	Undetermined	Undetermined	Undetermined	Undetermined	Undetermined	Undetermined	Undetermined	Undetermined	Undetermined	Undetermined	Undetermined
296	hsa-miR-548a-5p-4395523		38.9427	Undetermined	Undetermined	38.1641	Undetermined	35.1498	Undetermined	Undetermined	Undetermined	Undetermined	Undetermined	Undetermined	Undetermined	Undetermined	Undetermined		Undetermined	Undetermined	Undetermined	Undetermined	Undetermined	Undetermined	Undetermined	Undetermined	Undetermined	38.8912	Undetermined	Undetermined	Undetermined	Undetermined	Undetermined			Undetermined	Undetermined	38.7114	38.1642	Undetermined	Undetermined	Undetermined	Undetermined	Undetermined	Undetermined	Undetermined	Undetermined	Undetermined	Undetermined
297	hsa-miR-548b-3p-4380951		Undetermined	Undetermined	Undetermined	Undetermined	Undetermined	Undetermined	Undetermined	Undetermined	Undetermined	Undetermined	Undetermined	Undetermined	Undetermined	Undetermined	Undetermined		Undetermined	Undetermined	Undetermined	Undetermined	Undetermined	Undetermined	Undetermined	Undetermined	Undetermined	Undetermined	Undetermined	Undetermined	Undetermined	Undetermined	Undetermined			Undetermined	Undetermined	Undetermined	Undetermined	Undetermined	Undetermined	Undetermined	Undetermined	Undetermined	37.0692	Undetermined	36.8439	Undetermined	37.6268
298	hsa-miR-548b-5p-4395519		39.4192	34.853	Undetermined	Undetermined	34.7902	33.0288	37.1679	Undetermined	Undetermined	34.6892	35.9851	36.7073	37.875	32.9889	35.033		35.0115	Undetermined	Undetermined	37.3562	36.3601	Undetermined	Undetermined	39.3515	36.2735	36.7708	34.8924	33.7058	Undetermined	36.6611	35.6722			35.7907	35.198	Undetermined	Undetermined	35.255	35.6603	38.1296	Undetermined	39.3211	Undetermined	Undetermined	34.5422	Undetermined	34.923
299	hsa-miR-548c-3p-4380993		Undetermined	Undetermined	Undetermined	Undetermined	Undetermined	Undetermined	Undetermined	Undetermined	Undetermined	Undetermined	Undetermined	Undetermined	Undetermined	Undetermined	Undetermined		Undetermined	Undetermined	Undetermined	Undetermined	Undetermined	Undetermined	Undetermined	Undetermined	Undetermined	Undetermined	Undetermined	Undetermined	Undetermined	Undetermined	Undetermined			Undetermined	Undetermined	Undetermined	Undetermined	Undetermined	Undetermined	Undetermined	Undetermined	Undetermined	Undetermined	Undetermined	Undetermined	Undetermined	Undetermined
300	hsa-miR-548c-5p-4395540		33.7372	Undetermined	35.1005	Undetermined	Undetermined	33.9604	33.5091		35.6739	37.0099	36.3993	Undetermined	33.6574	34.0483	34.0465		36.7376	36.0679	35.9542	35.5857	Undetermined	34.561	Undetermined	35.6749	37.214	33.813	35.2087	33.1057	36.3911	34.563	37.3306			Undetermined	36.6336	38.9856	35.416	Undetermined	35.8104	33.2229	34.4578	38.7115	34.6127	34.2599	35.224	34.3869	35.1874
301	hsa-miR-548d-3p-4381008		Undetermined	Undetermined	Undetermined	Undetermined	Undetermined	Undetermined	Undetermined	Undetermined	Undetermined	39.0092	Undetermined	Undetermined	Undetermined	Undetermined	Undetermined		Undetermined	37.3267	Undetermined	Undetermined	Undetermined	Undetermined	Undetermined	Undetermined	Undetermined	34.7963	Undetermined	Undetermined	Undetermined	Undetermined	Undetermined			Undetermined	Undetermined	Undetermined	Undetermined	Undetermined	Undetermined	Undetermined	Undetermined	Undetermined	Undetermined	Undetermined	Undetermined	Undetermined	Undetermined
302	hsa-miR-548d-5p-4395348		39.0116	35.3331	Undetermined	Undetermined	Undetermined	34.6289	33.8272	Undetermined	34.703	36.0786	35.8203	35.8027	34.3507	34.0633	34.3596		36.1351	37.0214	Undetermined	Undetermined	37.4237	34.7362	36.2221	36.4991	37.4061	38.3626	37.1255	33.5819	36.8069	34.2791	37.0907			38.3151	37.0568	39.1243	Undetermined	Undetermined	Undetermined	37.7256	34.7746	Undetermined	Undetermined	34.2355	36.3984	34.9433	Undetermined
303	hsa-miR-551b-4380945		32.3786	31.6803	35.1592	32.3033	31.938	31.7534	33.1418	33.004	31.596	31.2693	31.9284	30.9697	34.3201	33.0788	31.6112		35.0402	34.9445	31.4596	33.1839	32.2852	32.3447	31.6925	34.5119	33.4286	31.9618	32.6432	31.9919	32.0211	32.9639	33.1173			33.7914	34.0555	31.9181	34.7008	33.1886	35.4943	32.3081	33.348	32.7513	32.4746	31.3289	31.3122	31.9183	32.7442
304	hsa-miR-556-3p-4395456		Undetermined	Undetermined	Undetermined	Undetermined	Undetermined	Undetermined	Undetermined	Undetermined	Undetermined	Undetermined	Undetermined	Undetermined	Undetermined	Undetermined	Undetermined		Undetermined	Undetermined	Undetermined	Undetermined	Undetermined	Undetermined	Undetermined	Undetermined	Undetermined	Undetermined	Undetermined	Undetermined	Undetermined	Undetermined	Undetermined			Undetermined	Undetermined	Undetermined	Undetermined	Undetermined	Undetermined	Undetermined	Undetermined	Undetermined	Undetermined	Undetermined	Undetermined	Undetermined	Undetermined
305	hsa-miR-556-5p-4395455		Undetermined	Undetermined	Undetermined	Undetermined	Undetermined	Undetermined	Undetermined	Undetermined	Undetermined	Undetermined	Undetermined	Undetermined	Undetermined	Undetermined	Undetermined		Undetermined	Undetermined	Undetermined	Undetermined	Undetermined	Undetermined	Undetermined	Undetermined	Undetermined	Undetermined	Undetermined	Undetermined	Undetermined	Undetermined	Undetermined			Undetermined	Undetermined	Undetermined	Undetermined	Undetermined	Undetermined	Undetermined	Undetermined	Undetermined	Undetermined	Undetermined	Undetermined	Undetermined	Undetermined
306	hsa-miR-561-4380938		Undetermined	Undetermined	Undetermined	Undetermined	Undetermined	Undetermined	Undetermined	Undetermined	38.5481	Undetermined	Undetermined	Undetermined	Undetermined	Undetermined	Undetermined		Undetermined	Undetermined	Undetermined	Undetermined	Undetermined	38.7347	Undetermined	Undetermined	Undetermined	36.9248	Undetermined	Undetermined	Undetermined	Undetermined	Undetermined			Undetermined	Undetermined	Undetermined	Undetermined	Undetermined	Undetermined	Undetermined	Undetermined	Undetermined	Undetermined	Undetermined	Undetermined	Undetermined	Undetermined
307	hsa-miR-570-4395458		Undetermined	34.4205	Undetermined	Undetermined	Undetermined	Undetermined	39.7071	35.2722	34.7806	33.9625	Undetermined	Undetermined	Undetermined	38.613	33.9813		34.9514	36.9739	Undetermined	Undetermined	35.1366	Undetermined	35.4187	36.7451	Undetermined	38.3175	34.2658	Undetermined	36.3489	35.8294	38.1384			Undetermined	34.5786	35.7764	34.502	36.538	Undetermined	37.3252	35.4502	Undetermined	Undetermined	34.9941	35.1962	39.1369	Undetermined
308	hsa-miR-574-3p-4395460		24.1271	23.588	27.0079	24.8918	24.6559	24.4234	23.5969	24.2688	24.0853	23.0845	23.4612	24.978	23.7437	24.4426	23.2538		27.0561	26.0738	25.5825	26.0853	24.5489	23.782	25.2514	24.3483	23.4008	23.2042	23.8735	24.6544	24.1406	24.348	23.661			27.0609	26.1716	24.0574	25.3216	24.8608	25.733	24.3549	23.9877	24.8183	23.4537	22.5292	24.0983	23.9221	24.1283
309	hsa-miR-576-3p-4395462		33.3892	33.0579	37.6414	33.3109	33.5256	32.2189	33.7193	33.659	33.5884	35.3336	33.954	33.8142	33.2969	32.8281	33.3986		35.9494	35.169	33.7964	34.3978	33.4936	34.7197	35.4218	33.8034	32.8671	32.0677	33.8174	34.498	37.9377	35.5513	33.7789			Undetermined	32.4708	34.4281	33.4544	32.8912	36.2672	33.4786	34.5845	33.8041	Undetermined	33.0875	34.2838	32.8646	33.3251
310	hsa-miR-576-5p-4395461		Undetermined	36.6012	Undetermined	Undetermined	35.7318	Undetermined	Undetermined	Undetermined	Undetermined	36.0257	Undetermined	Undetermined	Undetermined	Undetermined	Undetermined		Undetermined	Undetermined	Undetermined	Undetermined	30.7442	Undetermined	Undetermined	Undetermined	Undetermined	Undetermined	Undetermined	Undetermined	Undetermined	Undetermined	Undetermined			Undetermined	Undetermined	Undetermined	Undetermined	Undetermined	Undetermined	Undetermined	Undetermined	36.1792	36.2459	33.6521	Undetermined	Undetermined	Undetermined
311	hsa-miR-579-4395509		32.3912	31.0517	36.175	33.0938	31.9017	31.1218	30.6881	32.9129	30.8716	31.6448	31.6098	31.3523	31.286	33.1772	31.3704		33.8941	34.0254	33.0971	33.0361	33.9045	31.3297	33.6994	33.1353	32.2856	32.3617	32.3315	31.5258	32.3349	31.955	31.4159			Undetermined	33.1325	31.8864	Undetermined	32.5702	33.6673	31.7621	31.7978	33.2931	32.4293	30.917	32.756	33.1332	32.557
312	hsa-miR-582-3p-4395510		34.1069	33.1312	Undetermined	33.1513	34.4403	31.5702	34.3375	33.1788	33.2778	32.2775	32.7213	31.2047	36.6897	32.3411	33.4004		37.0213	37.0197	33.2302	39.1421	34.4017	32.5552	33.9898	33.4626	35.015	32.2289	31.8385	32.4245	32.5148	32.6183	32.2483			33.7936	35.601	32.8183	33.2139	31.9046	34.5739	36.3133	32.6066	31.2966	33.2109	33.19	31.0005	32.2735	30.8731
313	hsa-miR-582-5p-4395175		29.6754	28.8829	32.7283	28.597	29.2394	28.3529	29.5588	29.8072	28.5618	28.4067	28.2207	28.6449	28.9581	28.8862	29.1219		30.9918	32.9298	28.1034	29.0248	29.4969	28.5546	30.0354	28.9105	29.4125	28.4979	28.2397	28.5621	28.0159	28.9118	29.27			30.1648	30.7086	28.3831	30.8265	29.2734	30.3852	29.1202	29.5886	28.546	28.8262	28.5022	28.4224	28.0896	28.1212
314	hsa-miR-589-4395520		38.0126	36.6571	Undetermined	36.364	Undetermined	Undetermined	Undetermined	Undetermined	36.2289	37.3062	35.948	36.1446	Undetermined	35.2536	35.8913		35.9497	36.7199	Undetermined	37.9054	Undetermined	Undetermined	36.0789	38.4536	39.7947	35.0978	36.7741	37.2958	Undetermined	Undetermined	35.4653			38.787	Undetermined	39.2867	35.4711	Undetermined	Undetermined	Undetermined	35.6188	Undetermined	34.8757	36.1473	35.225	37.5256	34.5613
315	hsa-miR-590-5p-4395176		25.5875	25.0925	29.5096	26.2149	26.5015	26.4058	25.7739	25.7395	25.9996	25.1429	26.122	26.2533	26.1201	25.9662	24.9494		28.9911	27.9729	27.1239	27.243	26.2356	25.7169	25.8945	25.8871	25.6979	24.8963	25.9386	26.1555	26.3699	25.6169	24.9121			28.4187	26.6425	26.1879	27.0559	27.083	27.8188	25.6316	25.5764	26.1362	25.1193	25.2568	25.5978	26.6016	25.6324
316	hsa-miR-597-4380960		30.5793	30.5124	32.737	31.4837	32.387	31.0975	31.3676	31.6464	31.4461	30.534	30.5301	30.0272	30.1252	30.7741	30.5879		32.9731	33.9846	30.2314	31.7846	30.583	30.8354	30.6388	30.6386	30.8978	30.8619	30.9456	30.6693	29.66	31.3279	30.0115			32.5769	31.6395	31.3226	31.7589	30.693	32.1138	30.636	31.0994	30.617	30.7377	29.636	30.3909	30.4642	30.6064
317	hsa-miR-598-4395179		24.4223	24.2312	28.3594	23.6937	24.3904	23.8193	24.543	25.1355	23.9893	23.7115	23.8283	23.7628	24.1122	23.5642	24.0891		26.9661	26.9611	24.0145	24.5141	24.7906	24.0072	24.918	24.1301	24.6873	23.1596	23.002	23.7157	23.6746	23.9882	24.1606			25.8361	25.3699	23.9363	25.2333	24.6487	25.6548	24.4631	24.3864	23.7545	23.3908	23.6445	23.2727	23.5748	22.9385
318	hsa-miR-615-3p-4386777		Undetermined	Undetermined	Undetermined	Undetermined	Undetermined	Undetermined	Undetermined	Undetermined	Undetermined	Undetermined	Undetermined	Undetermined	Undetermined	Undetermined	Undetermined		Undetermined	Undetermined	Undetermined	Undetermined	Undetermined	Undetermined	Undetermined	Undetermined	Undetermined	Undetermined	Undetermined	Undetermined	Undetermined	Undetermined	Undetermined			Undetermined	Undetermined	Undetermined	Undetermined	Undetermined	Undetermined	Undetermined	Undetermined	Undetermined	Undetermined	Undetermined	Undetermined	Undetermined	Undetermined
319	hsa-miR-615-5p-4395464		Undetermined	Undetermined	Undetermined	Undetermined	Undetermined	Undetermined	Undetermined	Undetermined	Undetermined	Undetermined	Undetermined	Undetermined	Undetermined	Undetermined	Undetermined		Undetermined	Undetermined	Undetermined	Undetermined	Undetermined	Undetermined	Undetermined	Undetermined	Undetermined	Undetermined	Undetermined	Undetermined	Undetermined	Undetermined	Undetermined			Undetermined	Undetermined	Undetermined	Undetermined	Undetermined	Undetermined	Undetermined	Undetermined	Undetermined	Undetermined	Undetermined	Undetermined	Undetermined	Undetermined
320	hsa-miR-616-4395525		Undetermined	Undetermined	Undetermined	Undetermined	Undetermined	Undetermined	Undetermined	Undetermined	Undetermined	Undetermined	Undetermined	37.5845	Undetermined	Undetermined	Undetermined		Undetermined	Undetermined	Undetermined	39.3895	Undetermined	Undetermined	Undetermined	Undetermined	Undetermined	38.0206	Undetermined	Undetermined	Undetermined	Undetermined	Undetermined			Undetermined	Undetermined	Undetermined	Undetermined	Undetermined	Undetermined	Undetermined	Undetermined	Undetermined	Undetermined	Undetermined	Undetermined	Undetermined	Undetermined
321	hsa-miR-618-4380996		34.95	36.7956	37.6862	35.0777	35.482	34.4961	34.1759	35.3748	35.9643	34.2154	35.4274	33.8814	34.0039	32.9492	34.3418		35.0701	35.8666	35.2818	36.3862	35.6457	33.4424	35.7769	34.1595	38.6324	35.6372	33.0828	33.9273	34.5536	32.5928	37.348			35.4318	37.3181	34.4225	34.2926	Undetermined	Undetermined	33.0484	Undetermined	36.6945	34.4422	33.6186	34.3168	34.7059	35.4498
322	hsa-miR-624-4395541		Undetermined	Undetermined	Undetermined	Undetermined	Undetermined	Undetermined	Undetermined	Undetermined	Undetermined	Undetermined	Undetermined	Undetermined	Undetermined	Undetermined	Undetermined		Undetermined	Undetermined	Undetermined	Undetermined	Undetermined	Undetermined	Undetermined	Undetermined	Undetermined	Undetermined	Undetermined	Undetermined	Undetermined	Undetermined	Undetermined			Undetermined	Undetermined	Undetermined	Undetermined	Undetermined	Undetermined	Undetermined	Undetermined	Undetermined	Undetermined	Undetermined	Undetermined	Undetermined	Undetermined
323	hsa-miR-625-4395542		29.3622	28.7299	31.1103	30.5554	29.397	29.6825	28.9916	29.4922	29.6298	29.0593	29.3196	30.2228	29.1587	30.5535	29.274		31.046	31.049	31.0317	31.0938	29.6337	29.0351	29.7508	29.9587	29.1503	28.9384	29.6723	29.9495	30.1082	29.6915	29.0906			31.8038	30.345	29.0992	30.5611	30.6543	30.6511	29.9578	29.5347	30.1806	29.4072	28.4478	29.9796	30.5123	30.2051
324	hsa-miR-627-4380967		33.6472	33.2109	35.3469	37.5937	35.6714	36.3499	32.8032	32.7941	34.7945	32.9744	36.4394	33.4597	33.1996	33.935	32.9134		36.6777	35.9365	35.0277	36.3526	34.3289	32.9756	33.6054	33.528	34.9914	32.8075	35.0831	32.8508	33.0102	33.4603	33.3335			37.1355	37.3542	34.6117	32.7946	34.0519	35.0883	34.9916	33.5699	36.2849	33.6273	33.8981	37.4532	34.8211	34.7371
325	hsa-miR-628-5p-4395544		25.4739	25.9372	27.7901	25.6472	25.3138	25.7832	25.631	25.8925	26.0671	25.3418	24.9096	25.0089	25.2846	24.7932	25.5343		26.8213	28.9907	25.1371	26.0255	25.2658	25.9206	25.3382	25.7325	26.57	25.4058	24.5626	24.6431	25.0059	25.1178	25.1307			26.1324	26.7416	25.7049	26.0591	26.1527	26.453	25.3852	25.881	25.5442	25.4556	24.712	24.3818	24.678	24.4744
326	hsa-miR-629-4395547		Undetermined	34.9252	Undetermined	35.831	35.146	Undetermined	35.3432	35.9567	34.7917	34.5418	33.5469	36.1968	33.6089	35.2948	34.0381		36.0206	Undetermined	37.7957	34.9572	Undetermined	35.0722	Undetermined	34.3174	36.6281	Undetermined	35.4399	36.3032	33.7805	38.8019	33.4683			Undetermined	Undetermined	33.5818	34.4131	Undetermined	Undetermined	Undetermined	34.1053	34.5981	33.9331	Undetermined	Undetermined	33.218	33.7553
327	hsa-miR-636-4395199		34.1883	34.6747	Undetermined	34.5026	33.8374	33.5911	32.6495	32.9323	35.0448	35.5211	33.4299	34.4885	34.0848	33.779	33.8082		34.005	35.9057	34.7606	Undetermined	33.5623	33.6153	33.2675	37.2453	34.3808	33.8471	33.2767	32.9866	34.4969	33.1593	36.8965			Undetermined	36.8913	33.7374	33.3845	33.4236	36.1974	35.5485	34.8485	35.052	33.147	33.5665	32.9037	32.5586	33.3376
328	hsa-miR-642-4380995		28.9285	29.5568	33.6228	30.2939	33.2587	31.8677	29.2212	30.0664	30.5214	30.0122	30.5283	31.4804	29.8184	32.6249	29.8066		32.9838	31.999	31.8849	34.0585	31.567	29.9771	31.4673	30.9415	29.7037	29.9047	32.1313	32.1678	30.6552	31.4398	30.6848			34.6811	31.3437	29.9646	31.7376	31.1589	31.7295	31.5578	30.314	31.5416	30.5008	29.0155	30.8167	31.7754	31.9594
329	hsa-miR-651-4381007		Undetermined	Undetermined	Undetermined	35.2425	Undetermined	Undetermined	Undetermined	37.6143	Undetermined	35.0193	35.0637	37.5175	Undetermined	Undetermined	37.5182		Undetermined	Undetermined	35.6615	Undetermined	Undetermined	38.3829	Undetermined	Undetermined	35.7783	Undetermined	35.4509	36.2619	37.0948	Undetermined	Undetermined			Undetermined	Undetermined	34.4379	35.6519	Undetermined	Undetermined	34.5844	37.1707	Undetermined	Undetermined	35.4472	Undetermined	37.0439	35.0479
330	hsa-miR-652-4395463		27.3138	26.6829	29.2018	26.5388	26.9768	26.6245	27.5064	26.9975	26.5832	26.2649	26.2789	26.6611	26.7213	26.223	26.8782		28.9911	28.9748	26.3698	27.0936	27.189	26.488	27.4404	26.6176	26.8713	26.6623	26.6668	26.6707	26.4113	26.8041	26.9139			27.9597	27.4377	26.5278	27.7407	26.7147	27.5581	26.9708	26.694	26.8125	26.2933	26.5029	26.4264	26.7563	26.1702
331	hsa-miR-653-4395403		36.0509	Undetermined	Undetermined	Undetermined	Undetermined	Undetermined	Undetermined	Undetermined	Undetermined	36.8451	38.565	34.5032	Undetermined	35.0659	37.081		Undetermined	Undetermined	Undetermined	Undetermined	Undetermined	Undetermined	36.0543	Undetermined	Undetermined	Undetermined	35.8215	Undetermined	Undetermined	Undetermined	Undetermined			Undetermined	Undetermined	Undetermined	Undetermined	Undetermined	Undetermined	35.4291	Undetermined	Undetermined	37.9714	Undetermined	35.5919	34.2949	34.2415
332	hsa-miR-654-3p-4395350		36.0521	33.5683	Undetermined	33.7672	34.6245	Undetermined	34.2527	Undetermined	33.9848	33.31	Undetermined	33.6341	33.5414	32.425	35.6926		35.9573	35.9779	34.2867	31.6488	34.7156	33.8606	Undetermined	34.7404	34.0389	34.1057	31.8625	33.7679	Undetermined	Undetermined	Undetermined			Undetermined	Undetermined	38.8849	Undetermined	35.7212	33.7974	33.6015	34.8745	Undetermined	32.9797	35.3922	32.5963	33.4961	31.9717
333	hsa-miR-654-5p-4381014		35.9692	33.4126	Undetermined	33.8881	34.1491	33.507	34.3648	Undetermined	32.8692	32.1827	33.5361	31.8853	33.2718	33.5564	35.6504		34.1441	33.0724	31.9121	35.681	34.0963	33.4964	Undetermined	33.9234	33.0309	35.1188	35.4092	32.5511	33.0061	34.6927	33.0371			34.2567	34.1607	33.8142	34.4533	33.312	Undetermined	35.3359	34.2503	32.0167	35.7695	35.5081	32.4815	34.8874	32.6658
334	hsa-miR-655-4381015		29.2047	28.4929	31.8383	28.2578	28.4785	28.1778	28.4979	29.3209	28.1899	27.8854	27.1406	27.6769	28.0055	27.6424	28.6218		29.0612	30.0601	27.5246	29.0677	28.5718	28.3122	29.1741	29.0662	29.1175	27.5783	27.2293	27.5232	27.5024	27.7561	28.1054			29.7205	29.8305	28.1778	29.6089	28.9274	29.5877	28.8559	28.5496	28.0023	27.5102	27.0692	27.1629	27.1642	27.1845
335	hsa-miR-660-4380925		27.042	26.2416	29.5989	26.3555	26.4509	26.3824	26.5438	27.117	26.5791	25.7727	25.9868	26.4	26.4943	26.4015	26.5537		27.8515	28.9881	26.3432	26.7701	26.5835	26.3013	26.8919	26.4758	26.3471	25.8992	26.0358	26.3672	26.2577	26.697	26.269			27.6885	27.151	26.1378	26.9558	26.709	27.4098	26.893	26.3585	26.7007	25.3558	25.8416	26.2055	26.2009	25.9908
336	hsa-miR-671-3p-4395433		33.7914	31.0377	Undetermined	30.2267	31.6647	31.1076	Undetermined	33.2899	30.9608	31.0488	31.0894	32.0263	32.0572	30.1183	32.525		33.1302	33.0444	30.5191	31.7584	30.829	32.3148	32.1373	32.1846	30.9523	30.2576	30.3784	31.58	30.4682	31.7427	31.3021			33.2951	32.9739	34.4807	34.1869	32.0171	32.3325	31.8797	31.5929	31.428	30.6105	30.4526	29.7369	30.3226	29.8172
337	hsa-miR-672-4395438		Undetermined	36.5809	Undetermined	Undetermined	Undetermined	38.369	Undetermined	Undetermined	Undetermined	Undetermined	Undetermined	Undetermined	Undetermined	Undetermined	38.947		35.9312	Undetermined	36.7954	Undetermined	Undetermined	Undetermined	Undetermined	Undetermined	37.0519	Undetermined	Undetermined	Undetermined	Undetermined	Undetermined	38.4535			37.0727	Undetermined	Undetermined	Undetermined	37.6947	36.9552	Undetermined	Undetermined	Undetermined	Undetermined	Undetermined	Undetermined	36.9711	Undetermined
338	hsa-miR-674-4395193		Undetermined	Undetermined	Undetermined	Undetermined	Undetermined	Undetermined	Undetermined	Undetermined	Undetermined	Undetermined	Undetermined	Undetermined	Undetermined	Undetermined	Undetermined		Undetermined	Undetermined	Undetermined	Undetermined	Undetermined	Undetermined	Undetermined	Undetermined	Undetermined	Undetermined	Undetermined	Undetermined	Undetermined	Undetermined	Undetermined			Undetermined	Undetermined	Undetermined	Undetermined	Undetermined	Undetermined	Undetermined	Undetermined	Undetermined	Undetermined	Undetermined	Undetermined	Undetermined	Undetermined
339	hsa-miR-708-4395452		24.9563	24.6148	26.809	23.9553	24.7659	24.264	25.1729	25.0535	24.4515	24.4359	24.2283	23.8829	24.5054	24.1234	24.8952		26.9717	26.9729	24.4153	24.9303	25.0996	24.6514	25.7303	24.9313	24.9688	24.3887	23.9215	23.9974	24.077	24.524	24.3779			25.4802	25.176	24.5989	25.1232	24.875	25.6278	24.8475	24.9657	24.6353	24.3931	24.2349	24.1515	24.1488	23.9147
340	hsa-miR-744-4395435		25.0855	24.5246	27.8322	24.9173	25.2944	24.4484	25.1085	25.1699	24.4981	24.2712	24.3491	24.4247	24.5691	24.396	24.8195		27.9601	27.9308	24.4423	25.3952	25.2702	24.7413	25.8963	24.5634	24.8207	24.3248	24.5963	24.0755	24.3525	24.6027	24.4379			26.4255	25.3236	24.9399	25.2918	24.8108	26.102	25.0794	24.9705	24.7427	24.3866	24.5976	24.4373	24.5206	24.172
341	hsa-miR-758-4395180		28.7761	28.9205	33.9465	28.5766	29.7008	28.4043	28.6877	29.2071	28.8469	27.9789	27.6349	27.8767	28.1947	28.2351	28.882		32.0099	32.0193	28.0746	29.1573	28.7267	28.9766	29.6128	28.4867	29.0646	27.8223	27.8205	28.3433	27.935	28.0762	28.2568			30.5303	29.4254	27.8177	29.2891	29.1935	29.4984	28.7807	28.9966	28.5438	27.9352	27.7382	27.7419	27.4927	27.791
342	hsa-miR-871-4395465		Undetermined	Undetermined	Undetermined	Undetermined	Undetermined	Undetermined	Undetermined	Undetermined	Undetermined	Undetermined	Undetermined	Undetermined	Undetermined	Undetermined	Undetermined		Undetermined	Undetermined	Undetermined	Undetermined	Undetermined	Undetermined	Undetermined	Undetermined	Undetermined	Undetermined	Undetermined	Undetermined	Undetermined	Undetermined	Undetermined			Undetermined	Undetermined	Undetermined	Undetermined	Undetermined	Undetermined	Undetermined	Undetermined	Undetermined	Undetermined	Undetermined	Undetermined	Undetermined	Undetermined
343	hsa-miR-872-4395375		35.8821	Undetermined	35.7269	Undetermined	Undetermined	Undetermined	Undetermined	36.1833	Undetermined	38.2568	Undetermined	Undetermined	Undetermined	Undetermined	Undetermined		33.9843	Undetermined	Undetermined	Undetermined	34.9259	Undetermined	38.1016	Undetermined	Undetermined	Undetermined	Undetermined	Undetermined	Undetermined	Undetermined	Undetermined			39.2327	Undetermined	Undetermined	Undetermined	38.2041	34.9229	Undetermined	34.4698	Undetermined	Undetermined	Undetermined	Undetermined	Undetermined	Undetermined
344	hsa-miR-873-4395467		30.8082	30.1395	Undetermined	30.031	31.6722	30.6375	31.1709	30.5413	30.7963	30.5747	30.6988	30.4849	30.1464	30.8907	32.9047		33.0076	31.9615	30.798	31.3402	33.2548	30.8635	32.4583	30.0033	30.7281	30.9986	31.3761	30.1377	30.8019	30.7786	32.0322			32.1613	30.7849	31.6772	31.2409	30.0407	31.7263	30.9649	30.6175	30.8715	30.6047	31.5225	31.9495	30.477	29.7811
345	hsa-miR-874-4395379		28.1991	27.4981	31.8409	29.2583	28.0524	27.5624	28.7622	28.6293	28.3357	27.5244	27.399	27.4158	27.7497	26.879	27.4232		27.8994	27.9045	27.7665	29.1821	29.1079	27.2619	28.6271	28.4196	28.6894	27.1877	27.6445	27.0644	27.8279	27.1777	27.7339			29.1684	29.0554	28.2567	28.9884	28.3969	29.4667	28.4701	28.2855	28.0922	27.4478	27.7795	26.9105	28.1611	26.6107
346	hsa-miR-875-3p-4395315		Undetermined	Undetermined	Undetermined	Undetermined	Undetermined	Undetermined	Undetermined	Undetermined	Undetermined	Undetermined	Undetermined	Undetermined	Undetermined	Undetermined	Undetermined		Undetermined	Undetermined	Undetermined	Undetermined	Undetermined	Undetermined	Undetermined	Undetermined	Undetermined	Undetermined	Undetermined	Undetermined	Undetermined	Undetermined	Undetermined			Undetermined	Undetermined	Undetermined	Undetermined	Undetermined	Undetermined	Undetermined	Undetermined	Undetermined	Undetermined	Undetermined	Undetermined	Undetermined	Undetermined
347	hsa-miR-876-3p-4395336		32.7495	31.4597	34.4256	30.955	30.7371	30.2482	32.1457	31.5632	31.4993	31.0085	30.8841	30.8677	30.8961	30.1196	31.153		32.9802	33.0012	30.5609	31.1473	32.6425	31.4338	31.9875	31.7823	31.8866	31.0301	30.9535	30.0698	31.1685	31.018	31.4297			32.0875	32.1846	30.6328	32.2857	31.3906	33.0326	32.1458	31.3936	30.7967	30.642	31.2499	30.4363	30.3207	30.4254
348	hsa-miR-876-5p-4395316		33.582	32.3375	35.2108	31.9445	32.415	31.4582	33.1822	38.16	32.4103	32.6439	31.6631	31.5963	31.4127	32.0713	31.1734		33.9072	34.9197	31.7923	33.7563	33.5124	32.0059	35.0416	31.7045	32.885	31.3033	31.8927	31.0984	31.525	32.8824	31.9119			34.1892	32.8084	31.9949	32.1248	32.4232	34.0728	32.1829	32.2519	32.5701	31.3147	32.1657	31.1105	31.3564	30.4675
349	hsa-miR-885-3p-4395483		36.9032	Undetermined	Undetermined	34.7681	Undetermined	Undetermined	Undetermined	Undetermined	35.8815	35.7888	Undetermined	Undetermined	35.8014	33.1694	Undetermined		29.6886	Undetermined	Undetermined	Undetermined	Undetermined	Undetermined	Undetermined	31.7587	Undetermined	33.0788	37.0626	Undetermined	32.6978	Undetermined	34.0324			Undetermined	35.893	Undetermined	35.4133	Undetermined	Undetermined	Undetermined	Undetermined	Undetermined	Undetermined	32.516	Undetermined	Undetermined	30.4429
350	hsa-miR-885-5p-4395407		24.0576	23.7309	27.7636	22.1353	23.8549	23.2305	24.4136	24.6422	23.5725	22.8145	22.5011	23.1096	23.2345	22.8303	23.7657		24.8343	25.9927	23.0215	23.96	24.0924	23.549	25.1575	23.5012	23.9678	22.6269	21.9411	23.2471	22.7997	23.5259	23.5203			25.1822	24.9266	23.1475	24.6368	24.0086	25.0755	23.9951	23.8635	23.2818	22.3452	22.3323	22.1476	22.4757	22.1104
351	hsa-miR-886-3p-4395305		26.9348	26.7081	28.5457	27.5359	27.2521	27.1176	27.218	27.8021	26.928	26.3062	27.3368	27.6988	27.1296	22.2423	23.587		27.9379	27.9635	25.8907	27.2386	28.5915	26.4818	27.8577	26.8341	26.4239	25.9091	26.5535	26.831	27.1491	26.499	27.0936			29.7273	27.7636	27.6791	27.6682	26.722	27.3698	26.9423	26.8485	27.3858	26.7959	26.5511	26.4199	28.0359	24.8495
352	hsa-miR-886-5p-4395304		29.0961	28.991	29.4184	30.3291	29.3031	29.5148	28.4457	29.3606	29.1056	28.1864	29.7246	29.1864	29.4983	26.382	27.0887		29.9872	31.0072	28.0732	28.411	30.8126	28.87	30.7843	29.3094	28.6433	28.4081	27.9906	28.5418	29.5635	29.1459	28.8453			29.4071	29.7422	28.8486	29.147	28.6609	28.3115	28.7902	29.414	30.0001	28.8265	28.6854	30.1449	30.5762	28.528
353	hsa-miR-887-4395485		32.3814	32.964	35.0991	Undetermined	Undetermined	Undetermined	32.1336	33.4937	Undetermined	Undetermined	Undetermined	34.2196	32.87	Undetermined	33.382		Undetermined	Undetermined	Undetermined	35.1172	32.6675	35.0723	Undetermined	32.325	32.6004	33.9823	34.698	35.317	34.0997	Undetermined	33.8189			Undetermined	33.0331	33.0589	33.6413	32.4012	34.2999	33.9632	32.126	35.3553	33.0943	33.8862	34.631	34.8825	33.6349
354	hsa-miR-888-4395323		Undetermined	Undetermined	Undetermined	Undetermined	37.903	34.2359	34.3951	34.742	38.134	36.0827	34.3766	32.3115	33.9029	33.9748	33.0095		34.9207	35.0099	34.3731	33.4761	36.3824	34.23	35.3841	33.9736	32.9225	36.1559	33.8797	33.1913	34.2756	34.5692	34.0807			Undetermined	Undetermined	33.0388	36.9564	37.2945	33.9032	Undetermined	34.1544	35.2418	34.9758	37.7237	35.9974	35.1244	32.2613
355	hsa-miR-889-4395313		29.1472	28.837	32.8918	28.7399	30.0129	28.2938	29.4103	29.7861	28.6678	28.2005	28.7603	28.2638	29.2395	28.7111	29.6596		30.9964	30.9479	28.3755	29.493	29.978	28.943	30.6193	29.3237	29.8582	28.2224	28.7577	28.7882	28.7934	29.1747	29.3836			29.8849	30.059	28.3301	30.2598	29.4879	30.1982	29.649	29.3908	28.7171	28.2748	28.7875	28.3351	28.2803	28.6119
356	hsa-miR-890-4395320		Undetermined	Undetermined	Undetermined	Undetermined	Undetermined	Undetermined	Undetermined	Undetermined	Undetermined	Undetermined	Undetermined	Undetermined	Undetermined	Undetermined	Undetermined		Undetermined	Undetermined	Undetermined	Undetermined	Undetermined	Undetermined	Undetermined	Undetermined	Undetermined	Undetermined	Undetermined	Undetermined	Undetermined	Undetermined	Undetermined			Undetermined	Undetermined	Undetermined	Undetermined	Undetermined	Undetermined	Undetermined	Undetermined	Undetermined	Undetermined	Undetermined	Undetermined	Undetermined	Undetermined
357	hsa-miR-891a-4395302		37.5142	34.7089	Undetermined	33.1201	Undetermined	33.4746	35.1888	Undetermined	36.7782	33.2504	37.1285	37.0108	39.1717	33.5855	35.091		34.031	35.0306	35.4163	Undetermined	34.913	33.9479	36.0231	Undetermined	37.7275	34.6961	35.0244	35.531	Undetermined	Undetermined	34.8787			35.4635	35.2948	35.2733	35.281	36.3319	38.3993	35.9812	34.5397	33.9513	33.0842	Undetermined	34.2696	35.9385	35.8777
358	hsa-miR-891b-4395321		Undetermined	Undetermined	Undetermined	Undetermined	Undetermined	Undetermined	Undetermined	Undetermined	Undetermined	Undetermined	Undetermined	Undetermined	Undetermined	Undetermined	Undetermined		Undetermined	Undetermined	Undetermined	Undetermined	Undetermined	Undetermined	Undetermined	Undetermined	Undetermined	Undetermined	Undetermined	Undetermined	Undetermined	Undetermined	Undetermined			Undetermined	Undetermined	Undetermined	Undetermined	Undetermined	Undetermined	Undetermined	Undetermined	Undetermined	Undetermined	Undetermined	Undetermined	Undetermined	Undetermined
359	hsa-miR-892a-4395306		38.2169	Undetermined	Undetermined	Undetermined	Undetermined	Undetermined	Undetermined	Undetermined	Undetermined	Undetermined	Undetermined	Undetermined	Undetermined	Undetermined	Undetermined		Undetermined	Undetermined	Undetermined	Undetermined	Undetermined	Undetermined	Undetermined	Undetermined	Undetermined	Undetermined	Undetermined	Undetermined	Undetermined	Undetermined	Undetermined			Undetermined	Undetermined	Undetermined	Undetermined	Undetermined	Undetermined	Undetermined	Undetermined	Undetermined	Undetermined	Undetermined	Undetermined	Undetermined	Undetermined
360	hsa-miR-147-4373131		Undetermined	Undetermined	Undetermined	Undetermined	Undetermined	Undetermined	38.8299	Undetermined	Undetermined	Undetermined	Undetermined	Undetermined	Undetermined	Undetermined	Undetermined		Undetermined	Undetermined	Undetermined	Undetermined	Undetermined	Undetermined	Undetermined	Undetermined	Undetermined	Undetermined	Undetermined	Undetermined	Undetermined	Undetermined	Undetermined			Undetermined	Undetermined	Undetermined	Undetermined	Undetermined	Undetermined	Undetermined	Undetermined	Undetermined	Undetermined	Undetermined	Undetermined	Undetermined	Undetermined
361	hsa-miR-208-4373091		Undetermined	Undetermined	Undetermined	Undetermined	Undetermined	Undetermined	37.6565	Undetermined	Undetermined	Undetermined	Undetermined	Undetermined	34.232	Undetermined	38.2927		37.5725	Undetermined	37.0484	Undetermined	Undetermined	Undetermined	38.9577	Undetermined	Undetermined	Undetermined	Undetermined	Undetermined	Undetermined	Undetermined	Undetermined			Undetermined	Undetermined	Undetermined	Undetermined	36.6028	Undetermined	Undetermined	38.2388	Undetermined	39.2562	Undetermined	Undetermined	Undetermined	38.95
362	hsa-miR-211-4373088		Undetermined	34.2608	Undetermined	Undetermined	Undetermined	Undetermined	34.7968	Undetermined	Undetermined	31.6612	Undetermined	Undetermined	Undetermined	Undetermined	35.4645		Undetermined	Undetermined	Undetermined	Undetermined	29.5652	32.7606	Undetermined	Undetermined	36.0155	34.6474	Undetermined	Undetermined	Undetermined	Undetermined	Undetermined			Undetermined	Undetermined	Undetermined	Undetermined	Undetermined	Undetermined	34.1908	Undetermined	Undetermined	Undetermined	35.7762	37.5631	Undetermined	36.1223
363	hsa-miR-212-4373087		27.0569	26.957	30.7363	25.9033	27.51	26.3684	27.5193	28.0904	26.9189	26.2295	26.1634	26.5717	27.1228	25.7912	26.8246		28.9419	29.969	26.8626	27.7746	27.7944	26.7248	27.6769	27.9064	27.5134	25.5324	25.3453	25.7517	25.8439	26.1761	26.115			28.2727	28.6359	27.0707	27.7453	27.8517	28.7509	27.9484	27.9503	26.699	26.075	25.6612	25.3649	25.2832	25.3105
364	hsa-miR-219-1-3p-4395206		Undetermined	38.4172	Undetermined	36.6841	Undetermined	Undetermined	Undetermined	Undetermined	Undetermined	35.255	Undetermined	Undetermined	35.65	Undetermined	36.0641		Undetermined	35.9242	Undetermined	Undetermined	Undetermined	Undetermined	Undetermined	Undetermined	Undetermined	Undetermined	Undetermined	Undetermined	Undetermined	Undetermined	Undetermined			Undetermined	Undetermined	Undetermined	Undetermined	Undetermined	Undetermined	Undetermined	Undetermined	38.5	Undetermined	Undetermined	Undetermined	37.0127	Undetermined
365	hsa-miR-219-2-3p-4395501		26.528	25.9673	29.2289	27.2826	27.6476	27.0364	25.985	26.903	27.0273	26.0662	26.3486	27.4068	26.0364	28.7662	25.6698		29.9632	27.9842	29.0614	29.2908	26.5655	26.56	27.4765	26.955	26.1607	26.3303	27.535	27.8916	26.8104	27.0993	26.3211			29.7743	27.3173	26.4735	27.4566	26.9707	28.6303	27.322	26.3946	27.9286	26.8553	25.5999	27.1857	27.6543	28.1751
366	hsa-miR-220-4373078		Undetermined	Undetermined	Undetermined	Undetermined	Undetermined	Undetermined	Undetermined	Undetermined	Undetermined	Undetermined	Undetermined	Undetermined	Undetermined	Undetermined	Undetermined		Undetermined	Undetermined	Undetermined	Undetermined	Undetermined	Undetermined	Undetermined	Undetermined	Undetermined	Undetermined	35.0335	Undetermined	Undetermined	Undetermined	Undetermined			Undetermined	Undetermined	Undetermined	Undetermined	Undetermined	Undetermined	Undetermined	Undetermined	Undetermined	Undetermined	Undetermined	Undetermined	Undetermined	Undetermined
367	hsa-miR-220b-4395317		Undetermined	36.5102	34.077	Undetermined	38.3465	Undetermined	Undetermined	Undetermined	37.6046	Undetermined	36.9919	Undetermined	Undetermined	Undetermined	Undetermined		Undetermined	Undetermined	35.802	37.2503	35.3405	33.2107	Undetermined	Undetermined	Undetermined	Undetermined	38.8355	Undetermined	Undetermined	35.6303	Undetermined			Undetermined	Undetermined	Undetermined	Undetermined	Undetermined	Undetermined	37.0308	37.893	36.8269	Undetermined	34.8267	Undetermined	38.3272	Undetermined
368	hsa-miR-220c-4395322		Undetermined	Undetermined	Undetermined	Undetermined	Undetermined	Undetermined	Undetermined	Undetermined	Undetermined	Undetermined	Undetermined	Undetermined	Undetermined	Undetermined	39.5932		30.9874	Undetermined	Undetermined	37.646	Undetermined	Undetermined	Undetermined	Undetermined	Undetermined	Undetermined	Undetermined	Undetermined	Undetermined	Undetermined	Undetermined			Undetermined	Undetermined	Undetermined	Undetermined	Undetermined	Undetermined	Undetermined	Undetermined	Undetermined	Undetermined	Undetermined	Undetermined	Undetermined	Undetermined
369	hsa-miR-298-4395301		Undetermined	Undetermined	Undetermined	Undetermined	Undetermined	Undetermined	Undetermined	Undetermined	Undetermined	Undetermined	Undetermined	Undetermined	Undetermined	Undetermined	Undetermined		Undetermined	Undetermined	Undetermined	Undetermined	Undetermined	Undetermined	Undetermined	Undetermined	Undetermined	Undetermined	Undetermined	Undetermined	Undetermined	Undetermined	Undetermined			Undetermined	Undetermined	Undetermined	Undetermined	Undetermined	Undetermined	Undetermined	Undetermined	Undetermined	Undetermined	Undetermined	Undetermined	Undetermined	Undetermined
370	hsa-miR-325-4373051		Undetermined	Undetermined	Undetermined	Undetermined	Undetermined	Undetermined	Undetermined	Undetermined	Undetermined	Undetermined	Undetermined	Undetermined	Undetermined	Undetermined	Undetermined		Undetermined	34.069	Undetermined	Undetermined	Undetermined	Undetermined	Undetermined	Undetermined	Undetermined	Undetermined	Undetermined	Undetermined	Undetermined	Undetermined	Undetermined			Undetermined	Undetermined	Undetermined	Undetermined	Undetermined	Undetermined	Undetermined	Undetermined	Undetermined	Undetermined	35.3411	Undetermined	Undetermined	Undetermined
371	hsa-miR-346-4373038		34.6141	32.7462	Undetermined	32.9888	33.4154	34.8687	33.1167	33.6142	32.6921	31.5703	31.2804	33.1163	36.4081	34.1683	31.9467		Undetermined	30.1353	32.2808	33.1523	33.266	32.4931	36.9031	34.1785	32.5974	32.1485	31.0575	31.7854	32.4465	35.0389	32.9866			35.7645	34.1114	32.6056	33.497	32.8688	36.5932	Undetermined	31.7655	33.5839	31.1849	30.5521	31.6582	30.5251	31.6284
372	hsa-miR-376c-4395233		26.1214	25.8025	29.6075	25.7748	25.9163	25.7512	26.2738	27.2377	26.1566	25.6865	25.6607	25.4361	25.9983	25.9387	26.2009		28.0397	28.0162	25.6728	26.9786	26.4381	26.1639	26.9146	26.1904	26.4687	25.4896	25.9027	25.5715	25.9473	25.8092	25.8889			27.9986	27.0818	26.1492	27.089	26.4041	28.0778	26.1229	26.268	25.9405	25.3009	25.6032	25.5763	25.5896	25.496
373	hsa-miR-384-4373017		Undetermined	Undetermined	Undetermined	Undetermined	Undetermined	Undetermined	Undetermined	Undetermined	Undetermined	Undetermined	Undetermined	Undetermined	Undetermined	Undetermined	Undetermined		Undetermined	Undetermined	Undetermined	Undetermined	Undetermined	Undetermined	Undetermined	Undetermined	Undetermined	Undetermined	Undetermined	Undetermined	Undetermined	Undetermined	Undetermined			Undetermined	Undetermined	Undetermined	Undetermined	Undetermined	Undetermined	Undetermined	Undetermined	Undetermined	Undetermined	Undetermined	Undetermined	Undetermined	Undetermined
374	hsa-miR-412-4373199		Undetermined	Undetermined	Undetermined	36.1109	Undetermined	Undetermined	35.4249	Undetermined	Undetermined	Undetermined	Undetermined	Undetermined	38.4108	Undetermined	38.8037		Undetermined	Undetermined	Undetermined	35.5207	Undetermined	Undetermined	Undetermined	Undetermined	Undetermined	Undetermined	Undetermined	Undetermined	Undetermined	Undetermined	Undetermined			Undetermined	35.4898	Undetermined	Undetermined	Undetermined	Undetermined	Undetermined	35.7607	Undetermined	Undetermined	34.6682	Undetermined	Undetermined	37.2791
375	hsa-miR-448-4373206		Undetermined	33.5894	Undetermined	34.142	Undetermined	35.6531	34.0769	Undetermined	33.3419	36.0792	33.3909	33.178	32.8562	33.5053	37.7282		33.0241	36.1808	33.4	34.9553	38.4001	34.6749	35.8129	36.8669	Undetermined	Undetermined	33.2855	32.0611	Undetermined	34.3531	37.4514			Undetermined	33.9632	33.6219	Undetermined	35.4882	35.4589	Undetermined	Undetermined	32.7714	32.1491	35.5307	33.7968	34.3197	31.8075
376	hsa-miR-492-4373217		Undetermined	Undetermined	Undetermined	Undetermined	Undetermined	Undetermined	Undetermined	Undetermined	Undetermined	Undetermined	Undetermined	Undetermined	Undetermined	Undetermined	Undetermined		Undetermined	Undetermined	Undetermined	Undetermined	Undetermined	Undetermined	Undetermined	Undetermined	Undetermined	Undetermined	Undetermined	Undetermined	Undetermined	Undetermined	Undetermined			Undetermined	Undetermined	Undetermined	Undetermined	Undetermined	Undetermined	Undetermined	Undetermined	Undetermined	Undetermined	Undetermined	Undetermined	Undetermined	Undetermined
377	hsa-miR-506-4373231		Undetermined	Undetermined	Undetermined	Undetermined	Undetermined	Undetermined	Undetermined	Undetermined	Undetermined	Undetermined	Undetermined	Undetermined	Undetermined	Undetermined	Undetermined		Undetermined	Undetermined	Undetermined	Undetermined	Undetermined	Undetermined	Undetermined	Undetermined	Undetermined	Undetermined	Undetermined	Undetermined	Undetermined	37.0012	Undetermined			Undetermined	Undetermined	Undetermined	Undetermined	Undetermined	Undetermined	Undetermined	Undetermined	Undetermined	Undetermined	Undetermined	Undetermined	Undetermined	Undetermined
378	hsa-miR-509-3-5p-4395266		Undetermined	Undetermined	Undetermined	Undetermined	Undetermined	Undetermined	Undetermined	Undetermined	Undetermined	Undetermined	Undetermined	Undetermined	Undetermined	Undetermined	Undetermined		Undetermined	Undetermined	Undetermined	Undetermined	Undetermined	Undetermined	Undetermined	Undetermined	Undetermined	Undetermined	Undetermined	Undetermined	Undetermined	Undetermined	Undetermined			Undetermined	Undetermined	Undetermined	Undetermined	Undetermined	Undetermined	Undetermined	Undetermined	Undetermined	Undetermined	Undetermined	Undetermined	Undetermined	Undetermined
379	hsa-miR-511-4373236		34.1759	32.9383	Undetermined	33.2024	32.484	31.7137	33.6698	Undetermined	31.8182	33.3399	32.8407	33.4779	Undetermined	31.1072	32.0736		34.9812	31.2847	32.3619	34.6755	33.321	33.3081	32.9987	33.0258	32.3352	Undetermined	32.1914	32.1832	34.0767	Undetermined	31.9211			33.7248	33.4191	32.4975	35.862	31.4816	33.3224	32.756	36.3101	33.1693	32.1237	32.4286	32.3469	32.0196	32.0363
380	hsa-miR-517b-4373244		Undetermined	34.0321	Undetermined	Undetermined	Undetermined	34.3448	34.8764	Undetermined	Undetermined	33.5246	Undetermined	33.4514	Undetermined	Undetermined	Undetermined		Undetermined	35.9836	Undetermined	Undetermined	Undetermined	Undetermined	Undetermined	Undetermined	33.2298	Undetermined	Undetermined	Undetermined	Undetermined	Undetermined	33.665			Undetermined	33.0832	Undetermined	Undetermined	35.4888	33.2184	Undetermined	Undetermined	Undetermined	Undetermined	33.1722	Undetermined	33.5904	Undetermined
381	hsa-miR-519c-3p-4373251		Undetermined	Undetermined	Undetermined	Undetermined	Undetermined	Undetermined	Undetermined	Undetermined	Undetermined	Undetermined	Undetermined	Undetermined	Undetermined	Undetermined	Undetermined		Undetermined	Undetermined	Undetermined	Undetermined	Undetermined	Undetermined	Undetermined	Undetermined	Undetermined	39.1285	Undetermined	Undetermined	Undetermined	Undetermined	Undetermined			Undetermined	Undetermined	Undetermined	Undetermined	Undetermined	Undetermined	Undetermined	Undetermined	Undetermined	Undetermined	Undetermined	38.1209	Undetermined	Undetermined
382	hsa-miR-520b-4373252		Undetermined	Undetermined	Undetermined	Undetermined	Undetermined	Undetermined	Undetermined	Undetermined	Undetermined	Undetermined	Undetermined	Undetermined	Undetermined	Undetermined	Undetermined		Undetermined	36.9971	Undetermined	Undetermined	Undetermined	Undetermined	Undetermined	Undetermined	Undetermined	Undetermined	38.555	37.4743	Undetermined	Undetermined	Undetermined			Undetermined	Undetermined	Undetermined	Undetermined	Undetermined	Undetermined	Undetermined	Undetermined	Undetermined	Undetermined	Undetermined	Undetermined	Undetermined	Undetermined
383	hsa-miR-520e-4373255		Undetermined	Undetermined	Undetermined	Undetermined	Undetermined	Undetermined	Undetermined	Undetermined	Undetermined	Undetermined	Undetermined	Undetermined	Undetermined	Undetermined	Undetermined			Undetermined	Undetermined	Undetermined	Undetermined	Undetermined	Undetermined	Undetermined	Undetermined	Undetermined	Undetermined	Undetermined	Undetermined	Undetermined	Undetermined			Undetermined	Undetermined	Undetermined	Undetermined	Undetermined	Undetermined	Undetermined	Undetermined	Undetermined	Undetermined	Undetermined	Undetermined	Undetermined	Undetermined
384	hsa-miR-520f-4373256		Undetermined	Undetermined	Undetermined	Undetermined	Undetermined	Undetermined	35.9934	Undetermined	Undetermined	39.1932	Undetermined	36.9672	Undetermined	Undetermined	37.7031		Undetermined	36.9476	Undetermined	Undetermined	39.0544	Undetermined	Undetermined	Undetermined	Undetermined	Undetermined	Undetermined	Undetermined	Undetermined	Undetermined	Undetermined			Undetermined	Undetermined	Undetermined	Undetermined	Undetermined	Undetermined	33.8745	Undetermined	Undetermined	37.8128	Undetermined	Undetermined	Undetermined	Undetermined
[truncated: 18 more columns]
