# Supplementary material for: Expression of microRNAs and Other Small RNAs in Prefrontal Cortex in Schizophrenia, Bipolar Disorder and Depressed Subjects
Source: PLoS One. 2014 Jan 27;9(1):e86469. doi: 10.1371/journal.pone.0086469 (PMC3903529; doi:10.1371/journal.pone.0086469)
Supplement: File S4 — Deep sequencing of synaptosome small RNAs in controls vs. schizophrenia. Reads aligning to multiple (2–20) loci. (XLSX) [file pone.0086469.s004.xlsx]

## Sheet: Sheet1
																raw reads											normalized reads
READ	SEQ	LENGTH	NUM_ALNS	REF	REF_START	REF_END	REF_STRAND	MATCH_TYPE	SOURCE_FEATURES	FEATURE_NAME	GENE_SYMBOL	FEATURE_START	FEATURE_END	FEATURE_STRAND	DESCRIPTION	Syn_10	Syn_11	Syn_1	Syn_2	Syn_3	Syn_4	Syn_5	Syn_6	Syn_7	Syn_8	Syn_9	N syn 1 F	N syn 3 F	N syn 2 M	N syn 4 M	N syn 5 M	control mean	N syn 9 F	N syn 11 F	N syn 7 M	N syn 8 M	N syn 10 M	Schiz nonsuicide mean	Schiz/Control	ttest	>100 in control or schiz mean?
srna3106600	CTGCTGTGATGACAT	15	13	chr4	164703503	164703517	-	EXACT	refGene	NM_001166373	2013-03-01	164445449	165304407	-	Homo sapiens membrane-associated ring finger (C3HC4) 1 (MARCH1), transcript variant 1, mRNA.	43	46	68	66	20	38	38	55	27	11	8	44.9587	14.7221	50.2283	27.1487	34.8336	34.3783	4.72283	37.9914	20.6091	8.21079	28.1266	19.9322	0.579789	0.141059	0
srna4627853	TAAAGCAATGAGACTG	16	11	chr4	164820735	164820750	-	EXACT	refGene	NM_001166373	2013-03-01	164445449	165304407	-	Homo sapiens membrane-associated ring finger (C3HC4) 1 (MARCH1), transcript variant 1, mRNA.	12	7	10	19	10	10	11	16	5	3	6	6.61157	7.36106	14.4597	7.14439	10.0834	9.13202	3.54212	5.7813	3.8165	2.23931	7.84929	4.64571	0.508727	0.0382046	0
srna5797419	TTAAATAGGGACAAGA	16	2	chr10	94075296	94075311	-	EXACT	refGene	NM_017824	2013-03-05	94050919	94113721	+	Homo sapiens membrane-associated ring finger (C3HC4) 5 (MARCH5), mRNA.		11	9	7	1	1	5	2	3	1		5.95041	0.736106	5.32725	0.714439	4.58337	3.46231	0	9.0849	2.2899	0.746436	0	2.42425	0.700181	0.629881	0
srna2815665	CGGGGGGAGGGGGGGA	16	13	chr10	46062221	46062236	+	EXACT	refGene	NM_001002265	2013-03-08	45952816	46090354	-	Homo sapiens membrane-associated ring finger (C3HC4) 8 (MARCH8), transcript variant 6, mRNA.	1		1		4	3	2	10	1	1	2	0.661157	2.94442	0	2.14332	1.83335	1.51645	1.18071	0	0.763301	0.746436	0.654108	0.66891	0.441103	0.190777	0
srna2815665	CGGGGGGAGGGGGGGA	16	13	chr10	46062221	46062236	+	EXACT	refGene	NM_145021	2013-03-08	45952816	46090354	-	Homo sapiens membrane-associated ring finger (C3HC4) 8 (MARCH8), transcript variant 8, mRNA.	1		1		4	3	2	10	1	1	2	0.661157	2.94442	0	2.14332	1.83335	1.51645	1.18071	0	0.763301	0.746436	0.654108	0.66891	0.441103	0.190777	0
srna5658781	TGGTAGAATTCTCGCCTCCC	20	12	chr5	16166040	16166059	-	EXACT	refGene	NM_001102562	2013-03-11	16067473	16179897	-	Homo sapiens membrane-associated ring finger (C3HC4) 11 (MARCH11), mRNA.	3	3	3	10	2	2	2	11	4	3	1	1.98347	1.47221	7.61035	1.42888	1.83335	2.86565	0.590354	2.4777	3.0532	2.23931	1.96232	2.06458	0.720456	0.553065	0
srna2314742	CCCCCCTCGCGGCCC	15	5	chr17	56604148	56604162	-	EXACT	refGene	NM_001198713	2013-09-04	56597610	56618179	-	Homo sapiens septin 4 (SEPT4), transcript variant 4, mRNA.	1	11	10	1	1		6	7	2	2	2	6.61157	0.736106	0.761035	0	5.50005	2.72175	1.18071	9.0849	1.5266	1.49287	0.654108	2.78784	1.02428	0.975666	0
srna2314742	CCCCCCTCGCGGCCC	15	5	chr17	56604148	56604162	-	EXACT	refGene	NM_004574	2013-09-04	56597610	56606778	-	Homo sapiens septin 4 (SEPT4), transcript variant 1, mRNA.	1	11	10	1	1		6	7	2	2	2	6.61157	0.736106	0.761035	0	5.50005	2.72175	1.18071	9.0849	1.5266	1.49287	0.654108	2.78784	1.02428	0.975666	0
srna2314742	CCCCCCTCGCGGCCC	15	5	chr17	56604148	56604162	-	EXACT	refGene	NM_080415	2013-09-04	56597610	56609443	-	Homo sapiens septin 4 (SEPT4), nuclear gene encoding mitochondrial protein, transcript variant 2, mRNA.	1	11	10	1	1		6	7	2	2	2	6.61157	0.736106	0.761035	0	5.50005	2.72175	1.18071	9.0849	1.5266	1.49287	0.654108	2.78784	1.02428	0.975666	0
srna2314742	CCCCCCTCGCGGCCC	15	5	chr17	56604148	56604162	-	EXACT	refGene	NM_080416	2013-09-04	56597610	56609443	-	Homo sapiens septin 4 (SEPT4), transcript variant 3, mRNA.	1	11	10	1	1		6	7	2	2	2	6.61157	0.736106	0.761035	0	5.50005	2.72175	1.18071	9.0849	1.5266	1.49287	0.654108	2.78784	1.02428	0.975666	0
srna2314742	CCCCCCTCGCGGCCC	15	5	chr17	56604148	56604162	-	EXACT	refGene	NR_037155	2013-09-04	56597610	56606778	-	Homo sapiens septin 4 (SEPT4), transcript variant 5, non-coding RNA.	1	11	10	1	1		6	7	2	2	2	6.61157	0.736106	0.761035	0	5.50005	2.72175	1.18071	9.0849	1.5266	1.49287	0.654108	2.78784	1.02428	0.975666	0
srna2126907	CATGAGACTCTTAATC	16	14	chr7	35920366	35920381	-	EXACT	refGene	NM_001011553	2013-09-07	35840595	35946715	+	Homo sapiens septin 7 (SEPT7), transcript variant 2, mRNA.	11	2	7	8	2	14	13	5	2	5	2	4.6281	1.47221	6.08828	10.0021	11.9168	6.8215	1.18071	1.6518	1.5266	3.73218	7.19519	3.05729	0.448185	0.13139	0
srna2126907	CATGAGACTCTTAATC	16	14	chr7	35920366	35920381	-	EXACT	refGene	NM_001242956	2013-09-07	35840595	35946715	+	Homo sapiens septin 7 (SEPT7), transcript variant 3, mRNA.	11	2	7	8	2	14	13	5	2	5	2	4.6281	1.47221	6.08828	10.0021	11.9168	6.8215	1.18071	1.6518	1.5266	3.73218	7.19519	3.05729	0.448185	0.13139	0
srna2126907	CATGAGACTCTTAATC	16	14	chr7	35920366	35920381	-	EXACT	refGene	NM_001788	2013-09-07	35840595	35946715	+	Homo sapiens septin 7 (SEPT7), transcript variant 1, mRNA.	11	2	7	8	2	14	13	5	2	5	2	4.6281	1.47221	6.08828	10.0021	11.9168	6.8215	1.18071	1.6518	1.5266	3.73218	7.19519	3.05729	0.448185	0.13139	0
srna1074042	AGCATGAGACTCTTAAT	17	13	chr7	35920367	35920383	-	EXACT	refGene	NM_001011553	2013-09-07	35840595	35946715	+	Homo sapiens septin 7 (SEPT7), transcript variant 2, mRNA.	9	1	13	11	3	3	2	3	5	1	2	8.59504	2.20832	8.37139	2.14332	1.83335	4.63028	1.18071	0.8259	3.8165	0.746436	5.88697	2.4913	0.538046	0.292548	0
srna1074042	AGCATGAGACTCTTAAT	17	13	chr7	35920367	35920383	-	EXACT	refGene	NM_001242956	2013-09-07	35840595	35946715	+	Homo sapiens septin 7 (SEPT7), transcript variant 3, mRNA.	9	1	13	11	3	3	2	3	5	1	2	8.59504	2.20832	8.37139	2.14332	1.83335	4.63028	1.18071	0.8259	3.8165	0.746436	5.88697	2.4913	0.538046	0.292548	0
srna1074042	AGCATGAGACTCTTAAT	17	13	chr7	35920367	35920383	-	EXACT	refGene	NM_001788	2013-09-07	35840595	35946715	+	Homo sapiens septin 7 (SEPT7), transcript variant 1, mRNA.	9	1	13	11	3	3	2	3	5	1	2	8.59504	2.20832	8.37139	2.14332	1.83335	4.63028	1.18071	0.8259	3.8165	0.746436	5.88697	2.4913	0.538046	0.292548	0
srna3702891	GCATGAGACTCTTAATC	17	13	chr7	35920366	35920382	-	EXACT	refGene	NM_001011553	2013-09-07	35840595	35946715	+	Homo sapiens septin 7 (SEPT7), transcript variant 2, mRNA.	5	2	5	5	8	6	5	6	7	11	20	3.30579	5.88885	3.80518	4.28663	4.58337	4.37396	11.8071	1.6518	5.3431	8.21079	3.27054	6.05666	1.38471	0.411795	0
srna3702891	GCATGAGACTCTTAATC	17	13	chr7	35920366	35920382	-	EXACT	refGene	NM_001242956	2013-09-07	35840595	35946715	+	Homo sapiens septin 7 (SEPT7), transcript variant 3, mRNA.	5	2	5	5	8	6	5	6	7	11	20	3.30579	5.88885	3.80518	4.28663	4.58337	4.37396	11.8071	1.6518	5.3431	8.21079	3.27054	6.05666	1.38471	0.411795	0
srna3702891	GCATGAGACTCTTAATC	17	13	chr7	35920366	35920382	-	EXACT	refGene	NM_001788	2013-09-07	35840595	35946715	+	Homo sapiens septin 7 (SEPT7), transcript variant 1, mRNA.	5	2	5	5	8	6	5	6	7	11	20	3.30579	5.88885	3.80518	4.28663	4.58337	4.37396	11.8071	1.6518	5.3431	8.21079	3.27054	6.05666	1.38471	0.411795	0
srna3702890	GCATGAGACTCTTAAT	16	14	chr7	35920367	35920382	-	EXACT	refGene	NM_001011553	2013-09-07	35840595	35946715	+	Homo sapiens septin 7 (SEPT7), transcript variant 2, mRNA.		4	13	5		6	4	9		4	16	8.59504	0	3.80518	4.28663	3.6667	4.07071	9.44566	3.3036	0	2.98574	0	3.147	0.773084	0.686277	0
srna3702890	GCATGAGACTCTTAAT	16	14	chr7	35920367	35920382	-	EXACT	refGene	NM_001242956	2013-09-07	35840595	35946715	+	Homo sapiens septin 7 (SEPT7), transcript variant 3, mRNA.		4	13	5		6	4	9		4	16	8.59504	0	3.80518	4.28663	3.6667	4.07071	9.44566	3.3036	0	2.98574	0	3.147	0.773084	0.686277	0
srna3702890	GCATGAGACTCTTAAT	16	14	chr7	35920367	35920382	-	EXACT	refGene	NM_001788	2013-09-07	35840595	35946715	+	Homo sapiens septin 7 (SEPT7), transcript variant 1, mRNA.		4	13	5		6	4	9		4	16	8.59504	0	3.80518	4.28663	3.6667	4.07071	9.44566	3.3036	0	2.98574	0	3.147	0.773084	0.686277	0
srna4210274	GGGGCGCGAAGCGGG	15	2	chr5	132112713	132112727	-	EXACT	refGene	NM_001098811	2013-09-08	132086508	132113067	-	Homo sapiens septin 8 (SEPT8), transcript variant 1, mRNA.	63	36	18	5	7	9	47	44	12	4	1	11.9008	5.15274	3.80518	6.42995	43.0837	14.0745	0.590354	29.7324	9.15961	2.98574	41.2088	16.7354	1.18906	0.812877	0
srna4210274	GGGGCGCGAAGCGGG	15	2	chr5	132112713	132112727	-	EXACT	refGene	NM_001098812	2013-09-08	132091696	132113067	-	Homo sapiens septin 8 (SEPT8), transcript variant 3, mRNA.	63	36	18	5	7	9	47	44	12	4	1	11.9008	5.15274	3.80518	6.42995	43.0837	14.0745	0.590354	29.7324	9.15961	2.98574	41.2088	16.7354	1.18906	0.812877	0
srna4210274	GGGGCGCGAAGCGGG	15	2	chr5	132112713	132112727	-	EXACT	refGene	NM_001098813	2013-09-08	132091696	132113561	-	Homo sapiens septin 8 (SEPT8), transcript variant 4, mRNA.	63	36	18	5	7	9	47	44	12	4	1	11.9008	5.15274	3.80518	6.42995	43.0837	14.0745	0.590354	29.7324	9.15961	2.98574	41.2088	16.7354	1.18906	0.812877	0
srna4210274	GGGGCGCGAAGCGGG	15	2	chr5	132112713	132112727	-	EXACT	refGene	NM_015146	2013-09-08	132091696	132113067	-	Homo sapiens septin 8 (SEPT8), transcript variant 2, mRNA.	63	36	18	5	7	9	47	44	12	4	1	11.9008	5.15274	3.80518	6.42995	43.0837	14.0745	0.590354	29.7324	9.15961	2.98574	41.2088	16.7354	1.18906	0.812877	0
srna2774174	CGGCGGCGGGAGAAG	15	10	chr5	132112972	132112986	+	EXACT	refGene	NM_001098811	2013-09-08	132086508	132113067	-	Homo sapiens septin 8 (SEPT8), transcript variant 1, mRNA.	4	1	16	30	4	3	12	6	4	2	2	10.5785	2.94442	22.8311	2.14332	11.0001	9.89948	1.18071	0.8259	3.0532	1.49287	2.61643	1.83382	0.185244	0.0960581	0
srna2774174	CGGCGGCGGGAGAAG	15	10	chr5	132112972	132112986	+	EXACT	refGene	NM_001098812	2013-09-08	132091696	132113067	-	Homo sapiens septin 8 (SEPT8), transcript variant 3, mRNA.	4	1	16	30	4	3	12	6	4	2	2	10.5785	2.94442	22.8311	2.14332	11.0001	9.89948	1.18071	0.8259	3.0532	1.49287	2.61643	1.83382	0.185244	0.0960581	0
srna2774174	CGGCGGCGGGAGAAG	15	10	chr5	132112972	132112986	+	EXACT	refGene	NM_001098813	2013-09-08	132091696	132113561	-	Homo sapiens septin 8 (SEPT8), transcript variant 4, mRNA.	4	1	16	30	4	3	12	6	4	2	2	10.5785	2.94442	22.8311	2.14332	11.0001	9.89948	1.18071	0.8259	3.0532	1.49287	2.61643	1.83382	0.185244	0.0960581	0
srna2774174	CGGCGGCGGGAGAAG	15	10	chr5	132112972	132112986	+	EXACT	refGene	NM_015146	2013-09-08	132091696	132113067	-	Homo sapiens septin 8 (SEPT8), transcript variant 2, mRNA.	4	1	16	30	4	3	12	6	4	2	2	10.5785	2.94442	22.8311	2.14332	11.0001	9.89948	1.18071	0.8259	3.0532	1.49287	2.61643	1.83382	0.185244	0.0960581	0
srna3432496	GACTGGTCCGAAGGTAGTGAGTTATCTCAATTGA	34	4	chr17	75438191	75438224	+	EXACT	refGene	NM_001113491	2013-09-09	75277491	75496678	+	Homo sapiens septin 9 (SEPT9), transcript variant 1, mRNA.	6	29	33	10	10	21	20	18	27	21	41	21.8182	7.36106	7.61035	15.0032	18.3335	14.0253	24.2045	23.9511	20.6091	15.6752	3.92465	17.6729	1.26008	0.465235	0
srna3432496	GACTGGTCCGAAGGTAGTGAGTTATCTCAATTGA	34	4	chr17	75438191	75438224	+	EXACT	refGene	NM_001113492	2013-09-09	75283972	75496678	+	Homo sapiens septin 9 (SEPT9), transcript variant 5, mRNA.	6	29	33	10	10	21	20	18	27	21	41	21.8182	7.36106	7.61035	15.0032	18.3335	14.0253	24.2045	23.9511	20.6091	15.6752	3.92465	17.6729	1.26008	0.465235	0
srna3432496	GACTGGTCCGAAGGTAGTGAGTTATCTCAATTGA	34	4	chr17	75438191	75438224	+	EXACT	refGene	NM_001113493	2013-09-09	75369271	75496678	+	Homo sapiens septin 9 (SEPT9), transcript variant 2, mRNA.	6	29	33	10	10	21	20	18	27	21	41	21.8182	7.36106	7.61035	15.0032	18.3335	14.0253	24.2045	23.9511	20.6091	15.6752	3.92465	17.6729	1.26008	0.465235	0
srna3432496	GACTGGTCCGAAGGTAGTGAGTTATCTCAATTGA	34	4	chr17	75438191	75438224	+	EXACT	refGene	NM_001113494	2013-09-09	75372164	75496678	+	Homo sapiens septin 9 (SEPT9), transcript variant 6, mRNA.	6	29	33	10	10	21	20	18	27	21	41	21.8182	7.36106	7.61035	15.0032	18.3335	14.0253	24.2045	23.9511	20.6091	15.6752	3.92465	17.6729	1.26008	0.465235	0
srna3432496	GACTGGTCCGAAGGTAGTGAGTTATCTCAATTGA	34	4	chr17	75438191	75438224	+	EXACT	refGene	NM_006640	2013-09-09	75315596	75496678	+	Homo sapiens septin 9 (SEPT9), transcript variant 3, mRNA.	6	29	33	10	10	21	20	18	27	21	41	21.8182	7.36106	7.61035	15.0032	18.3335	14.0253	24.2045	23.9511	20.6091	15.6752	3.92465	17.6729	1.26008	0.465235	0
srna3143935	CTGGTCCGAAGGTAGTGAGTTATCTCA	27	2	chr17	75438193	75438219	+	EXACT	refGene	NM_001113491	2013-09-09	75277491	75496678	+	Homo sapiens septin 9 (SEPT9), transcript variant 1, mRNA.	7	8	9	9	3	15	11	14	6	4	25	5.95041	2.20832	6.84932	10.7166	10.0834	7.16161	14.7588	6.6072	4.5798	2.98574	4.57875	6.70207	0.935833	0.864396	0
srna3143935	CTGGTCCGAAGGTAGTGAGTTATCTCA	27	2	chr17	75438193	75438219	+	EXACT	refGene	NM_001113492	2013-09-09	75283972	75496678	+	Homo sapiens septin 9 (SEPT9), transcript variant 5, mRNA.	7	8	9	9	3	15	11	14	6	4	25	5.95041	2.20832	6.84932	10.7166	10.0834	7.16161	14.7588	6.6072	4.5798	2.98574	4.57875	6.70207	0.935833	0.864396	0
srna3143935	CTGGTCCGAAGGTAGTGAGTTATCTCA	27	2	chr17	75438193	75438219	+	EXACT	refGene	NM_001113493	2013-09-09	75369271	75496678	+	Homo sapiens septin 9 (SEPT9), transcript variant 2, mRNA.	7	8	9	9	3	15	11	14	6	4	25	5.95041	2.20832	6.84932	10.7166	10.0834	7.16161	14.7588	6.6072	4.5798	2.98574	4.57875	6.70207	0.935833	0.864396	0
srna3143935	CTGGTCCGAAGGTAGTGAGTTATCTCA	27	2	chr17	75438193	75438219	+	EXACT	refGene	NM_001113494	2013-09-09	75372164	75496678	+	Homo sapiens septin 9 (SEPT9), transcript variant 6, mRNA.	7	8	9	9	3	15	11	14	6	4	25	5.95041	2.20832	6.84932	10.7166	10.0834	7.16161	14.7588	6.6072	4.5798	2.98574	4.57875	6.70207	0.935833	0.864396	0
srna3143935	CTGGTCCGAAGGTAGTGAGTTATCTCA	27	2	chr17	75438193	75438219	+	EXACT	refGene	NM_006640	2013-09-09	75315596	75496678	+	Homo sapiens septin 9 (SEPT9), transcript variant 3, mRNA.	7	8	9	9	3	15	11	14	6	4	25	5.95041	2.20832	6.84932	10.7166	10.0834	7.16161	14.7588	6.6072	4.5798	2.98574	4.57875	6.70207	0.935833	0.864396	0
srna3432490	GACTGGTCCGAAGGTAGTGAGTTATCTCAAT	31	4	chr17	75438191	75438219	+	CLIPPED	refGene	NM_001113491	2013-09-09	75277491	75496678	+	Homo sapiens septin 9 (SEPT9), transcript variant 1, mRNA.	9	3	6	9	11	10	1	12	5	6	109	3.96694	8.09717	6.84932	7.14439	0.916674	5.3949	64.3485	2.4777	3.8165	4.47861	5.88697	16.2017	3.00315	0.421903	0
srna3432490	GACTGGTCCGAAGGTAGTGAGTTATCTCAAT	31	4	chr17	75438191	75438219	+	CLIPPED	refGene	NM_001113492	2013-09-09	75283972	75496678	+	Homo sapiens septin 9 (SEPT9), transcript variant 5, mRNA.	9	3	6	9	11	10	1	12	5	6	109	3.96694	8.09717	6.84932	7.14439	0.916674	5.3949	64.3485	2.4777	3.8165	4.47861	5.88697	16.2017	3.00315	0.421903	0
srna3432490	GACTGGTCCGAAGGTAGTGAGTTATCTCAAT	31	4	chr17	75438191	75438219	+	CLIPPED	refGene	NM_001113493	2013-09-09	75369271	75496678	+	Homo sapiens septin 9 (SEPT9), transcript variant 2, mRNA.	9	3	6	9	11	10	1	12	5	6	109	3.96694	8.09717	6.84932	7.14439	0.916674	5.3949	64.3485	2.4777	3.8165	4.47861	5.88697	16.2017	3.00315	0.421903	0
srna3432490	GACTGGTCCGAAGGTAGTGAGTTATCTCAAT	31	4	chr17	75438191	75438219	+	CLIPPED	refGene	NM_001113494	2013-09-09	75372164	75496678	+	Homo sapiens septin 9 (SEPT9), transcript variant 6, mRNA.	9	3	6	9	11	10	1	12	5	6	109	3.96694	8.09717	6.84932	7.14439	0.916674	5.3949	64.3485	2.4777	3.8165	4.47861	5.88697	16.2017	3.00315	0.421903	0
srna3432490	GACTGGTCCGAAGGTAGTGAGTTATCTCAAT	31	4	chr17	75438191	75438219	+	CLIPPED	refGene	NM_006640	2013-09-09	75315596	75496678	+	Homo sapiens septin 9 (SEPT9), transcript variant 3, mRNA.	9	3	6	9	11	10	1	12	5	6	109	3.96694	8.09717	6.84932	7.14439	0.916674	5.3949	64.3485	2.4777	3.8165	4.47861	5.88697	16.2017	3.00315	0.421903	0
srna3432493	GACTGGTCCGAAGGTAGTGAGTTATCTCAATT	32	4	chr17	75438191	75438222	+	EXACT	refGene	NM_001113491	2013-09-09	75277491	75496678	+	Homo sapiens septin 9 (SEPT9), transcript variant 1, mRNA.	10	16	7	4	5	7	5	12	11	3	46	4.6281	3.68053	3.04414	5.00107	4.58337	4.18744	27.1563	13.2144	8.39631	2.23931	6.54108	11.5095	2.74857	0.16319	0
srna3432493	GACTGGTCCGAAGGTAGTGAGTTATCTCAATT	32	4	chr17	75438191	75438222	+	EXACT	refGene	NM_001113492	2013-09-09	75283972	75496678	+	Homo sapiens septin 9 (SEPT9), transcript variant 5, mRNA.	10	16	7	4	5	7	5	12	11	3	46	4.6281	3.68053	3.04414	5.00107	4.58337	4.18744	27.1563	13.2144	8.39631	2.23931	6.54108	11.5095	2.74857	0.16319	0
srna3432493	GACTGGTCCGAAGGTAGTGAGTTATCTCAATT	32	4	chr17	75438191	75438222	+	EXACT	refGene	NM_001113493	2013-09-09	75369271	75496678	+	Homo sapiens septin 9 (SEPT9), transcript variant 2, mRNA.	10	16	7	4	5	7	5	12	11	3	46	4.6281	3.68053	3.04414	5.00107	4.58337	4.18744	27.1563	13.2144	8.39631	2.23931	6.54108	11.5095	2.74857	0.16319	0
srna3432493	GACTGGTCCGAAGGTAGTGAGTTATCTCAATT	32	4	chr17	75438191	75438222	+	EXACT	refGene	NM_001113494	2013-09-09	75372164	75496678	+	Homo sapiens septin 9 (SEPT9), transcript variant 6, mRNA.	10	16	7	4	5	7	5	12	11	3	46	4.6281	3.68053	3.04414	5.00107	4.58337	4.18744	27.1563	13.2144	8.39631	2.23931	6.54108	11.5095	2.74857	0.16319	0
srna3432493	GACTGGTCCGAAGGTAGTGAGTTATCTCAATT	32	4	chr17	75438191	75438222	+	EXACT	refGene	NM_006640	2013-09-09	75315596	75496678	+	Homo sapiens septin 9 (SEPT9), transcript variant 3, mRNA.	10	16	7	4	5	7	5	12	11	3	46	4.6281	3.68053	3.04414	5.00107	4.58337	4.18744	27.1563	13.2144	8.39631	2.23931	6.54108	11.5095	2.74857	0.16319	0
srna3143934	CTGGTCCGAAGGTAGTGAGTTATCTC	26	3	chr17	75438193	75438218	+	EXACT	refGene	NM_001113491	2013-09-09	75277491	75496678	+	Homo sapiens septin 9 (SEPT9), transcript variant 1, mRNA.	4	11	11	5		3	7	13	4	6	8	7.27273	0	3.80518	2.14332	6.41672	3.92759	4.72283	9.0849	3.0532	4.47861	2.61643	4.7912	1.21988	0.638062	0
srna3143934	CTGGTCCGAAGGTAGTGAGTTATCTC	26	3	chr17	75438193	75438218	+	EXACT	refGene	NM_001113492	2013-09-09	75283972	75496678	+	Homo sapiens septin 9 (SEPT9), transcript variant 5, mRNA.	4	11	11	5		3	7	13	4	6	8	7.27273	0	3.80518	2.14332	6.41672	3.92759	4.72283	9.0849	3.0532	4.47861	2.61643	4.7912	1.21988	0.638062	0
srna3143934	CTGGTCCGAAGGTAGTGAGTTATCTC	26	3	chr17	75438193	75438218	+	EXACT	refGene	NM_001113493	2013-09-09	75369271	75496678	+	Homo sapiens septin 9 (SEPT9), transcript variant 2, mRNA.	4	11	11	5		3	7	13	4	6	8	7.27273	0	3.80518	2.14332	6.41672	3.92759	4.72283	9.0849	3.0532	4.47861	2.61643	4.7912	1.21988	0.638062	0
srna3143934	CTGGTCCGAAGGTAGTGAGTTATCTC	26	3	chr17	75438193	75438218	+	EXACT	refGene	NM_001113494	2013-09-09	75372164	75496678	+	Homo sapiens septin 9 (SEPT9), transcript variant 6, mRNA.	4	11	11	5		3	7	13	4	6	8	7.27273	0	3.80518	2.14332	6.41672	3.92759	4.72283	9.0849	3.0532	4.47861	2.61643	4.7912	1.21988	0.638062	0
srna3143934	CTGGTCCGAAGGTAGTGAGTTATCTC	26	3	chr17	75438193	75438218	+	EXACT	refGene	NM_006640	2013-09-09	75315596	75496678	+	Homo sapiens septin 9 (SEPT9), transcript variant 3, mRNA.	4	11	11	5		3	7	13	4	6	8	7.27273	0	3.80518	2.14332	6.41672	3.92759	4.72283	9.0849	3.0532	4.47861	2.61643	4.7912	1.21988	0.638062	0
srna3432495	GACTGGTCCGAAGGTAGTGAGTTATCTCAATTG	33	4	chr17	75438191	75438223	+	EXACT	refGene	NM_001113491	2013-09-09	75277491	75496678	+	Homo sapiens septin 9 (SEPT9), transcript variant 1, mRNA.	2	11	4	4	5	4	5	7	10	3	11	2.64463	3.68053	3.04414	2.85776	4.58337	3.36208	6.49389	9.0849	7.63301	2.23931	1.30822	5.35186	1.59183	0.266167	0
srna3432495	GACTGGTCCGAAGGTAGTGAGTTATCTCAATTG	33	4	chr17	75438191	75438223	+	EXACT	refGene	NM_001113492	2013-09-09	75283972	75496678	+	Homo sapiens septin 9 (SEPT9), transcript variant 5, mRNA.	2	11	4	4	5	4	5	7	10	3	11	2.64463	3.68053	3.04414	2.85776	4.58337	3.36208	6.49389	9.0849	7.63301	2.23931	1.30822	5.35186	1.59183	0.266167	0
srna3432495	GACTGGTCCGAAGGTAGTGAGTTATCTCAATTG	33	4	chr17	75438191	75438223	+	EXACT	refGene	NM_001113493	2013-09-09	75369271	75496678	+	Homo sapiens septin 9 (SEPT9), transcript variant 2, mRNA.	2	11	4	4	5	4	5	7	10	3	11	2.64463	3.68053	3.04414	2.85776	4.58337	3.36208	6.49389	9.0849	7.63301	2.23931	1.30822	5.35186	1.59183	0.266167	0
srna3432495	GACTGGTCCGAAGGTAGTGAGTTATCTCAATTG	33	4	chr17	75438191	75438223	+	EXACT	refGene	NM_001113494	2013-09-09	75372164	75496678	+	Homo sapiens septin 9 (SEPT9), transcript variant 6, mRNA.	2	11	4	4	5	4	5	7	10	3	11	2.64463	3.68053	3.04414	2.85776	4.58337	3.36208	6.49389	9.0849	7.63301	2.23931	1.30822	5.35186	1.59183	0.266167	0
srna3432495	GACTGGTCCGAAGGTAGTGAGTTATCTCAATTG	33	4	chr17	75438191	75438223	+	EXACT	refGene	NM_006640	2013-09-09	75315596	75496678	+	Homo sapiens septin 9 (SEPT9), transcript variant 3, mRNA.	2	11	4	4	5	4	5	7	10	3	11	2.64463	3.68053	3.04414	2.85776	4.58337	3.36208	6.49389	9.0849	7.63301	2.23931	1.30822	5.35186	1.59183	0.266167	0
srna3143930	CTGGTCCGAAGGTAGTGAGTTATCT	25	3	chr17	75438193	75438217	+	EXACT	refGene	NM_001113491	2013-09-09	75277491	75496678	+	Homo sapiens septin 9 (SEPT9), transcript variant 1, mRNA.	1	6	10	1	1	4	5	7	6	1	6	6.61157	0.736106	0.761035	2.85776	4.58337	3.10997	3.54212	4.9554	4.5798	0.746436	0.654108	2.89557	0.931062	0.887234	0
srna3143930	CTGGTCCGAAGGTAGTGAGTTATCT	25	3	chr17	75438193	75438217	+	EXACT	refGene	NM_001113492	2013-09-09	75283972	75496678	+	Homo sapiens septin 9 (SEPT9), transcript variant 5, mRNA.	1	6	10	1	1	4	5	7	6	1	6	6.61157	0.736106	0.761035	2.85776	4.58337	3.10997	3.54212	4.9554	4.5798	0.746436	0.654108	2.89557	0.931062	0.887234	0
srna3143930	CTGGTCCGAAGGTAGTGAGTTATCT	25	3	chr17	75438193	75438217	+	EXACT	refGene	NM_001113493	2013-09-09	75369271	75496678	+	Homo sapiens septin 9 (SEPT9), transcript variant 2, mRNA.	1	6	10	1	1	4	5	7	6	1	6	6.61157	0.736106	0.761035	2.85776	4.58337	3.10997	3.54212	4.9554	4.5798	0.746436	0.654108	2.89557	0.931062	0.887234	0
srna3143930	CTGGTCCGAAGGTAGTGAGTTATCT	25	3	chr17	75438193	75438217	+	EXACT	refGene	NM_001113494	2013-09-09	75372164	75496678	+	Homo sapiens septin 9 (SEPT9), transcript variant 6, mRNA.	1	6	10	1	1	4	5	7	6	1	6	6.61157	0.736106	0.761035	2.85776	4.58337	3.10997	3.54212	4.9554	4.5798	0.746436	0.654108	2.89557	0.931062	0.887234	0
srna3143930	CTGGTCCGAAGGTAGTGAGTTATCT	25	3	chr17	75438193	75438217	+	EXACT	refGene	NM_006640	2013-09-09	75315596	75496678	+	Homo sapiens septin 9 (SEPT9), transcript variant 3, mRNA.	1	6	10	1	1	4	5	7	6	1	6	6.61157	0.736106	0.761035	2.85776	4.58337	3.10997	3.54212	4.9554	4.5798	0.746436	0.654108	2.89557	0.931062	0.887234	0
srna2356058	CCCGGCACCGCCACC	15	4	chr17	75447702	75447716	-	EXACT	refGene	NM_001113491	2013-09-09	75277491	75496678	+	Homo sapiens septin 9 (SEPT9), transcript variant 1, mRNA.	2	7	2	4	3	11	1	2	6	2	5	1.32231	2.20832	3.04414	7.85883	0.916674	3.07005	2.95177	5.7813	4.5798	1.49287	1.30822	3.22279	1.04975	0.922958	0
srna2356058	CCCGGCACCGCCACC	15	4	chr17	75447702	75447716	-	EXACT	refGene	NM_001113492	2013-09-09	75283972	75496678	+	Homo sapiens septin 9 (SEPT9), transcript variant 5, mRNA.	2	7	2	4	3	11	1	2	6	2	5	1.32231	2.20832	3.04414	7.85883	0.916674	3.07005	2.95177	5.7813	4.5798	1.49287	1.30822	3.22279	1.04975	0.922958	0
srna2356058	CCCGGCACCGCCACC	15	4	chr17	75447702	75447716	-	EXACT	refGene	NM_001113493	2013-09-09	75369271	75496678	+	Homo sapiens septin 9 (SEPT9), transcript variant 2, mRNA.	2	7	2	4	3	11	1	2	6	2	5	1.32231	2.20832	3.04414	7.85883	0.916674	3.07005	2.95177	5.7813	4.5798	1.49287	1.30822	3.22279	1.04975	0.922958	0
srna2356058	CCCGGCACCGCCACC	15	4	chr17	75447702	75447716	-	EXACT	refGene	NM_001113494	2013-09-09	75372164	75496678	+	Homo sapiens septin 9 (SEPT9), transcript variant 6, mRNA.	2	7	2	4	3	11	1	2	6	2	5	1.32231	2.20832	3.04414	7.85883	0.916674	3.07005	2.95177	5.7813	4.5798	1.49287	1.30822	3.22279	1.04975	0.922958	0
srna2356058	CCCGGCACCGCCACC	15	4	chr17	75447702	75447716	-	EXACT	refGene	NM_001113496	2013-09-09	75446612	75496678	+	Homo sapiens septin 9 (SEPT9), transcript variant 7, mRNA.	2	7	2	4	3	11	1	2	6	2	5	1.32231	2.20832	3.04414	7.85883	0.916674	3.07005	2.95177	5.7813	4.5798	1.49287	1.30822	3.22279	1.04975	0.922958	0
srna2356058	CCCGGCACCGCCACC	15	4	chr17	75447702	75447716	-	EXACT	refGene	NM_006640	2013-09-09	75315596	75496678	+	Homo sapiens septin 9 (SEPT9), transcript variant 3, mRNA.	2	7	2	4	3	11	1	2	6	2	5	1.32231	2.20832	3.04414	7.85883	0.916674	3.07005	2.95177	5.7813	4.5798	1.49287	1.30822	3.22279	1.04975	0.922958	0
srna3432486	GACTGGTCCGAAGGTAGTGAGTTATCTCAA	30	4	chr17	75438191	75438219	+	CLIPPED	refGene	NM_001113491	2013-09-09	75277491	75496678	+	Homo sapiens septin 9 (SEPT9), transcript variant 1, mRNA.	4	8	2	2	3	5	5	4	5	4	12	1.32231	2.20832	1.52207	3.57219	4.58337	2.64165	7.08424	6.6072	3.8165	2.98574	2.61643	4.62202	1.74967	0.120887	0
srna3432486	GACTGGTCCGAAGGTAGTGAGTTATCTCAA	30	4	chr17	75438191	75438219	+	CLIPPED	refGene	NM_001113492	2013-09-09	75283972	75496678	+	Homo sapiens septin 9 (SEPT9), transcript variant 5, mRNA.	4	8	2	2	3	5	5	4	5	4	12	1.32231	2.20832	1.52207	3.57219	4.58337	2.64165	7.08424	6.6072	3.8165	2.98574	2.61643	4.62202	1.74967	0.120887	0
srna3432486	GACTGGTCCGAAGGTAGTGAGTTATCTCAA	30	4	chr17	75438191	75438219	+	CLIPPED	refGene	NM_001113493	2013-09-09	75369271	75496678	+	Homo sapiens septin 9 (SEPT9), transcript variant 2, mRNA.	4	8	2	2	3	5	5	4	5	4	12	1.32231	2.20832	1.52207	3.57219	4.58337	2.64165	7.08424	6.6072	3.8165	2.98574	2.61643	4.62202	1.74967	0.120887	0
srna3432486	GACTGGTCCGAAGGTAGTGAGTTATCTCAA	30	4	chr17	75438191	75438219	+	CLIPPED	refGene	NM_001113494	2013-09-09	75372164	75496678	+	Homo sapiens septin 9 (SEPT9), transcript variant 6, mRNA.	4	8	2	2	3	5	5	4	5	4	12	1.32231	2.20832	1.52207	3.57219	4.58337	2.64165	7.08424	6.6072	3.8165	2.98574	2.61643	4.62202	1.74967	0.120887	0
srna3432486	GACTGGTCCGAAGGTAGTGAGTTATCTCAA	30	4	chr17	75438191	75438219	+	CLIPPED	refGene	NM_006640	2013-09-09	75315596	75496678	+	Homo sapiens septin 9 (SEPT9), transcript variant 3, mRNA.	4	8	2	2	3	5	5	4	5	4	12	1.32231	2.20832	1.52207	3.57219	4.58337	2.64165	7.08424	6.6072	3.8165	2.98574	2.61643	4.62202	1.74967	0.120887	0
srna4142225	GGCTGGTCCGAAGGTAGTGAGTTATCTCAGT	31	6	chr17	75438193	75438221	+	CLIPPED	refGene	NM_001113491	2013-09-09	75277491	75496678	+	Homo sapiens septin 9 (SEPT9), transcript variant 1, mRNA.				1	1	1		1	4	2	20	0	0.736106	0.761035	0.714439	0	0.442316	11.8071	0	3.0532	1.49287	0	3.27063	7.39433	0.269884	0
srna4142225	GGCTGGTCCGAAGGTAGTGAGTTATCTCAGT	31	6	chr17	75438193	75438221	+	CLIPPED	refGene	NM_001113492	2013-09-09	75283972	75496678	+	Homo sapiens septin 9 (SEPT9), transcript variant 5, mRNA.				1	1	1		1	4	2	20	0	0.736106	0.761035	0.714439	0	0.442316	11.8071	0	3.0532	1.49287	0	3.27063	7.39433	0.269884	0
srna4142225	GGCTGGTCCGAAGGTAGTGAGTTATCTCAGT	31	6	chr17	75438193	75438221	+	CLIPPED	refGene	NM_001113493	2013-09-09	75369271	75496678	+	Homo sapiens septin 9 (SEPT9), transcript variant 2, mRNA.				1	1	1		1	4	2	20	0	0.736106	0.761035	0.714439	0	0.442316	11.8071	0	3.0532	1.49287	0	3.27063	7.39433	0.269884	0
srna4142225	GGCTGGTCCGAAGGTAGTGAGTTATCTCAGT	31	6	chr17	75438193	75438221	+	CLIPPED	refGene	NM_001113494	2013-09-09	75372164	75496678	+	Homo sapiens septin 9 (SEPT9), transcript variant 6, mRNA.				1	1	1		1	4	2	20	0	0.736106	0.761035	0.714439	0	0.442316	11.8071	0	3.0532	1.49287	0	3.27063	7.39433	0.269884	0
srna4142225	GGCTGGTCCGAAGGTAGTGAGTTATCTCAGT	31	6	chr17	75438193	75438221	+	CLIPPED	refGene	NM_006640	2013-09-09	75315596	75496678	+	Homo sapiens septin 9 (SEPT9), transcript variant 3, mRNA.				1	1	1		1	4	2	20	0	0.736106	0.761035	0.714439	0	0.442316	11.8071	0	3.0532	1.49287	0	3.27063	7.39433	0.269884	0
srna47785	AAAATATTGGTACCTG	16	5	chr2	110312338	110312353	-	EXACT	refGene	NM_144710	2013-09-10	110300373	110371783	-	Homo sapiens septin 10 (SEPT10), transcript variant 1, mRNA.	24	38	61	26	30	20	25	54	12	8	11	40.3306	22.0832	19.7869	14.2888	22.9169	23.8813	6.49389	31.3842	9.15961	5.97149	15.6986	13.7416	0.575412	0.154917	0
srna47785	AAAATATTGGTACCTG	16	5	chr2	110312338	110312353	-	EXACT	refGene	NM_178584	2013-09-10	110300373	110371783	-	Homo sapiens septin 10 (SEPT10), transcript variant 2, mRNA.	24	38	61	26	30	20	25	54	12	8	11	40.3306	22.0832	19.7869	14.2888	22.9169	23.8813	6.49389	31.3842	9.15961	5.97149	15.6986	13.7416	0.575412	0.154917	0
srna150903	AAATATTGGTACCTG	15	8	chr2	110312338	110312352	-	EXACT	refGene	NM_144710	2013-09-10	110300373	110371783	-	Homo sapiens septin 10 (SEPT10), transcript variant 1, mRNA.	6	27	28	17	15	8	11	40	3	5	3	18.5124	11.0416	12.9376	5.71551	10.0834	11.6581	1.77106	22.2993	2.2899	3.73218	3.92465	6.80342	0.583579	0.313185	0
srna150903	AAATATTGGTACCTG	15	8	chr2	110312338	110312352	-	EXACT	refGene	NM_178584	2013-09-10	110300373	110371783	-	Homo sapiens septin 10 (SEPT10), transcript variant 2, mRNA.	6	27	28	17	15	8	11	40	3	5	3	18.5124	11.0416	12.9376	5.71551	10.0834	11.6581	1.77106	22.2993	2.2899	3.73218	3.92465	6.80342	0.583579	0.313185	0
srna873461	ACTGTGATAACTGACT	16	3	chr2	110323471	110323486	+	EXACT	refGene	NM_144710	2013-09-10	110300373	110371783	-	Homo sapiens septin 10 (SEPT10), transcript variant 1, mRNA.	12	12	20	9	11	11	7	12	3	10	17	13.2231	8.09717	6.84932	7.85883	6.41672	8.48903	10.036	9.9108	2.2899	7.46436	7.84929	7.51007	0.884679	0.61387	0
srna873461	ACTGTGATAACTGACT	16	3	chr2	110323471	110323486	+	EXACT	refGene	NM_178584	2013-09-10	110300373	110371783	-	Homo sapiens septin 10 (SEPT10), transcript variant 2, mRNA.	12	12	20	9	11	11	7	12	3	10	17	13.2231	8.09717	6.84932	7.85883	6.41672	8.48903	10.036	9.9108	2.2899	7.46436	7.84929	7.51007	0.884679	0.61387	0
srna3164773	CTGTGATAACTGACT	15	18	chr2	110323472	110323486	+	EXACT	refGene	NM_144710	2013-09-10	110300373	110371783	-	Homo sapiens septin 10 (SEPT10), transcript variant 1, mRNA.	8	13	8	10	9	2	11	11	8	7	9	5.28926	6.62495	7.61035	1.42888	10.0834	6.20737	5.31318	10.7367	6.1064	5.22505	5.23286	6.52284	1.05082	0.864311	0
srna3164773	CTGTGATAACTGACT	15	18	chr2	110323472	110323486	+	EXACT	refGene	NM_178584	2013-09-10	110300373	110371783	-	Homo sapiens septin 10 (SEPT10), transcript variant 2, mRNA.	8	13	8	10	9	2	11	11	8	7	9	5.28926	6.62495	7.61035	1.42888	10.0834	6.20737	5.31318	10.7367	6.1064	5.22505	5.23286	6.52284	1.05082	0.864311	0
srna47784	AAAATATTGGTACCT	15	16	chr2	110312339	110312353	-	EXACT	refGene	NM_144710	2013-09-10	110300373	110371783	-	Homo sapiens septin 10 (SEPT10), transcript variant 1, mRNA.	2	7	13	3	8	3	4	13	3		3	8.59504	5.88885	2.28311	2.14332	3.6667	4.5154	1.77106	5.7813	2.2899	0	1.30822	2.2301	0.493887	0.182419	0
srna47784	AAAATATTGGTACCT	15	16	chr2	110312339	110312353	-	EXACT	refGene	NM_178584	2013-09-10	110300373	110371783	-	Homo sapiens septin 10 (SEPT10), transcript variant 2, mRNA.	2	7	13	3	8	3	4	13	3		3	8.59504	5.88885	2.28311	2.14332	3.6667	4.5154	1.77106	5.7813	2.2899	0	1.30822	2.2301	0.493887	0.182419	0
srna4826856	TAGGATGGAGTGTGA	15	9	chr4	77875990	77876004	+	EXACT	refGene	NM_018243	2013-09-11	77870894	77959768	+	Homo sapiens septin 11 (SEPT11), mRNA.	8	12	31	40	33	29	44	52	45	33	23	20.4959	24.2915	30.4414	20.7187	40.3337	27.2562	13.5781	9.9108	34.3485	24.6324	5.23286	17.5405	0.643542	0.175595	0
srna1800621	CAAGAATTTTGGTGA	15	18	chr9	118156911	118156925	+	EXACT	refGene	NM_017418	2013-12-01	117904096	118164923	+	Homo sapiens deleted in esophageal cancer 1 (DEC1), mRNA.	16	1	9	27	6		6					5.95041	4.41664	20.5479	0	5.50005	7.28301	0	0.8259	0	0	10.4657	2.25832	0.310081	0.256915	0
srna4901592	TATCATGCAAGATTCCC	17	6	chr9	117919304	117919320	-	EXACT	refGene	NM_017418	2013-12-01	117904096	118164923	+	Homo sapiens deleted in esophageal cancer 1 (DEC1), mRNA.	8	2	15	18	9	2	4	9	13	3	2	9.91736	6.62495	13.6986	1.42888	3.6667	7.0673	1.18071	1.6518	9.92291	2.23931	5.23286	4.04552	0.572427	0.302653	0
srna3897529	GCGGGGCCCCGGCGG	15	14	chr22	43116834	43116848	+	EXACT	refGene	NM_017436	A4GALT	43088126	43116876	-	Homo sapiens alpha 1,4-galactosyltransferase (A4GALT), mRNA.	1	5	16	3		5	17	7	6	3	2	10.5785	0	2.28311	3.57219	15.5835	6.40345	1.18071	4.1295	4.5798	2.23931	0.654108	2.55669	0.399267	0.260703	0
srna1957917	CAGAGAATAGTTTAA	15	18	chr7	34638018	34638032	-	EXACT	refGene	NR_033664	AAA1	34386123	34797884	-	Homo sapiens asthma-associated alternatively spliced gene 1 (AAA1), transcript variant 1, non-coding RNA.	135	63	151	246	218	139	167	195	175	187	384	99.8347	160.471	187.215	99.307	153.085	139.982	226.696	52.0317	133.578	139.583	88.3046	128.039	0.914677	0.737661	1
srna1957917	CAGAGAATAGTTTAA	15	18	chr7	34638018	34638032	-	EXACT	refGene	NR_033665	AAA1	34386123	34797884	-	Homo sapiens asthma-associated alternatively spliced gene 1 (AAA1), transcript variant 2, non-coding RNA.	135	63	151	246	218	139	167	195	175	187	384	99.8347	160.471	187.215	99.307	153.085	139.982	226.696	52.0317	133.578	139.583	88.3046	128.039	0.914677	0.737661	1
srna1286453	AGGTTCATTTCCTCT	15	16	chr7	34437191	34437205	-	EXACT	refGene	NR_033664	AAA1	34386123	34797884	-	Homo sapiens asthma-associated alternatively spliced gene 1 (AAA1), transcript variant 1, non-coding RNA.	23	69	200	160	50	32	95	83	52	24	19	132.231	36.8053	121.766	22.862	87.0841	80.1497	11.2167	56.9871	39.6916	17.9145	15.0445	28.1709	0.351478	0.0768244	0
srna1286453	AGGTTCATTTCCTCT	15	16	chr7	34437191	34437205	-	EXACT	refGene	NR_033665	AAA1	34386123	34797884	-	Homo sapiens asthma-associated alternatively spliced gene 1 (AAA1), transcript variant 2, non-coding RNA.	23	69	200	160	50	32	95	83	52	24	19	132.231	36.8053	121.766	22.862	87.0841	80.1497	11.2167	56.9871	39.6916	17.9145	15.0445	28.1709	0.351478	0.0768244	0
srna1286477	AGGTTCATTTCCTCTGA	17	3	chr7	34437189	34437205	-	EXACT	refGene	NR_033664	AAA1	34386123	34797884	-	Homo sapiens asthma-associated alternatively spliced gene 1 (AAA1), transcript variant 1, non-coding RNA.	6	24	26	24	4	6	14	23	13	20	6	17.1901	2.94442	18.2648	4.28663	12.8334	11.1039	3.54212	19.8216	9.92291	14.9287	3.92465	10.428	0.939131	0.884019	0
srna1286477	AGGTTCATTTCCTCTGA	17	3	chr7	34437189	34437205	-	EXACT	refGene	NR_033665	AAA1	34386123	34797884	-	Homo sapiens asthma-associated alternatively spliced gene 1 (AAA1), transcript variant 2, non-coding RNA.	6	24	26	24	4	6	14	23	13	20	6	17.1901	2.94442	18.2648	4.28663	12.8334	11.1039	3.54212	19.8216	9.92291	14.9287	3.92465	10.428	0.939131	0.884019	0
srna607682	ACAGAGAATAGTTTAA	16	13	chr7	34638018	34638033	-	EXACT	refGene	NR_033664	AAA1	34386123	34797884	-	Homo sapiens asthma-associated alternatively spliced gene 1 (AAA1), transcript variant 1, non-coding RNA.		2	8	5	13	10	6	6		5	5	5.28926	9.56938	3.80518	7.14439	5.50005	6.26165	2.95177	1.6518	0	3.73218	0	1.66715	0.266248	0.00669893	0
srna607682	ACAGAGAATAGTTTAA	16	13	chr7	34638018	34638033	-	EXACT	refGene	NR_033665	AAA1	34386123	34797884	-	Homo sapiens asthma-associated alternatively spliced gene 1 (AAA1), transcript variant 2, non-coding RNA.		2	8	5	13	10	6	6		5	5	5.28926	9.56938	3.80518	7.14439	5.50005	6.26165	2.95177	1.6518	0	3.73218	0	1.66715	0.266248	0.00669893	0
srna4306031	GGTTCATTTCCTCTGA	16	6	chr7	34437189	34437204	-	EXACT	refGene	NR_033664	AAA1	34386123	34797884	-	Homo sapiens asthma-associated alternatively spliced gene 1 (AAA1), transcript variant 1, non-coding RNA.	5	5	14	6	5	1	7	12	7	7	1	9.2562	3.68053	4.56621	0.714439	6.41672	4.92682	0.590354	4.1295	5.3431	5.22505	3.27054	3.71171	0.753368	0.490565	0
srna4306031	GGTTCATTTCCTCTGA	16	6	chr7	34437189	34437204	-	EXACT	refGene	NR_033665	AAA1	34386123	34797884	-	Homo sapiens asthma-associated alternatively spliced gene 1 (AAA1), transcript variant 2, non-coding RNA.	5	5	14	6	5	1	7	12	7	7	1	9.2562	3.68053	4.56621	0.714439	6.41672	4.92682	0.590354	4.1295	5.3431	5.22505	3.27054	3.71171	0.753368	0.490565	0
srna6100451	TTGTGATGACTTACA	15	17	chr7	34769706	34769720	+	EXACT	refGene	NR_015356	AAA1	34758473	34873943	-	Homo sapiens asthma-associated alternatively spliced gene 1 (AAA1), transcript variant 3, non-coding RNA.	5	22	3	5	1	9	4	7	7	6	3	1.98347	0.736106	3.80518	6.42995	3.6667	3.32428	1.77106	18.1698	5.3431	4.47861	3.27054	6.60662	1.98739	0.340366	0
srna6100451	TTGTGATGACTTACA	15	17	chr7	34769706	34769720	+	EXACT	refGene	NR_033664	AAA1	34386123	34797884	-	Homo sapiens asthma-associated alternatively spliced gene 1 (AAA1), transcript variant 1, non-coding RNA.	5	22	3	5	1	9	4	7	7	6	3	1.98347	0.736106	3.80518	6.42995	3.6667	3.32428	1.77106	18.1698	5.3431	4.47861	3.27054	6.60662	1.98739	0.340366	0
srna6100451	TTGTGATGACTTACA	15	17	chr7	34769706	34769720	+	EXACT	refGene	NR_033665	AAA1	34386123	34797884	-	Homo sapiens asthma-associated alternatively spliced gene 1 (AAA1), transcript variant 2, non-coding RNA.	5	22	3	5	1	9	4	7	7	6	3	1.98347	0.736106	3.80518	6.42995	3.6667	3.32428	1.77106	18.1698	5.3431	4.47861	3.27054	6.60662	1.98739	0.340366	0
srna1286476	AGGTTCATTTCCTCTG	16	9	chr7	34437190	34437205	-	EXACT	refGene	NR_033664	AAA1	34386123	34797884	-	Homo sapiens asthma-associated alternatively spliced gene 1 (AAA1), transcript variant 1, non-coding RNA.	6	2	2	10	2	1	1	4	1	1		1.32231	1.47221	7.61035	0.714439	0.916674	2.4072	0	1.6518	0.763301	0.746436	3.92465	1.41724	0.58875	0.526715	0
srna1286476	AGGTTCATTTCCTCTG	16	9	chr7	34437190	34437205	-	EXACT	refGene	NR_033665	AAA1	34386123	34797884	-	Homo sapiens asthma-associated alternatively spliced gene 1 (AAA1), transcript variant 2, non-coding RNA.	6	2	2	10	2	1	1	4	1	1		1.32231	1.47221	7.61035	0.714439	0.916674	2.4072	0	1.6518	0.763301	0.746436	3.92465	1.41724	0.58875	0.526715	0
srna1350738	AGTGGTTAGTACTCT	15	19	chr4	170997544	170997558	-	EXACT	refGene	NM_016228	AADAT	170981372	171011183	-	Homo sapiens aminoadipate aminotransferase (AADAT), transcript variant 1, mRNA.	3	6	12	6	5	5	14	16	3	2	4	7.93388	3.68053	4.56621	3.57219	12.8334	6.51725	2.36141	4.9554	2.2899	1.49287	1.96232	2.61238	0.400841	0.0916338	0
srna1350738	AGTGGTTAGTACTCT	15	19	chr4	170997544	170997558	-	EXACT	refGene	NM_182662	AADAT	170981372	171011372	-	Homo sapiens aminoadipate aminotransferase (AADAT), transcript variant 2, mRNA.	3	6	12	6	5	5	14	16	3	2	4	7.93388	3.68053	4.56621	3.57219	12.8334	6.51725	2.36141	4.9554	2.2899	1.49287	1.96232	2.61238	0.400841	0.0916338	0
srna4878392	TAGTGGTTAGTACTCT	16	18	chr4	170997544	170997559	-	EXACT	refGene	NM_016228	AADAT	170981372	171011183	-	Homo sapiens aminoadipate aminotransferase (AADAT), transcript variant 1, mRNA.		6	11	8		2	14	10	3			7.27273	0	6.08828	1.42888	12.8334	5.52467	0	4.9554	2.2899	0	0	1.44906	0.262289	0.157069	0
srna4878392	TAGTGGTTAGTACTCT	16	18	chr4	170997544	170997559	-	EXACT	refGene	NM_182662	AADAT	170981372	171011372	-	Homo sapiens aminoadipate aminotransferase (AADAT), transcript variant 2, mRNA.		6	11	8		2	14	10	3			7.27273	0	6.08828	1.42888	12.8334	5.52467	0	4.9554	2.2899	0	0	1.44906	0.262289	0.157069	0
srna5910761	TTCATTTGCCTCCCAGCCTACA	22	2	chr2	69747178	69747199	-	EXACT	refGene	NM_014911	AAK1	69685126	69870977	-	Homo sapiens AP2 associated kinase 1 (AAK1), mRNA.	76	48	103	81	70	55	57	77	46	48	27	68.0992	51.5274	61.6438	39.2941	52.2504	54.563	15.9395	39.6432	35.1118	35.8289	49.7122	35.2471	0.64599	0.0307252	0
srna1973103	CAGAGTGTACTTAAC	15	9	chr2	69688425	69688439	-	EXACT	refGene	NM_014911	AAK1	69685126	69870977	-	Homo sapiens AP2 associated kinase 1 (AAK1), mRNA.	16	14	7	38	13	4	9	13	17	7	10	4.6281	9.56938	28.9193	2.85776	8.25007	10.8449	5.90354	11.5626	12.9761	5.22505	10.4657	9.2266	0.850776	0.756239	0
srna5910760	TTCATTTGCCTCCCAGCCTAC	21	2	chr2	69747179	69747199	-	EXACT	refGene	NM_014911	AAK1	69685126	69870977	-	Homo sapiens AP2 associated kinase 1 (AAK1), mRNA.	10	8	16	11	9	6	8	7	7	8	5	10.5785	6.62495	8.37139	4.28663	7.33339	7.43898	2.95177	6.6072	5.3431	5.97149	6.54108	5.48293	0.737054	0.157321	0
srna1073110	AGCATCAGTGATTTTGTT	18	2	chr17	79099688	79099705	-	EXACT	refGene	NM_001080395	AATK	79091095	79139872	-	Homo sapiens apoptosis-associated tyrosine kinase (AATK), transcript variant 1, mRNA.	85	69	81	65	47	56	34	81	43	26	34	53.5537	34.597	49.4673	40.0086	31.1669	41.7587	20.072	56.9871	32.8219	19.4073	55.5992	36.9775	0.885504	0.624976	0
srna1073110	AGCATCAGTGATTTTGTT	18	2	chr17	79099688	79099705	-	EXACT	refGene	NM_004920	AATK	79091095	79105748	-	Homo sapiens apoptosis-associated tyrosine kinase (AATK), transcript variant 2, mRNA.	85	69	81	65	47	56	34	81	43	26	34	53.5537	34.597	49.4673	40.0086	31.1669	41.7587	20.072	56.9871	32.8219	19.4073	55.5992	36.9775	0.885504	0.624976	0
srna1073105	AGCATCAGTGATTTTGT	17	3	chr17	79099689	79099705	-	EXACT	refGene	NM_001080395	AATK	79091095	79139872	-	Homo sapiens apoptosis-associated tyrosine kinase (AATK), transcript variant 1, mRNA.	50	44	38	39	16	21	16	38	21	14	29	25.124	11.7777	29.6804	15.0032	14.6668	19.2504	17.1203	36.3396	16.0293	10.4501	32.7054	22.5289	1.17031	0.608796	0
srna1073105	AGCATCAGTGATTTTGT	17	3	chr17	79099689	79099705	-	EXACT	refGene	NM_004920	AATK	79091095	79105748	-	Homo sapiens apoptosis-associated tyrosine kinase (AATK), transcript variant 2, mRNA.	50	44	38	39	16	21	16	38	21	14	29	25.124	11.7777	29.6804	15.0032	14.6668	19.2504	17.1203	36.3396	16.0293	10.4501	32.7054	22.5289	1.17031	0.608796	0
srna4907213	TATCCTGGTGCTGAGT	16	3	chr17	79099724	79099739	-	EXACT	refGene	NM_001080395	AATK	79091095	79139872	-	Homo sapiens apoptosis-associated tyrosine kinase (AATK), transcript variant 1, mRNA.	25	26	27	22	35	30	15	24	13	6	22	17.8512	25.7637	16.7428	21.4332	13.7501	19.1082	12.9878	21.4734	9.92291	4.47861	16.3527	13.0431	0.682591	0.128838	0
srna4907213	TATCCTGGTGCTGAGT	16	3	chr17	79099724	79099739	-	EXACT	refGene	NM_004920	AATK	79091095	79105748	-	Homo sapiens apoptosis-associated tyrosine kinase (AATK), transcript variant 2, mRNA.	25	26	27	22	35	30	15	24	13	6	22	17.8512	25.7637	16.7428	21.4332	13.7501	19.1082	12.9878	21.4734	9.92291	4.47861	16.3527	13.0431	0.682591	0.128838	0
srna1495914	ATCCTGGTGCTGAGT	15	4	chr17	79099724	79099738	-	EXACT	refGene	NM_001080395	AATK	79091095	79139872	-	Homo sapiens apoptosis-associated tyrosine kinase (AATK), transcript variant 1, mRNA.	22	20	15	20	19	25	16	23	7	3	21	9.91736	13.986	15.2207	17.861	14.6668	14.3304	12.3974	16.518	5.3431	2.23931	14.3904	10.1776	0.710215	0.220641	0
srna1495914	ATCCTGGTGCTGAGT	15	4	chr17	79099724	79099738	-	EXACT	refGene	NM_004920	AATK	79091095	79105748	-	Homo sapiens apoptosis-associated tyrosine kinase (AATK), transcript variant 2, mRNA.	22	20	15	20	19	25	16	23	7	3	21	9.91736	13.986	15.2207	17.861	14.6668	14.3304	12.3974	16.518	5.3431	2.23931	14.3904	10.1776	0.710215	0.220641	0
srna3699378	GCATCAGTGATTTTGTT	17	2	chr17	79099688	79099704	-	EXACT	refGene	NM_001080395	AATK	79091095	79139872	-	Homo sapiens apoptosis-associated tyrosine kinase (AATK), transcript variant 1, mRNA.	20	21	23	19	15	8	12	11	11	5	9	15.2066	11.0416	14.4597	5.71551	11.0001	11.4847	5.31318	17.3439	8.39631	3.73218	13.0822	9.57355	0.833592	0.547394	0
srna3699378	GCATCAGTGATTTTGTT	17	2	chr17	79099688	79099704	-	EXACT	refGene	NM_004920	AATK	79091095	79105748	-	Homo sapiens apoptosis-associated tyrosine kinase (AATK), transcript variant 2, mRNA.	20	21	23	19	15	8	12	11	11	5	9	15.2066	11.0416	14.4597	5.71551	11.0001	11.4847	5.31318	17.3439	8.39631	3.73218	13.0822	9.57355	0.833592	0.547394	0
srna1822904	CAATATCCTGGTGCTGA	17	2	chr17	79099726	79099742	-	EXACT	refGene	NM_001080395	AATK	79091095	79139872	-	Homo sapiens apoptosis-associated tyrosine kinase (AATK), transcript variant 1, mRNA.	9	12	8	10	15	13	10	16	7	6	11	5.28926	11.0416	7.61035	9.2877	9.16674	8.47913	6.49389	9.9108	5.3431	4.47861	5.88697	6.42268	0.757469	0.164049	0
srna1822904	CAATATCCTGGTGCTGA	17	2	chr17	79099726	79099742	-	EXACT	refGene	NM_004920	AATK	79091095	79105748	-	Homo sapiens apoptosis-associated tyrosine kinase (AATK), transcript variant 2, mRNA.	9	12	8	10	15	13	10	16	7	6	11	5.28926	11.0416	7.61035	9.2877	9.16674	8.47913	6.49389	9.9108	5.3431	4.47861	5.88697	6.42268	0.757469	0.164049	0
srna1440893	ATATCCTGGTGCTGAG	16	2	chr17	79099725	79099740	-	EXACT	refGene	NM_001080395	AATK	79091095	79139872	-	Homo sapiens apoptosis-associated tyrosine kinase (AATK), transcript variant 1, mRNA.	11	8	12	11	7	12	7	8	3	4	7	7.93388	5.15274	8.37139	8.57327	6.41672	7.2896	4.13248	6.6072	2.2899	2.98574	7.19519	4.6421	0.636812	0.0584133	0
srna1440893	ATATCCTGGTGCTGAG	16	2	chr17	79099725	79099740	-	EXACT	refGene	NM_004920	AATK	79091095	79105748	-	Homo sapiens apoptosis-associated tyrosine kinase (AATK), transcript variant 2, mRNA.	11	8	12	11	7	12	7	8	3	4	7	7.93388	5.15274	8.37139	8.57327	6.41672	7.2896	4.13248	6.6072	2.2899	2.98574	7.19519	4.6421	0.636812	0.0584133	0
srna1822903	CAATATCCTGGTGCTG	16	2	chr17	79099727	79099742	-	EXACT	refGene	NM_001080395	AATK	79091095	79139872	-	Homo sapiens apoptosis-associated tyrosine kinase (AATK), transcript variant 1, mRNA.	9	4	3	8	11	14	8	4	2	2	2	1.98347	8.09717	6.08828	10.0021	7.33339	6.70089	1.18071	3.3036	1.5266	1.49287	5.88697	2.67815	0.399671	0.0409519	0
srna1822903	CAATATCCTGGTGCTG	16	2	chr17	79099727	79099742	-	EXACT	refGene	NM_004920	AATK	79091095	79105748	-	Homo sapiens apoptosis-associated tyrosine kinase (AATK), transcript variant 2, mRNA.	9	4	3	8	11	14	8	4	2	2	2	1.98347	8.09717	6.08828	10.0021	7.33339	6.70089	1.18071	3.3036	1.5266	1.49287	5.88697	2.67815	0.399671	0.0409519	0
srna2108397	CATCAGTGATTTTGTT	16	6	chr17	79099688	79099703	-	EXACT	refGene	NM_001080395	AATK	79091095	79139872	-	Homo sapiens apoptosis-associated tyrosine kinase (AATK), transcript variant 1, mRNA.	16	9	18	9	6	7	5	20	5	5	9	11.9008	4.41664	6.84932	5.00107	4.58337	6.55024	5.31318	7.4331	3.8165	3.73218	10.4657	6.15214	0.939223	0.838888	0
srna2108397	CATCAGTGATTTTGTT	16	6	chr17	79099688	79099703	-	EXACT	refGene	NM_004920	AATK	79091095	79105748	-	Homo sapiens apoptosis-associated tyrosine kinase (AATK), transcript variant 2, mRNA.	16	9	18	9	6	7	5	20	5	5	9	11.9008	4.41664	6.84932	5.00107	4.58337	6.55024	5.31318	7.4331	3.8165	3.73218	10.4657	6.15214	0.939223	0.838888	0
srna3699375	GCATCAGTGATTTTGT	16	3	chr17	79099689	79099704	-	EXACT	refGene	NM_001080395	AATK	79091095	79139872	-	Homo sapiens apoptosis-associated tyrosine kinase (AATK), transcript variant 1, mRNA.	6	6	18	7	8	8	4	7	1	7	9	11.9008	5.88885	5.32725	5.71551	3.6667	6.49983	5.31318	4.9554	0.763301	5.22505	3.92465	4.03632	0.620988	0.180646	0
srna3699375	GCATCAGTGATTTTGT	16	3	chr17	79099689	79099704	-	EXACT	refGene	NM_004920	AATK	79091095	79105748	-	Homo sapiens apoptosis-associated tyrosine kinase (AATK), transcript variant 2, mRNA.	6	6	18	7	8	8	4	7	1	7	9	11.9008	5.88885	5.32725	5.71551	3.6667	6.49983	5.31318	4.9554	0.763301	5.22505	3.92465	4.03632	0.620988	0.180646	0
srna4907210	TATCCTGGTGCTGAG	15	7	chr17	79099725	79099739	-	EXACT	refGene	NM_001080395	AATK	79091095	79139872	-	Homo sapiens apoptosis-associated tyrosine kinase (AATK), transcript variant 1, mRNA.	11	2	3	10	11	10	4	12	1	2	7	1.98347	8.09717	7.61035	7.14439	3.6667	5.70041	4.13248	1.6518	0.763301	1.49287	7.19519	3.04713	0.534545	0.155937	0
srna4907210	TATCCTGGTGCTGAG	15	7	chr17	79099725	79099739	-	EXACT	refGene	NM_004920	AATK	79091095	79105748	-	Homo sapiens apoptosis-associated tyrosine kinase (AATK), transcript variant 2, mRNA.	11	2	3	10	11	10	4	12	1	2	7	1.98347	8.09717	7.61035	7.14439	3.6667	5.70041	4.13248	1.6518	0.763301	1.49287	7.19519	3.04713	0.534545	0.155937	0
srna5064154	TCCAGCATCAGTGATT	16	4	chr17	79099693	79099708	-	EXACT	refGene	NM_001080395	AATK	79091095	79139872	-	Homo sapiens apoptosis-associated tyrosine kinase (AATK), transcript variant 1, mRNA.	10	10	9	16	6	2	3	6	5	1	7	5.95041	4.41664	12.1766	1.42888	2.75002	5.3445	4.13248	8.259	3.8165	0.746436	6.54108	4.6991	0.87924	0.784004	0
srna5064154	TCCAGCATCAGTGATT	16	4	chr17	79099693	79099708	-	EXACT	refGene	NM_004920	AATK	79091095	79105748	-	Homo sapiens apoptosis-associated tyrosine kinase (AATK), transcript variant 2, mRNA.	10	10	9	16	6	2	3	6	5	1	7	5.95041	4.41664	12.1766	1.42888	2.75002	5.3445	4.13248	8.259	3.8165	0.746436	6.54108	4.6991	0.87924	0.784004	0
srna2108395	CATCAGTGATTTTGT	15	15	chr17	79099689	79099703	-	EXACT	refGene	NM_001080395	AATK	79091095	79139872	-	Homo sapiens apoptosis-associated tyrosine kinase (AATK), transcript variant 1, mRNA.	5	8	7	15	3	3	4	8	5	1	2	4.6281	2.20832	11.4155	2.14332	3.6667	4.81239	1.18071	6.6072	3.8165	0.746436	3.27054	3.12428	0.649215	0.43054	0
srna2108395	CATCAGTGATTTTGT	15	15	chr17	79099689	79099703	-	EXACT	refGene	NM_004920	AATK	79091095	79105748	-	Homo sapiens apoptosis-associated tyrosine kinase (AATK), transcript variant 2, mRNA.	5	8	7	15	3	3	4	8	5	1	2	4.6281	2.20832	11.4155	2.14332	3.6667	4.81239	1.18071	6.6072	3.8165	0.746436	3.27054	3.12428	0.649215	0.43054	0
srna471607	AATATCCTGGTGCTG	15	5	chr17	79099727	79099741	-	EXACT	refGene	NM_001080395	AATK	79091095	79139872	-	Homo sapiens apoptosis-associated tyrosine kinase (AATK), transcript variant 1, mRNA.	3	6	4	11	4	9	4	4	2	3	1	2.64463	2.94442	8.37139	6.42995	3.6667	4.81142	0.590354	4.9554	1.5266	2.23931	1.96232	2.2548	0.468635	0.0968961	0
srna471607	AATATCCTGGTGCTG	15	5	chr17	79099727	79099741	-	EXACT	refGene	NM_004920	AATK	79091095	79105748	-	Homo sapiens apoptosis-associated tyrosine kinase (AATK), transcript variant 2, mRNA.	3	6	4	11	4	9	4	4	2	3	1	2.64463	2.94442	8.37139	6.42995	3.6667	4.81142	0.590354	4.9554	1.5266	2.23931	1.96232	2.2548	0.468635	0.0968961	0
srna471608	AATATCCTGGTGCTGA	16	2	chr17	79099726	79099741	-	EXACT	refGene	NM_001080395	AATK	79091095	79139872	-	Homo sapiens apoptosis-associated tyrosine kinase (AATK), transcript variant 1, mRNA.	6	1	6	6	6	9	2	10	3	1	3	3.96694	4.41664	4.56621	6.42995	1.83335	4.24262	1.77106	0.8259	2.2899	0.746436	3.92465	1.91159	0.450568	0.0391291	0
srna471608	AATATCCTGGTGCTGA	16	2	chr17	79099726	79099741	-	EXACT	refGene	NM_004920	AATK	79091095	79105748	-	Homo sapiens apoptosis-associated tyrosine kinase (AATK), transcript variant 2, mRNA.	6	1	6	6	6	9	2	10	3	1	3	3.96694	4.41664	4.56621	6.42995	1.83335	4.24262	1.77106	0.8259	2.2899	0.746436	3.92465	1.91159	0.450568	0.0391291	0
srna4487372	GTGGGGGCGGCGGCG	15	18	chr17	79139952	79139966	+	EXACT	refGene	NR_027255	AATK-AS1	79139306	79156964	+	Homo sapiens AATK antisense RNA 1 (non-protein coding) (AATK-AS1), non-coding RNA.	2	4	10	2	3	5	5	3	1	3	3	6.61157	2.20832	1.52207	3.57219	4.58337	3.6995	1.77106	3.3036	0.763301	2.23931	1.30822	1.8771	0.507391	0.120242	0
srna974568	AGACTGAAGCTCCTTGA	17	4	chr2	215835189	215835205	-	EXACT	refGene	NM_015657	ABCA12	215796265	215896810	-	Homo sapiens ATP-binding cassette, sub-family A (ABC1), member 12 (ABCA12), transcript variant 2, mRNA.	3	22	16	14	15	11	10	19	10	3	8	10.5785	11.0416	10.6545	7.85883	9.16674	9.86003	4.72283	18.1698	7.63301	2.23931	1.96232	6.94545	0.704405	0.388945	0
srna974568	AGACTGAAGCTCCTTGA	17	4	chr2	215835189	215835205	-	EXACT	refGene	NM_173076	ABCA12	215796265	216003151	-	Homo sapiens ATP-binding cassette, sub-family A (ABC1), member 12 (ABCA12), transcript variant 1, mRNA.	3	22	16	14	15	11	10	19	10	3	8	10.5785	11.0416	10.6545	7.85883	9.16674	9.86003	4.72283	18.1698	7.63301	2.23931	1.96232	6.94545	0.704405	0.388945	0
srna974567	AGACTGAAGCTCCTTG	16	5	chr2	215835190	215835205	-	EXACT	refGene	NM_015657	ABCA12	215796265	215896810	-	Homo sapiens ATP-binding cassette, sub-family A (ABC1), member 12 (ABCA12), transcript variant 2, mRNA.	6	15	8	7	12	6	4	15	7	7	3	5.28926	8.83327	5.32725	4.28663	3.6667	5.48062	1.77106	12.3885	5.3431	5.22505	3.92465	5.73047	1.04559	0.90455	0
srna974567	AGACTGAAGCTCCTTG	16	5	chr2	215835190	215835205	-	EXACT	refGene	NM_173076	ABCA12	215796265	216003151	-	Homo sapiens ATP-binding cassette, sub-family A (ABC1), member 12 (ABCA12), transcript variant 1, mRNA.	6	15	8	7	12	6	4	15	7	7	3	5.28926	8.83327	5.32725	4.28663	3.6667	5.48062	1.77106	12.3885	5.3431	5.22505	3.92465	5.73047	1.04559	0.90455	0
srna3429188	GACTGAAGCTCCTTGA	16	6	chr2	215835189	215835204	-	EXACT	refGene	NM_015657	ABCA12	215796265	215896810	-	Homo sapiens ATP-binding cassette, sub-family A (ABC1), member 12 (ABCA12), transcript variant 2, mRNA.	10	16	7	7	9	9	4	8	5	6	2	4.6281	6.62495	5.32725	6.42995	3.6667	5.33539	1.18071	13.2144	3.8165	4.47861	6.54108	5.84626	1.09575	0.818759	0
srna3429188	GACTGAAGCTCCTTGA	16	6	chr2	215835189	215835204	-	EXACT	refGene	NM_173076	ABCA12	215796265	216003151	-	Homo sapiens ATP-binding cassette, sub-family A (ABC1), member 12 (ABCA12), transcript variant 1, mRNA.	10	16	7	7	9	9	4	8	5	6	2	4.6281	6.62495	5.32725	6.42995	3.6667	5.33539	1.18071	13.2144	3.8165	4.47861	6.54108	5.84626	1.09575	0.818759	0
srna5678845	TGGTGTATGTGCTTGGC	17	5	chr7	48672371	48672387	+	EXACT	refGene	NM_152701	ABCA13	48211056	48687091	+	Homo sapiens ATP-binding cassette, sub-family A (ABC1), member 13 (ABCA13), mRNA.	7	12	13	7	14	9	9	5	1	4	1	8.59504	10.3055	5.32725	6.42995	8.25007	7.78156	0.590354	9.9108	0.763301	2.98574	4.57875	3.76579	0.483938	0.0810431	0
srna2520456	CCTCTTTTTACCACC	15	11	chr7	48568338	48568352	+	EXACT	refGene	NM_152701	ABCA13	48211056	48687091	+	Homo sapiens ATP-binding cassette, sub-family A (ABC1), member 13 (ABCA13), mRNA.	2	5	8	10	3	14	12	11	3	5	5	5.28926	2.20832	7.61035	10.0021	11.0001	7.22203	2.95177	4.1295	2.2899	3.73218	1.30822	2.88231	0.3991	0.050831	0
srna4465545	GTGCTTGGCTGAGGAGCC	18	3	chr7	48672379	48672396	+	EXACT	refGene	NM_152701	ABCA13	48211056	48687091	+	Homo sapiens ATP-binding cassette, sub-family A (ABC1), member 13 (ABCA13), mRNA.	12	3	7	5	9	8	7	18	1	3	1	4.6281	6.62495	3.80518	5.71551	6.41672	5.43809	0.590354	2.4777	0.763301	2.23931	7.84929	2.78399	0.511943	0.118776	0
srna3211654	CTTCTGACCTTTTGGG	16	6	chr7	48584379	48584394	-	EXACT	refGene	NM_152701	ABCA13	48211056	48687091	+	Homo sapiens ATP-binding cassette, sub-family A (ABC1), member 13 (ABCA13), mRNA.	1	4	2	10	3	5	2	1	3	1	3	1.32231	2.20832	7.61035	3.57219	1.83335	3.3093	1.77106	3.3036	2.2899	0.746436	0.654108	1.75302	0.529725	0.260924	0
srna4465542	GTGCTTGGCTGAGGA	15	13	chr7	48672379	48672393	+	EXACT	refGene	NM_152701	ABCA13	48211056	48687091	+	Homo sapiens ATP-binding cassette, sub-family A (ABC1), member 13 (ABCA13), mRNA.	4	13	5	3	3	3	6	12	2	2	7	3.30579	2.20832	2.28311	2.14332	5.50005	3.08811	4.13248	10.7367	1.5266	1.49287	2.61643	4.10102	1.328	0.605679	0
srna6003179	TTGAGAACCTGACCAAG	17	2	chr9	139905072	139905088	-	EXACT	refGene	NM_001606	ABCA2	139901685	139922740	-	Homo sapiens ATP-binding cassette, sub-family A (ABC1), member 2 (ABCA2), transcript variant 1, mRNA.	14	10	4	4	6	4	5	11	2	1		2.64463	4.41664	3.04414	2.85776	4.58337	3.50931	0	8.259	1.5266	0.746436	9.15751	3.93791	1.12213	0.840762	0
srna6003179	TTGAGAACCTGACCAAG	17	2	chr9	139905072	139905088	-	EXACT	refGene	NM_212533	ABCA2	139901685	139923374	-	Homo sapiens ATP-binding cassette, sub-family A (ABC1), member 2 (ABCA2), transcript variant 2, mRNA.	14	10	4	4	6	4	5	11	2	1		2.64463	4.41664	3.04414	2.85776	4.58337	3.50931	0	8.259	1.5266	0.746436	9.15751	3.93791	1.12213	0.840762	0
srna2946424	CTCAATAAATGTCTGTTGAAT	21	13	chr1	94570742	94570762	+	EXACT	refGene	NM_000350	ABCA4	94458393	94586705	-	Homo sapiens ATP-binding cassette, sub-family A (ABC1), member 4 (ABCA4), mRNA.	23	14	27	28	40	25	18	13	15	11	6	17.8512	29.4442	21.309	17.861	16.5001	20.5931	3.54212	11.5626	11.4495	8.21079	15.0445	9.9619	0.483749	0.00866827	0
srna4973240	TCAATAAATGTCTGTTGAAT	20	18	chr1	94570743	94570762	+	EXACT	refGene	NM_000350	ABCA4	94458393	94586705	-	Homo sapiens ATP-binding cassette, sub-family A (ABC1), member 4 (ABCA4), mRNA.	20	18	29	20	39	16	19	11	17	23	16	19.1736	28.7081	15.2207	11.431	17.4168	18.39	9.44566	14.8662	12.9761	17.168	13.0822	13.5076	0.734508	0.176874	0
srna2884406	CTAACAACATGGCCA	15	7	chr17	67076385	67076399	+	EXACT	refGene	NM_080284	ABCA6	67074846	67138015	-	Homo sapiens ATP-binding cassette, sub-family A (ABC1), member 6 (ABCA6), mRNA.	42	31	37	57	37	14	90	70	35	26	10	24.4628	27.2359	43.379	10.0021	82.5007	37.5161	5.90354	25.6029	26.7155	19.4073	27.4725	21.0204	0.560302	0.264412	0
srna456784	AATAATTAATTTCTGC	16	18	chr7	87325819	87325834	-	EXACT	refGene	NM_000927	ABCB1	87133178	87342639	-	Homo sapiens ATP-binding cassette, sub-family B (MDR/TAP), member 1 (ABCB1), mRNA.	2	1	24	13	1		5	7	3	2	2	15.8678	0.736106	9.89346	0	4.58337	6.21614	1.18071	0.8259	2.2899	1.49287	1.30822	1.41952	0.22836	0.183386	0
srna1382229	ATAAAGCTAGATAAC	15	13	chr7	87266676	87266690	-	EXACT	refGene	NM_000927	ABCB1	87133178	87342639	-	Homo sapiens ATP-binding cassette, sub-family B (MDR/TAP), member 1 (ABCB1), mRNA.	8	9	7	4	2	12	6	10	7	6	6	4.6281	1.47221	3.04414	8.57327	5.50005	4.64355	3.54212	7.4331	5.3431	4.47861	5.23286	5.20596	1.12112	0.693604	0
srna3724381	GCATTGGTGGTTCAGTGG	18	15	chr1	229673604	229673621	+	EXACT	refGene	NM_012089	ABCB10	229652328	229694442	-	Homo sapiens ATP-binding cassette, sub-family B (MDR/TAP), member 10 (ABCB10), nuclear gene encoding mitochondrial protein, mRNA.	89474	104649	78808	51411	50236	100820	78622	71319	89121	94395	67512	52104.5	36979	39125.6	72029.7	72070.8	54461.9	39856	86429.6	68026.1	70459.8	58525.6	64659.4	1.18724	0.373094	1
srna3725605	GCATTGGTGGTTCAGTGGTAGAATTCT	27	14	chr1	229673604	229673630	+	EXACT	refGene	NM_012089	ABCB10	229652328	229694442	-	Homo sapiens ATP-binding cassette, sub-family B (MDR/TAP), member 10 (ABCB10), nuclear gene encoding mitochondrial protein, mRNA.	3038	28884	14455	8163	4222	11066	15260	14904	12121	5336	3536	9557.02	3107.84	6212.33	7905.98	13988.4	8154.32	2087.49	23855.3	9251.97	3982.98	1987.18	8232.98	1.00965	0.986676	1
srna1712377	ATTGGTGGTTCAGTGG	16	16	chr1	229673606	229673621	+	EXACT	refGene	NM_012089	ABCB10	229652328	229694442	-	Homo sapiens ATP-binding cassette, sub-family B (MDR/TAP), member 10 (ABCB10), nuclear gene encoding mitochondrial protein, mRNA.	18488	8355	9262	12082	5873	6833	7294	10708	11407	12916	8306	6123.64	4323.15	9194.82	4881.76	6686.22	6241.92	4903.48	6900.4	8706.97	9640.96	12093.1	8448.99	1.35359	0.180349	1
srna3725652	GCATTGGTGGTTCAGTGGTAGAATTCTC	28	14	chr1	229673604	229673631	+	EXACT	refGene	NM_012089	ABCB10	229652328	229694442	-	Homo sapiens ATP-binding cassette, sub-family B (MDR/TAP), member 10 (ABCB10), nuclear gene encoding mitochondrial protein, mRNA.	4551	11201	5831	3358	1976	4303	6753	5992	4373	2317	3330	3855.21	1454.55	2555.56	3074.23	6190.3	3425.97	1965.88	9250.91	3337.91	1729.49	2976.84	3852.21	1.12441	0.797634	1
srna2168594	CATTGGTGGTTCAGTGG	17	15	chr1	229673605	229673621	+	EXACT	refGene	NM_012089	ABCB10	229652328	229694442	-	Homo sapiens ATP-binding cassette, sub-family B (MDR/TAP), member 10 (ABCB10), nuclear gene encoding mitochondrial protein, mRNA.	4253	4190	3379	2264	2018	3674	3085	3197	3558	3432	2714	2234.05	1485.46	1722.98	2624.85	2827.94	2179.06	1602.22	3460.52	2715.82	2561.77	2781.92	2624.45	1.2044	0.290914	1
srna3724174	GCATTGGTGGTTCAGTG	17	15	chr1	229673604	229673620	+	EXACT	refGene	NM_012089	ABCB10	229652328	229694442	-	Homo sapiens ATP-binding cassette, sub-family B (MDR/TAP), member 10 (ABCB10), nuclear gene encoding mitochondrial protein, mRNA.	1315	1278	1403	1016	1021	1702	1139	1197	1125	1876	1115	927.603	751.564	773.212	1215.97	1044.09	942.489	658.244	1055.5	858.713	1400.31	860.152	966.585	1.02557	0.878765	1
srna1712796	ATTGGTGGTTCAGTGGTAGAATTCT	25	15	chr1	229673606	229673630	+	EXACT	refGene	NM_012089	ABCB10	229652328	229694442	-	Homo sapiens ATP-binding cassette, sub-family B (MDR/TAP), member 10 (ABCB10), nuclear gene encoding mitochondrial protein, mRNA.	412	901	735	815	330	596	688	686	392	464	332	485.95	242.915	620.244	425.806	630.672	481.117	195.997	744.136	299.214	346.346	269.492	371.037	0.771199	0.387601	1
srna3725405	GCATTGGTGGTTCAGTGGTAGAATT	25	14	chr1	229673604	229673628	+	EXACT	refGene	NM_012089	ABCB10	229652328	229694442	-	Homo sapiens ATP-binding cassette, sub-family B (MDR/TAP), member 10 (ABCB10), nuclear gene encoding mitochondrial protein, mRNA.	488	462	444	463	816	726	566	444	434	370	1079	293.554	600.662	352.359	518.683	518.838	456.819	636.992	381.566	331.272	276.181	319.205	389.043	0.851635	0.454365	1
srna1712820	ATTGGTGGTTCAGTGGTAGAATTCTC	26	15	chr1	229673606	229673631	+	EXACT	refGene	NM_012089	ABCB10	229652328	229694442	-	Homo sapiens ATP-binding cassette, sub-family B (MDR/TAP), member 10 (ABCB10), nuclear gene encoding mitochondrial protein, mRNA.	769	568	526	748	341	597	591	647	336	523	438	347.769	251.012	569.254	426.52	541.755	427.262	258.575	469.111	256.469	390.386	503.009	375.51	0.878875	0.529408	1
srna3734810	GCATTTGTGGTTCAGTGGTAGAATTCT	27	14	chr1	229673604	229673630	+	EXACT	refGene	NM_012089	ABCB10	229652328	229694442	-	Homo sapiens ATP-binding cassette, sub-family B (MDR/TAP), member 10 (ABCB10), nuclear gene encoding mitochondrial protein, mRNA.	428	860	681	441	313	492	512	475	553	463	453	450.248	230.401	335.616	351.504	469.337	367.421	267.43	710.274	422.105	345.6	279.958	405.073	1.10248	0.69598	1
srna2169013	CATTGGTGGTTCAGTGGTAGAATTCT	26	14	chr1	229673605	229673630	+	EXACT	refGene	NM_012089	ABCB10	229652328	229694442	-	Homo sapiens ATP-binding cassette, sub-family B (MDR/TAP), member 10 (ABCB10), nuclear gene encoding mitochondrial protein, mRNA.	185	1029	568	400	205	478	574	618	450	305	273	375.537	150.902	304.414	341.502	526.171	339.705	161.167	849.851	343.485	227.663	121.01	340.635	1.00274	0.995134	1
srna3725488	GCATTGGTGGTTCAGTGGTAGAATTC	26	14	chr1	229673604	229673629	+	EXACT	refGene	NM_012089	ABCB10	229652328	229694442	-	Homo sapiens ATP-binding cassette, sub-family B (MDR/TAP), member 10 (ABCB10), nuclear gene encoding mitochondrial protein, mRNA.	706	993	534	363	303	425	538	568	465	343	1356	353.058	223.04	276.256	303.636	493.171	329.832	800.52	820.119	354.935	256.027	461.8	538.68	1.63319	0.151427	1
srna1712324	ATTGGTGGTTCAGTG	15	17	chr1	229673606	229673620	+	EXACT	refGene	NM_012089	ABCB10	229652328	229694442	-	Homo sapiens ATP-binding cassette, sub-family B (MDR/TAP), member 10 (ABCB10), nuclear gene encoding mitochondrial protein, mRNA.	583	263	351	485	295	310	293	381	348	526	264	232.066	217.151	369.102	221.476	268.586	261.676	155.853	217.212	265.629	392.625	381.345	282.533	1.0797	0.71192	1
srna6074968	TTGGTGGTTCAGTGGTAGAATTCT	24	17	chr1	229673607	229673630	+	EXACT	refGene	NM_012089	ABCB10	229652328	229694442	-	Homo sapiens ATP-binding cassette, sub-family B (MDR/TAP), member 10 (ABCB10), nuclear gene encoding mitochondrial protein, mRNA.	180	467	424	384	152	302	398	369	305	218	246	280.331	111.888	292.237	215.761	364.836	253.011	145.227	385.695	232.807	162.723	117.739	208.838	0.825413	0.511135	1
srna3723937	GCATTGGTGGTTCAGT	16	18	chr1	229673604	229673619	+	EXACT	refGene	NM_012089	ABCB10	229652328	229694442	-	Homo sapiens ATP-binding cassette, sub-family B (MDR/TAP), member 10 (ABCB10), nuclear gene encoding mitochondrial protein, mRNA.	294	254	327	290	324	387	247	270	243	464	254	216.198	238.498	220.7	276.488	226.419	235.661	149.95	209.779	185.482	346.346	192.308	216.773	0.919852	0.618565	1
srna2168542	CATTGGTGGTTCAGTG	16	15	chr1	229673605	229673620	+	EXACT	refGene	NM_012089	ABCB10	229652328	229694442	-	Homo sapiens ATP-binding cassette, sub-family B (MDR/TAP), member 10 (ABCB10), nuclear gene encoding mitochondrial protein, mRNA.	337	322	311	231	212	371	277	274	305	381	237	205.62	156.054	175.799	265.057	253.919	211.29	139.914	265.94	232.807	284.392	220.434	228.697	1.08239	0.610302	1
srna3734829	GCATTTGTGGTTCAGTGGTAGAATTCTC	28	14	chr1	229673604	229673631	+	EXACT	refGene	NM_012089	ABCB10	229652328	229694442	-	Homo sapiens ATP-binding cassette, sub-family B (MDR/TAP), member 10 (ABCB10), nuclear gene encoding mitochondrial protein, mRNA.	361	411	351	219	206	271	339	239	252	275	538	232.066	151.638	166.667	193.613	310.753	210.947	317.61	339.445	192.352	205.27	236.133	258.162	1.22382	0.284936	1
srna6074987	TTGGTGGTTCAGTGGTAGAATTCTC	25	17	chr1	229673607	229673631	+	EXACT	refGene	NM_012089	ABCB10	229652328	229694442	-	Homo sapiens ATP-binding cassette, sub-family B (MDR/TAP), member 10 (ABCB10), nuclear gene encoding mitochondrial protein, mRNA.	251	298	243	316	171	274	311	279	236	221	306	160.661	125.874	240.487	195.756	285.086	201.573	180.648	246.118	180.139	164.962	164.181	187.21	0.928745	0.669241	1
srna2169035	CATTGGTGGTTCAGTGGTAGAATTCTC	27	14	chr1	229673605	229673631	+	EXACT	refGene	NM_012089	ABCB10	229652328	229694442	-	Homo sapiens ATP-binding cassette, sub-family B (MDR/TAP), member 10 (ABCB10), nuclear gene encoding mitochondrial protein, mRNA.	293	422	254	213	185	259	275	355	290	263	512	167.934	136.18	162.1	185.04	252.085	180.668	302.261	348.53	221.357	196.313	191.654	252.023	1.39495	0.0957267	1
srna3725100	GCATTGGTGGTTCAGTGGTAGA	22	14	chr1	229673604	229673625	+	EXACT	refGene	NM_012089	ABCB10	229652328	229694442	-	Homo sapiens ATP-binding cassette, sub-family B (MDR/TAP), member 10 (ABCB10), nuclear gene encoding mitochondrial protein, mRNA.	108	84	102	192	437	213	213	93	116	87	258	67.438	321.678	146.119	152.175	195.252	176.532	152.311	69.3756	88.5429	64.9399	70.6436	89.1627	0.505078	0.106538	1
srna3710672	GCATGGGTGGTTCAGTGGTAGAATTCTCACCT	32	7	chr1	229673604	229673635	+	EXACT	refGene	NM_012089	ABCB10	229652328	229694442	-	Homo sapiens ATP-binding cassette, sub-family B (MDR/TAP), member 10 (ABCB10), nuclear gene encoding mitochondrial protein, mRNA.	213	83	138	158	230	222	130	134	153	183	336	91.2397	169.304	120.244	158.605	119.168	131.712	198.359	68.5497	116.785	136.598	139.325	131.923	1.0016	0.993572	1
srna3725101	GCATTGGTGGTTCAGTGGTAGAA	23	14	chr1	229673604	229673626	+	EXACT	refGene	NM_012089	ABCB10	229652328	229694442	-	Homo sapiens ATP-binding cassette, sub-family B (MDR/TAP), member 10 (ABCB10), nuclear gene encoding mitochondrial protein, mRNA.	127	124	132	109	180	163	107	108	100	98	299	87.2727	132.499	82.9528	116.454	98.0842	103.452	176.516	102.412	76.3301	73.1507	83.0717	102.296	0.988821	0.958649	1
srna3729251	GCATTGGTGGTTTAGTGGTAGAATTCT	27	16	chr1	229673604	229673630	+	EXACT	refGene	NM_012089	ABCB10	229652328	229694442	-	Homo sapiens ATP-binding cassette, sub-family B (MDR/TAP), member 10 (ABCB10), nuclear gene encoding mitochondrial protein, mRNA.	2	20	688	10	4	8	9	9	8	2	3	454.876	2.94442	7.61035	5.71551	8.25007	95.8793	1.77106	16.518	6.1064	1.49287	1.30822	5.43931	0.0567308	0.370746	0
srna3725261	GCATTGGTGGTTCAGTGGTAGAAT	24	14	chr1	229673604	229673627	+	EXACT	refGene	NM_012089	ABCB10	229652328	229694442	-	Homo sapiens ATP-binding cassette, sub-family B (MDR/TAP), member 10 (ABCB10), nuclear gene encoding mitochondrial protein, mRNA.	119	113	119	95	184	110	112	89	64	76	232	78.6777	135.444	72.2983	78.5883	102.668	93.5351	136.962	93.3267	48.8512	56.7291	77.8388	82.7416	0.884605	0.596958	0
srna3725709	GCATTGGTGGTTCAGTGGTAGAATTCTCCCCT	32	13	chr1	229673604	229673635	+	EXACT	refGene	NM_012089	ABCB10	229652328	229694442	-	Homo sapiens ATP-binding cassette, sub-family B (MDR/TAP), member 10 (ABCB10), nuclear gene encoding mitochondrial protein, mRNA.	101	117	102	98	149	139	74	73	94	97	346	67.438	109.68	74.5814	99.307	67.8339	83.768	204.262	96.6303	71.7502	72.4043	66.0649	102.222	1.2203	0.532096	1
srna2168486	CATTGGTGGTTCAGT	15	18	chr1	229673605	229673619	+	EXACT	refGene	NM_012089	ABCB10	229652328	229694442	-	Homo sapiens ATP-binding cassette, sub-family B (MDR/TAP), member 10 (ABCB10), nuclear gene encoding mitochondrial protein, mRNA.	88	69	111	78	68	117	74	88	81	138	81	73.3884	50.0552	59.3607	83.5893	67.8339	66.8455	47.8186	56.9871	61.8273	103.008	57.5615	65.4405	0.978982	0.904363	0
srna1712733	ATTGGTGGTTCAGTGGTAGAATTC	24	15	chr1	229673606	229673629	+	EXACT	refGene	NM_012089	ABCB10	229652328	229694442	-	Homo sapiens ATP-binding cassette, sub-family B (MDR/TAP), member 10 (ABCB10), nuclear gene encoding mitochondrial protein, mRNA.	80	109	100	134	65	64	64	105	68	61	108	66.1157	47.8469	101.979	45.7241	58.6672	64.0665	63.7582	90.0231	51.9044	45.5326	52.3286	60.7094	0.9476	0.801317	0
srna3734711	GCATTTGTGGTTCAGTGGTAGAATT	25	14	chr1	229673604	229673628	+	EXACT	refGene	NM_012089	ABCB10	229652328	229694442	-	Homo sapiens ATP-binding cassette, sub-family B (MDR/TAP), member 10 (ABCB10), nuclear gene encoding mitochondrial protein, mRNA.	67	40	66	61	125	88	80	41	60	63	181	43.6364	92.0132	46.4231	62.8706	73.3339	63.6555	106.854	33.036	45.798	47.0255	43.8252	55.3077	0.868861	0.615116	0
srna1741520	ATTTGTGGTTCAGTGGTAGAATTCTC	26	16	chr1	229673606	229673631	+	EXACT	refGene	NM_012089	ABCB10	229652328	229694442	-	Homo sapiens ATP-binding cassette, sub-family B (MDR/TAP), member 10 (ABCB10), nuclear gene encoding mitochondrial protein, mRNA.	113	54	76	115	47	117	55	74	54	141	86	50.2479	34.597	87.519	83.5893	50.4171	61.2741	50.7704	44.5986	41.2182	105.247	73.9142	63.1498	1.03061	0.908594	0
srna3726183	GCATTGGTGGTTCAGTGGTAGAATTCTCTCCT	32	13	chr1	229673604	229673635	+	EXACT	refGene	NM_012089	ABCB10	229652328	229694442	-	Homo sapiens ATP-binding cassette, sub-family B (MDR/TAP), member 10 (ABCB10), nuclear gene encoding mitochondrial protein, mRNA.	65	67	95	65	90	91	48	43	70	81	220	62.8099	66.2495	49.4673	65.0139	44.0004	57.5082	129.878	55.3353	53.431	60.4613	42.517	68.3245	1.18808	0.538415	0
srna1741506	ATTTGTGGTTCAGTGGTAGAATTCT	25	16	chr1	229673606	229673630	+	EXACT	refGene	NM_012089	ABCB10	229652328	229694442	-	Homo sapiens ATP-binding cassette, sub-family B (MDR/TAP), member 10 (ABCB10), nuclear gene encoding mitochondrial protein, mRNA.	84	50	97	116	41	63	62	58	52	81	48	64.1322	30.1803	88.2801	45.0096	56.8338	56.8872	28.337	41.295	39.6916	60.4613	54.9451	44.946	0.790089	0.328075	0
srna6074923	TTGGTGGTTCAGTGGTAGAATTC	23	17	chr1	229673607	229673629	+	EXACT	refGene	NM_012089	ABCB10	229652328	229694442	-	Homo sapiens ATP-binding cassette, sub-family B (MDR/TAP), member 10 (ABCB10), nuclear gene encoding mitochondrial protein, mRNA.	56	74	93	72	41	47	81	65	61	65	71	61.4876	30.1803	54.7945	33.5786	74.2506	50.8583	41.9151	61.1166	46.5613	48.5183	36.63	46.9483	0.923119	0.689876	0
srna2168959	CATTGGTGGTTCAGTGGTAGAATTC	25	14	chr1	229673605	229673629	+	EXACT	refGene	NM_012089	ABCB10	229652328	229694442	-	Homo sapiens ATP-binding cassette, sub-family B (MDR/TAP), member 10 (ABCB10), nuclear gene encoding mitochondrial protein, mRNA.	62	100	85	63	46	87	55	97	76	56	148	56.1983	33.8609	47.9452	62.1562	50.4171	50.1155	87.3723	82.59	58.0108	41.8004	40.5547	62.0657	1.23845	0.319105	0
srna1712700	ATTGGTGGTTCAGTGGTAGAATT	23	15	chr1	229673606	229673628	+	EXACT	refGene	NM_012089	ABCB10	229652328	229694442	-	Homo sapiens ATP-binding cassette, sub-family B (MDR/TAP), member 10 (ABCB10), nuclear gene encoding mitochondrial protein, mRNA.	47	68	69	70	58	48	66	61	50	52	85	45.6198	42.6941	53.2725	34.2931	60.5005	47.276	50.1801	56.1612	38.165	38.8147	30.7431	42.8128	0.905593	0.505245	0
srna2168921	CATTGGTGGTTCAGTGGTAGAATT	24	14	chr1	229673605	229673628	+	EXACT	refGene	NM_012089	ABCB10	229652328	229694442	-	Homo sapiens ATP-binding cassette, sub-family B (MDR/TAP), member 10 (ABCB10), nuclear gene encoding mitochondrial protein, mRNA.	54	63	67	47	75	63	37	68	61	54	138	44.2975	55.2079	35.7686	45.0096	33.9169	42.8401	81.4688	52.0317	46.5613	40.3075	35.3218	51.1382	1.1937	0.391018	0
srna3716097	GCATTAGTGGTTCAGTGGTAGAATTCT	27	15	chr1	229673604	229673630	+	EXACT	refGene	NM_012089	ABCB10	229652328	229694442	-	Homo sapiens ATP-binding cassette, sub-family B (MDR/TAP), member 10 (ABCB10), nuclear gene encoding mitochondrial protein, mRNA.	22	137	78	50	30	42	76	68	54	24	15	51.5702	22.0832	38.0518	30.0064	69.6672	42.2758	8.8553	113.148	41.2182	17.9145	14.3904	39.1053	0.925006	0.885766	0
srna3725527	GCATTGGTGGTTCAGTGGTAGAATTCC	27	14	chr1	229673604	229673629	+	CLIPPED	refGene	NM_012089	ABCB10	229652328	229694442	-	Homo sapiens ATP-binding cassette, sub-family B (MDR/TAP), member 10 (ABCB10), nuclear gene encoding mitochondrial protein, mRNA.	2	60	50	35	6	51	89	32	56	16	3	33.0579	4.41664	26.6362	36.4364	81.584	36.4262	1.77106	49.554	42.7448	11.943	1.30822	21.4642	0.589252	0.385824	0
srna3729258	GCATTGGTGGTTTAGTGGTAGAATTCTC	28	16	chr1	229673604	229673631	+	EXACT	refGene	NM_012089	ABCB10	229652328	229694442	-	Homo sapiens ATP-binding cassette, sub-family B (MDR/TAP), member 10 (ABCB10), nuclear gene encoding mitochondrial protein, mRNA.	1	11	211	4	3	4	8	4	2	5	4	139.504	2.20832	3.04414	2.85776	7.33339	30.9895	2.36141	9.0849	1.5266	3.73218	0.654108	3.47184	0.112033	0.368356	0
srna6074889	TTGGTGGTTCAGTGGTAGAATT	22	17	chr1	229673607	229673628	+	EXACT	refGene	NM_012089	ABCB10	229652328	229694442	-	Homo sapiens ATP-binding cassette, sub-family B (MDR/TAP), member 10 (ABCB10), nuclear gene encoding mitochondrial protein, mRNA.	28	50	36	44	41	36	39	36	35	41	95	23.8017	30.1803	33.4855	25.7198	35.7503	29.7875	56.0836	41.295	26.7155	30.6039	18.315	34.6026	1.16165	0.516568	0
srna3710668	GCATGGGTGGTTCAGTGGTAGAATTCTCACC	31	7	chr1	229673604	229673634	+	EXACT	refGene	NM_012089	ABCB10	229652328	229694442	-	Homo sapiens ATP-binding cassette, sub-family B (MDR/TAP), member 10 (ABCB10), nuclear gene encoding mitochondrial protein, mRNA.	29	13	26	39	47	41	41	17	33	63	75	17.1901	34.597	29.6804	29.292	37.5836	29.6686	44.2765	10.7367	25.1889	47.0255	18.9691	29.2393	0.985531	0.958503	0
srna3734753	GCATTTGTGGTTCAGTGGTAGAATTC	26	14	chr1	229673604	229673629	+	EXACT	refGene	NM_012089	ABCB10	229652328	229694442	-	Homo sapiens ATP-binding cassette, sub-family B (MDR/TAP), member 10 (ABCB10), nuclear gene encoding mitochondrial protein, mRNA.	65	76	45	40	39	28	33	39	43	47	132	29.7521	28.7081	30.4414	20.0043	30.2503	27.8312	77.9267	62.7684	32.8219	35.0825	42.517	50.2233	1.80457	0.060459	0
srna2176651	CATTTGTGGTTCAGTGGTAGAATTCT	26	14	chr1	229673605	229673630	+	EXACT	refGene	NM_012089	ABCB10	229652328	229694442	-	Homo sapiens ATP-binding cassette, sub-family B (MDR/TAP), member 10 (ABCB10), nuclear gene encoding mitochondrial protein, mRNA.	19	32	44	25	26	41	23	32	35	37	54	29.0909	19.1388	19.0259	29.292	21.0835	23.5262	31.8791	26.4288	26.7155	27.6181	12.428	25.0139	1.06324	0.723438	0
srna2176663	CATTTGTGGTTCAGTGGTAGAATTCTC	27	14	chr1	229673605	229673631	+	EXACT	refGene	NM_012089	ABCB10	229652328	229694442	-	Homo sapiens ATP-binding cassette, sub-family B (MDR/TAP), member 10 (ABCB10), nuclear gene encoding mitochondrial protein, mRNA.	28	29	29	25	30	38	28	32	31	41	90	19.1736	22.0832	19.0259	27.1487	25.6669	22.6196	53.1318	23.9511	23.6623	30.6039	18.315	29.9328	1.32331	0.305204	0
srna3725700	GCATTGGTGGTTCAGTGGTAGAATTCTCCCC	31	13	chr1	229673604	229673634	+	EXACT	refGene	NM_012089	ABCB10	229652328	229694442	-	Homo sapiens ATP-binding cassette, sub-family B (MDR/TAP), member 10 (ABCB10), nuclear gene encoding mitochondrial protein, mRNA.	31	17	25	30	39	38	13	24	37	34	97	16.5289	28.7081	22.8311	27.1487	11.9168	21.4267	57.2643	14.0403	28.2421	25.3788	20.2773	29.0406	1.35534	0.387693	0
srna657722	ACATTGGTGGTTCAGTGGTAGAATTCT	27	15	chr1	229673605	229673630	+	CLIPPED	refGene	NM_012089	ABCB10	229652328	229694442	-	Homo sapiens ATP-binding cassette, sub-family B (MDR/TAP), member 10 (ABCB10), nuclear gene encoding mitochondrial protein, mRNA.	12	78	35	23	13	41	26	53	50	18	11	23.1405	9.56938	17.5038	29.292	23.8335	20.6678	6.49389	64.4202	38.165	13.4358	7.84929	26.0729	1.26152	0.663385	0
srna6208159	TTTGTGGTTCAGTGGTAGAATTCTC	25	18	chr1	229673607	229673631	+	EXACT	refGene	NM_012089	ABCB10	229652328	229694442	-	Homo sapiens ATP-binding cassette, sub-family B (MDR/TAP), member 10 (ABCB10), nuclear gene encoding mitochondrial protein, mRNA.	36	19	24	34	34	26	18	33	19	49	75	15.8678	25.0276	25.8752	18.5754	16.5001	20.3692	44.2765	15.6921	14.5027	36.5754	23.5479	26.9189	1.32155	0.341002	0
srna3725489	GCATTGGTGGTTCAGTGGTAGAATTCA	27	14	chr1	229673604	229673629	+	CLIPPED	refGene	NM_012089	ABCB10	229652328	229694442	-	Homo sapiens ATP-binding cassette, sub-family B (MDR/TAP), member 10 (ABCB10), nuclear gene encoding mitochondrial protein, mRNA.	12	25	32	15	15	20	41	16	30	23	4	21.157	11.0416	11.4155	14.2888	37.5836	19.0973	2.36141	20.6475	22.899	17.168	7.84929	14.1851	0.742777	0.460741	0
srna3725099	GCATTGGTGGTTCAGTGGTAG	21	14	chr1	229673604	229673624	+	EXACT	refGene	NM_012089	ABCB10	229652328	229694442	-	Homo sapiens ATP-binding cassette, sub-family B (MDR/TAP), member 10 (ABCB10), nuclear gene encoding mitochondrial protein, mRNA.	23	20	15	27	34	25	23	18	11	14	41	9.91736	25.0276	20.5479	17.861	21.0835	18.8875	24.2045	16.518	8.39631	10.4501	15.0445	14.9227	0.790083	0.318945	0
srna3725713	GCATTGGTGGTTCAGTGGTAGAATTCTCCCCTGC	34	10	chr1	229673604	229673637	+	EXACT	refGene	NM_012089	ABCB10	229652328	229694442	-	Homo sapiens ATP-binding cassette, sub-family B (MDR/TAP), member 10 (ABCB10), nuclear gene encoding mitochondrial protein, mRNA.	33	13	22	17	44	17	11	14	13	11	8	14.5455	32.3887	12.9376	12.1455	10.0834	16.4201	4.72283	10.7367	9.92291	8.21079	21.5856	11.0358	0.672088	0.311758	0
srna3734855	GCATTTGTGGTTCAGTGGTAGAATTCTCCCCT	32	13	chr1	229673604	229673635	+	EXACT	refGene	NM_012089	ABCB10	229652328	229694442	-	Homo sapiens ATP-binding cassette, sub-family B (MDR/TAP), member 10 (ABCB10), nuclear gene encoding mitochondrial protein, mRNA.	22	16	26	18	21	32	9	10	18	24	55	17.1901	15.4582	13.6986	22.862	8.25007	15.4918	32.4694	13.2144	13.7394	17.9145	14.3904	18.3456	1.18421	0.531611	0
srna3726688	GCATTGGTGGTTCAGTGGTAGCATTCT	27	14	chr1	229673604	229673630	+	EXACT	refGene	NM_012089	ABCB10	229652328	229694442	-	Homo sapiens ATP-binding cassette, sub-family B (MDR/TAP), member 10 (ABCB10), nuclear gene encoding mitochondrial protein, mRNA.		37	27	18	11	13	29	26	13	4	4	17.8512	8.09717	13.6986	9.2877	26.5836	15.1037	2.36141	30.5583	9.92291	2.98574	0	9.16567	0.606851	0.394968	0
srna3716104	GCATTAGTGGTTCAGTGGTAGAATTCTC	28	15	chr1	229673604	229673631	+	EXACT	refGene	NM_012089	ABCB10	229652328	229694442	-	Homo sapiens ATP-binding cassette, sub-family B (MDR/TAP), member 10 (ABCB10), nuclear gene encoding mitochondrial protein, mRNA.	29	59	24	9	6	26	32	25	16	8	6	15.8678	4.41664	6.84932	18.5754	29.3336	15.0085	3.54212	48.7281	12.2128	5.97149	18.9691	17.8847	1.19164	0.767257	0
srna3722311	GCATTGGTGGGTCAGTGGTAGAATTCT	27	14	chr1	229673604	229673630	+	EXACT	refGene	NM_012089	ABCB10	229652328	229694442	-	Homo sapiens ATP-binding cassette, sub-family B (MDR/TAP), member 10 (ABCB10), nuclear gene encoding mitochondrial protein, mRNA.	6	24	22	19	3	17	26	21	18	9	3	14.5455	2.20832	14.4597	12.1455	23.8335	13.4385	1.77106	19.8216	13.7394	6.71792	3.92465	9.19493	0.684224	0.402431	0
srna2168880	CATTGGTGGTTCAGTGGTAGAAT	23	14	chr1	229673605	229673627	+	EXACT	refGene	NM_012089	ABCB10	229652328	229694442	-	Homo sapiens ATP-binding cassette, sub-family B (MDR/TAP), member 10 (ABCB10), nuclear gene encoding mitochondrial protein, mRNA.	16	30	25	16	16	22	10	19	19	21	43	16.5289	11.7777	12.1766	15.7177	9.16674	13.0735	25.3852	24.777	14.5027	15.6752	10.4657	18.1612	1.38916	0.172083	0
srna1712659	ATTGGTGGTTCAGTGGTAGAAT	22	15	chr1	229673606	229673627	+	EXACT	refGene	NM_012089	ABCB10	229652328	229694442	-	Homo sapiens ATP-binding cassette, sub-family B (MDR/TAP), member 10 (ABCB10), nuclear gene encoding mitochondrial protein, mRNA.	20	23	17	27	15	8	17	21	10	10	27	11.2397	11.0416	20.5479	5.71551	15.5835	12.8256	15.9395	18.9957	7.63301	7.46436	13.0822	12.623	0.984197	0.953497	0
srna1712825	ATTGGTGGTTCAGTGGTAGAATTCTCACCT	30	2	chr1	229673606	229673635	+	EXACT	refGene	NM_012089	ABCB10	229652328	229694442	-	Homo sapiens ATP-binding cassette, sub-family B (MDR/TAP), member 10 (ABCB10), nuclear gene encoding mitochondrial protein, mRNA.	17	25	17	19	15	17	16	14	20	25	22	11.2397	11.0416	14.4597	12.1455	14.6668	12.7106	12.9878	20.6475	15.266	18.6609	11.1198	15.7364	1.23805	0.17087	0
srna3721167	GCATTGGTGATTCAGTGGTAGAATTCT	27	14	chr1	229673604	229673630	+	EXACT	refGene	NM_012089	ABCB10	229652328	229694442	-	Homo sapiens ATP-binding cassette, sub-family B (MDR/TAP), member 10 (ABCB10), nuclear gene encoding mitochondrial protein, mRNA.	1	38	11	10	3	26	26	29	8	9	5	7.27273	2.20832	7.61035	18.5754	23.8335	11.9001	2.95177	31.3842	6.1064	6.71792	0.654108	9.56288	0.803599	0.742813	0
srna3721724	GCATTGGTGGATCAGTGGTAGAATTCT	27	14	chr1	229673604	229673630	+	EXACT	refGene	NM_012089	ABCB10	229652328	229694442	-	Homo sapiens ATP-binding cassette, sub-family B (MDR/TAP), member 10 (ABCB10), nuclear gene encoding mitochondrial protein, mRNA.	2	28	18	14	5	17	22	14	10	16	5	11.9008	3.68053	10.6545	12.1455	20.1668	11.7096	2.95177	23.1252	7.63301	11.943	1.30822	9.39223	0.802095	0.637278	0
srna3725718	GCATTGGTGGTTCAGTGGTAGAATTCTCCCT	31	13	chr1	229673604	229673631	+	CLIPPED	refGene	NM_012089	ABCB10	229652328	229694442	-	Homo sapiens ATP-binding cassette, sub-family B (MDR/TAP), member 10 (ABCB10), nuclear gene encoding mitochondrial protein, mRNA.	17	24	11	20	9	31	7	12	16	19	55	7.27273	6.62495	15.2207	22.1476	6.41672	11.5365	32.4694	19.8216	12.2128	14.1823	11.1198	17.9612	1.5569	0.237704	0
srna6074995	TTGGTGGTTCAGTGGTAGAATTCTCACCT	29	2	chr1	229673607	229673635	+	EXACT	refGene	NM_012089	ABCB10	229652328	229694442	-	Homo sapiens ATP-binding cassette, sub-family B (MDR/TAP), member 10 (ABCB10), nuclear gene encoding mitochondrial protein, mRNA.	15	25	18	21	14	12	11	18	20	16	33	11.9008	10.3055	15.9817	8.57327	10.0834	11.3689	19.4817	20.6475	15.266	11.943	9.81162	15.43	1.3572	0.14331	0
srna1712601	ATTGGTGGTTCAGTGGTAGA	20	15	chr1	229673606	229673625	+	EXACT	refGene	NM_012089	ABCB10	229652328	229694442	-	Homo sapiens ATP-binding cassette, sub-family B (MDR/TAP), member 10 (ABCB10), nuclear gene encoding mitochondrial protein, mRNA.	6	10	9	15	14	21	15	14	8	10	12	5.95041	10.3055	11.4155	15.0032	13.7501	11.285	7.08424	8.259	6.1064	7.46436	3.92465	6.56773	0.58199	0.0367071	0
srna6074841	TTGGTGGTTCAGTGGTAGAAT	21	17	chr1	229673607	229673627	+	EXACT	refGene	NM_012089	ABCB10	229652328	229694442	-	Homo sapiens ATP-binding cassette, sub-family B (MDR/TAP), member 10 (ABCB10), nuclear gene encoding mitochondrial protein, mRNA.	10	11	6	20	17	16	14	15	9	9	29	3.96694	12.5138	15.2207	11.431	12.8334	11.1932	17.1203	9.0849	6.8697	6.71792	6.54108	9.26677	0.827894	0.507669	0
srna3724852	GCATTGGTGGTTCAGTGGT	19	15	chr1	229673604	229673622	+	EXACT	refGene	NM_012089	ABCB10	229652328	229694442	-	Homo sapiens ATP-binding cassette, sub-family B (MDR/TAP), member 10 (ABCB10), nuclear gene encoding mitochondrial protein, mRNA.	16	9	22	13	14	20	5	8	17	12	34	14.5455	10.3055	9.89346	14.2888	4.58337	10.7233	20.072	7.4331	12.9761	8.95723	10.4657	11.9808	1.11727	0.673049	0
srna3726185	GCATTGGTGGTTCAGTGGTAGAATTCTCTCCTGC	34	10	chr1	229673604	229673637	+	EXACT	refGene	NM_012089	ABCB10	229652328	229694442	-	Homo sapiens ATP-binding cassette, sub-family B (MDR/TAP), member 10 (ABCB10), nuclear gene encoding mitochondrial protein, mRNA.	24	10	9	9	25	19	9	10	10	5	6	5.95041	18.4026	6.84932	13.5743	8.25007	10.6054	3.54212	8.259	7.63301	3.73218	15.6986	7.77298	0.73293	0.405755	0
srna3727207	GCATTGGTGGTTCAGTGGTCGAATTCT	27	14	chr1	229673604	229673630	+	EXACT	refGene	NM_012089	ABCB10	229652328	229694442	-	Homo sapiens ATP-binding cassette, sub-family B (MDR/TAP), member 10 (ABCB10), nuclear gene encoding mitochondrial protein, mRNA.	3	27	21	12	5	19	13	14	19	5	2	13.8843	3.68053	9.13242	13.5743	11.9168	10.4377	1.18071	22.2993	14.5027	3.73218	1.96232	8.73545	0.836915	0.722881	0
srna2168830	CATTGGTGGTTCAGTGGTAGAA	22	14	chr1	229673605	229673626	+	EXACT	refGene	NM_012089	ABCB10	229652328	229694442	-	Homo sapiens ATP-binding cassette, sub-family B (MDR/TAP), member 10 (ABCB10), nuclear gene encoding mitochondrial protein, mRNA.	8	13	17	15	13	14	10	19	12	10	34	11.2397	9.56938	11.4155	10.0021	9.16674	10.2787	20.072	10.7367	9.15961	7.46436	5.23286	10.5331	1.02475	0.926294	0
srna3724560	GCATTGGTGGTTCAGTGGCAGAATTCTC	28	16	chr1	229673604	229673631	+	EXACT	refGene	NM_012089	ABCB10	229652328	229694442	-	Homo sapiens ATP-binding cassette, sub-family B (MDR/TAP), member 10 (ABCB10), nuclear gene encoding mitochondrial protein, mRNA.	13	51	11	11	5	20	19	15	11	7	10	7.27273	3.68053	8.37139	14.2888	17.4168	10.206	5.90354	42.1209	8.39631	5.22505	8.5034	14.0298	1.37466	0.630951	0
srna3725424	GCATTGGTGGTTCAGTGGTAGAATTATC	28	14	chr1	229673604	229673631	+	EXACT	refGene	NM_012089	ABCB10	229652328	229694442	-	Homo sapiens ATP-binding cassette, sub-family B (MDR/TAP), member 10 (ABCB10), nuclear gene encoding mitochondrial protein, mRNA.	12	11	14	10	14	9	18	12	6	7	31	9.2562	10.3055	7.61035	6.42995	16.5001	10.0204	18.301	9.0849	4.5798	5.22505	7.84929	9.008	0.898964	0.747358	0
srna3726178	GCATTGGTGGTTCAGTGGTAGAATTCTCTCC	31	13	chr1	229673604	229673634	+	EXACT	refGene	NM_012089	ABCB10	229652328	229694442	-	Homo sapiens ATP-binding cassette, sub-family B (MDR/TAP), member 10 (ABCB10), nuclear gene encoding mitochondrial protein, mRNA.	8	13	19	9	11	20	9	9	14	23	63	12.562	8.09717	6.84932	14.2888	8.25007	10.0095	37.1923	10.7367	10.6862	17.168	5.23286	16.2032	1.61879	0.33617	0
srna1712602	ATTGGTGGTTCAGTGGTAGAA	21	15	chr1	229673606	229673626	+	EXACT	refGene	NM_012089	ABCB10	229652328	229694442	-	Homo sapiens ATP-binding cassette, sub-family B (MDR/TAP), member 10 (ABCB10), nuclear gene encoding mitochondrial protein, mRNA.	7	11	11	19	17	5	11	20	12	11	29	7.27273	12.5138	14.4597	3.57219	10.0834	9.58036	17.1203	9.0849	9.15961	8.21079	4.57875	9.63086	1.00527	0.986117	0
srna3724920	GCATTGGTGGTTCAGTGGTAAAATTCT	27	14	chr1	229673604	229673630	+	EXACT	refGene	NM_012089	ABCB10	229652328	229694442	-	Homo sapiens ATP-binding cassette, sub-family B (MDR/TAP), member 10 (ABCB10), nuclear gene encoding mitochondrial protein, mRNA.	7	30	12	10	4	15	18	9	10	4	5	7.93388	2.94442	7.61035	10.7166	16.5001	9.14108	2.95177	24.777	7.63301	2.98574	4.57875	8.58526	0.939195	0.909565	0
srna3724853	GCATTGGTGGTTCAGTGGTA	20	14	chr1	229673604	229673623	+	EXACT	refGene	NM_012089	ABCB10	229652328	229694442	-	Homo sapiens ATP-binding cassette, sub-family B (MDR/TAP), member 10 (ABCB10), nuclear gene encoding mitochondrial protein, mRNA.	7	11	13	12	19	13	5	15	8	8	27	8.59504	13.986	9.13242	9.2877	4.58337	9.11691	15.9395	9.0849	6.1064	5.97149	4.57875	8.33622	0.914369	0.765874	0
srna657727	ACATTGGTGGTTCAGTGGTAGAATTCTC	28	15	chr1	229673605	229673631	+	CLIPPED	refGene	NM_012089	ABCB10	229652328	229694442	-	Homo sapiens ATP-binding cassette, sub-family B (MDR/TAP), member 10 (ABCB10), nuclear gene encoding mitochondrial protein, mRNA.	9	34	17	12	4	13	14	20	20	8	12	11.2397	2.94442	9.13242	9.2877	12.8334	9.08753	7.08424	28.0806	15.266	5.97149	5.88697	12.4579	1.37087	0.495077	0
srna3728349	GCATTGGTGGTTCCGTGGTAGAATTCT	27	14	chr1	229673604	229673630	+	EXACT	refGene	NM_012089	ABCB10	229652328	229694442	-	Homo sapiens ATP-binding cassette, sub-family B (MDR/TAP), member 10 (ABCB10), nuclear gene encoding mitochondrial protein, mRNA.	2	36	19	13	6	10	12	24	21	8	3	12.562	4.41664	9.89346	7.14439	11.0001	9.00331	1.77106	29.7324	16.0293	5.97149	1.30822	10.9625	1.21761	0.741049	0
srna3720098	GCATTGGGGGTTCAGTGGTAGAATTCT	27	14	chr1	229673604	229673630	+	EXACT	refGene	NM_012089	ABCB10	229652328	229694442	-	Homo sapiens ATP-binding cassette, sub-family B (MDR/TAP), member 10 (ABCB10), nuclear gene encoding mitochondrial protein, mRNA.	1	19	17	9	6	9	17	16	18	7	10	11.2397	4.41664	6.84932	6.42995	15.5835	8.90381	5.90354	15.6921	13.7394	5.22505	0.654108	8.24284	0.925766	0.853445	0
srna1712989	ATTGGTGGTTCAGTGGTAGAATTCTCTCCT	30	14	chr1	229673606	229673635	+	EXACT	refGene	NM_012089	ABCB10	229652328	229694442	-	Homo sapiens ATP-binding cassette, sub-family B (MDR/TAP), member 10 (ABCB10), nuclear gene encoding mitochondrial protein, mRNA.	11	7	14	8	14	5	16	4	8	7	16	9.2562	10.3055	6.08828	3.57219	14.6668	8.77779	9.44566	5.7813	6.1064	5.22505	7.19519	6.75072	0.769068	0.362854	0
srna3725416	GCATTGGTGGTTCAGTGGTAGAATTAT	27	14	chr1	229673604	229673628	+	CLIPPED	refGene	NM_012089	ABCB10	229652328	229694442	-	Homo sapiens ATP-binding cassette, sub-family B (MDR/TAP), member 10 (ABCB10), nuclear gene encoding mitochondrial protein, mRNA.	10	27	13	10	7	12	14	20	19	13	22	8.59504	5.15274	7.61035	8.57327	12.8334	8.55297	12.9878	22.2993	14.5027	9.70366	6.54108	13.2069	1.54413	0.166389	0
srna3725528	GCATTGGTGGTTCAGTGGTAGAATTCCC	28	14	chr1	229673604	229673629	+	CLIPPED	refGene	NM_012089	ABCB10	229652328	229694442	-	Homo sapiens ATP-binding cassette, sub-family B (MDR/TAP), member 10 (ABCB10), nuclear gene encoding mitochondrial protein, mRNA.	5	12	15	8	2	7	22	7	10	2	2	9.91736	1.47221	6.08828	5.00107	20.1668	8.52915	1.18071	9.9108	7.63301	1.49287	3.27054	4.69759	0.550768	0.332883	0
srna3724555	GCATTGGTGGTTCAGTGGCAGAATTCT	27	16	chr1	229673604	229673630	+	EXACT	refGene	NM_012089	ABCB10	229652328	229694442	-	Homo sapiens ATP-binding cassette, sub-family B (MDR/TAP), member 10 (ABCB10), nuclear gene encoding mitochondrial protein, mRNA.	1	36	8	11	6	14	15	22	21	5	9	5.28926	4.41664	8.37139	10.0021	13.7501	8.36591	5.31318	29.7324	16.0293	3.73218	0.654108	11.0922	1.32589	0.647278	0
srna3735049	GCATTTGTGGTTCAGTGGTAGAATTCTCTCCT	32	13	chr1	229673604	229673635	+	EXACT	refGene	NM_012089	ABCB10	229652328	229694442	-	Homo sapiens ATP-binding cassette, sub-family B (MDR/TAP), member 10 (ABCB10), nuclear gene encoding mitochondrial protein, mRNA.	14	8	14	7	14	11	8	6	11	16	42	9.2562	10.3055	5.32725	7.85883	7.33339	8.01623	24.7949	6.6072	8.39631	11.943	9.15751	12.1798	1.51939	0.27771	0
srna2169171	CATTGGTGGTTCAGTGGTAGAATTCTCTCCT	31	13	chr1	229673605	229673635	+	EXACT	refGene	NM_012089	ABCB10	229652328	229694442	-	Homo sapiens ATP-binding cassette, sub-family B (MDR/TAP), member 10 (ABCB10), nuclear gene encoding mitochondrial protein, mRNA.	9	3	8	12	14	7	6	7	11	12	35	5.28926	10.3055	9.13242	5.00107	5.50005	7.04566	20.6624	2.4777	8.39631	8.95723	5.88697	9.27612	1.31657	0.524391	0
srna1712837	ATTGGTGGTTCAGTGGTAGAATTCTCCCCT	30	14	chr1	229673606	229673635	+	EXACT	refGene	NM_012089	ABCB10	229652328	229694442	-	Homo sapiens ATP-binding cassette, sub-family B (MDR/TAP), member 10 (ABCB10), nuclear gene encoding mitochondrial protein, mRNA.	5	14	6	11	17	9	4	7	6	16	35	3.96694	12.5138	8.37139	6.42995	3.6667	6.98976	20.6624	11.5626	4.5798	11.943	3.27054	10.4037	1.48842	0.368348	0
srna3718081	GCATTGATGGTTCAGTGGTAGAATTCT	27	14	chr1	229673604	229673630	+	EXACT	refGene	NM_012089	ABCB10	229652328	229694442	-	Homo sapiens ATP-binding cassette, sub-family B (MDR/TAP), member 10 (ABCB10), nuclear gene encoding mitochondrial protein, mRNA.	3	24	6	6	4	6	20	14	14	3	4	3.96694	2.94442	4.56621	4.28663	18.3335	6.81954	2.36141	19.8216	10.6862	2.23931	1.96232	7.41417	1.0872	0.899347	0
srna4379398	GTATTGGTGGTTCAGTGGTAGAATTCT	27	15	chr1	229673606	229673630	+	CLIPPED	refGene	NM_012089	ABCB10	229652328	229694442	-	Homo sapiens ATP-binding cassette, sub-family B (MDR/TAP), member 10 (ABCB10), nuclear gene encoding mitochondrial protein, mRNA.	4	23	14	2	2	10	16	6	4	3	3	9.2562	1.47221	1.52207	7.14439	14.6668	6.81233	1.77106	18.9957	3.0532	2.23931	2.61643	5.73514	0.841876	0.802402	0
srna3722315	GCATTGGTGGGTCAGTGGTAGAATTCTC	28	14	chr1	229673604	229673631	+	EXACT	refGene	NM_012089	ABCB10	229652328	229694442	-	Homo sapiens ATP-binding cassette, sub-family B (MDR/TAP), member 10 (ABCB10), nuclear gene encoding mitochondrial protein, mRNA.	7	10	13	5	1	10	15	7	4	3	11	8.59504	0.736106	3.80518	7.14439	13.7501	6.80617	6.49389	8.259	3.0532	2.23931	4.57875	4.92483	0.723584	0.47527	0
srna6074804	TTGGTGGTTCAGTGGTAGAA	20	17	chr1	229673607	229673626	+	EXACT	refGene	NM_012089	ABCB10	229652328	229694442	-	Homo sapiens ATP-binding cassette, sub-family B (MDR/TAP), member 10 (ABCB10), nuclear gene encoding mitochondrial protein, mRNA.	6	14	11	8	9	6	8	14	11	5	14	7.27273	6.62495	6.08828	4.28663	7.33339	6.3212	8.26495	11.5626	8.39631	3.73218	3.92465	7.17614	1.13525	0.613421	0
srna2168829	CATTGGTGGTTCAGTGGTAGA	21	14	chr1	229673605	229673625	+	EXACT	refGene	NM_012089	ABCB10	229652328	229694442	-	Homo sapiens ATP-binding cassette, sub-family B (MDR/TAP), member 10 (ABCB10), nuclear gene encoding mitochondrial protein, mRNA.	7	3	5	7	8	13	8	11	6	5	13	3.30579	5.88885	5.32725	9.2877	7.33339	6.2286	7.6746	2.4777	4.5798	3.73218	4.57875	4.60861	0.739911	0.254854	0
srna3722055	GCATTGGTGGCTCAGTGGTAGAATTCT	27	14	chr1	229673604	229673630	+	EXACT	refGene	NM_012089	ABCB10	229652328	229694442	-	Homo sapiens ATP-binding cassette, sub-family B (MDR/TAP), member 10 (ABCB10), nuclear gene encoding mitochondrial protein, mRNA.	4	16	14	7	5	9	7	8	7	4	5	9.2562	3.68053	5.32725	6.42995	6.41672	6.22213	2.95177	13.2144	5.3431	2.98574	2.61643	5.42229	0.871453	0.730076	0
srna3720106	GCATTGGGGGTTCAGTGGTAGAATTCTC	28	14	chr1	229673604	229673631	+	EXACT	refGene	NM_012089	ABCB10	229652328	229694442	-	Homo sapiens ATP-binding cassette, sub-family B (MDR/TAP), member 10 (ABCB10), nuclear gene encoding mitochondrial protein, mRNA.	7	14	8	9	6	16	3	11	10	7	13	5.28926	4.41664	6.84932	11.431	2.75002	6.14725	7.6746	11.5626	7.63301	5.22505	4.57875	7.3348	1.19318	0.554211	0
srna1712828	ATTGGTGGTTCAGTGGTAGAATTCTCACCTGC	32	2	chr1	229673606	229673637	+	EXACT	refGene	NM_012089	ABCB10	229652328	229694442	-	Homo sapiens ATP-binding cassette, sub-family B (MDR/TAP), member 10 (ABCB10), nuclear gene encoding mitochondrial protein, mRNA.	15	1	11	11	8	5	6	5	2	7	2	7.27273	5.88885	8.37139	3.57219	5.50005	6.12104	1.18071	0.8259	1.5266	5.22505	9.81162	3.71398	0.606756	0.254735	0
srna3726693	GCATTGGTGGTTCAGTGGTAGCATTCTC	28	14	chr1	229673604	229673631	+	EXACT	refGene	NM_012089	ABCB10	229652328	229694442	-	Homo sapiens ATP-binding cassette, sub-family B (MDR/TAP), member 10 (ABCB10), nuclear gene encoding mitochondrial protein, mRNA.	10	17	21	5	5	5	6	7	6	1	10	13.8843	3.68053	3.80518	3.57219	5.50005	6.08845	5.90354	14.0403	4.5798	0.746436	6.54108	6.36223	1.04497	0.92801	0
srna3728751	GCATTGGTGGTTCGGTGGTAGAATTCT	27	15	chr1	229673604	229673630	+	EXACT	refGene	NM_012089	ABCB10	229652328	229694442	-	Homo sapiens ATP-binding cassette, sub-family B (MDR/TAP), member 10 (ABCB10), nuclear gene encoding mitochondrial protein, mRNA.		21	14	9	1	7	9	12	7	2	1	9.2562	0.736106	6.84932	5.00107	8.25007	6.01855	0.590354	17.3439	5.3431	1.49287	0	4.95405	0.823129	0.775981	0
srna2169055	CATTGGTGGTTCAGTGGTAGAATTCTCCCCT	31	13	chr1	229673605	229673635	+	EXACT	refGene	NM_012089	ABCB10	229652328	229694442	-	Homo sapiens ATP-binding cassette, sub-family B (MDR/TAP), member 10 (ABCB10), nuclear gene encoding mitochondrial protein, mRNA.	7	3	4	10	11	10	5	6	11	5	24	2.64463	8.09717	7.61035	7.14439	4.58337	6.01598	14.1685	2.4777	8.39631	3.73218	4.57875	6.67069	1.10883	0.791018	0
srna3726503	GCATTGGTGGTTCAGTGGTAGACTTCT	27	14	chr1	229673604	229673630	+	EXACT	refGene	NM_012089	ABCB10	229652328	229694442	-	Homo sapiens ATP-binding cassette, sub-family B (MDR/TAP), member 10 (ABCB10), nuclear gene encoding mitochondrial protein, mRNA.	4	21	7	7	3	10	11	14	4	2	1	4.6281	2.20832	5.32725	7.14439	10.0834	5.87829	0.590354	17.3439	3.0532	1.49287	2.61643	5.01935	0.853879	0.808704	0
srna3710669	GCATGGGTGGTTCAGTGGTAGAATTCTCACCA	32	7	chr1	229673604	229673634	+	CLIPPED	refGene	NM_012089	ABCB10	229652328	229694442	-	Homo sapiens ATP-binding cassette, sub-family B (MDR/TAP), member 10 (ABCB10), nuclear gene encoding mitochondrial protein, mRNA.	9	2	12	4	11	8	5	7	7	12	17	7.93388	8.09717	3.04414	5.71551	4.58337	5.87481	10.036	1.6518	5.3431	8.95723	5.88697	6.37502	1.08514	0.785603	0
srna3723238	GCATTGGTGGTTAAGTGGTAGAATTCT	27	15	chr1	229673604	229673630	+	EXACT	refGene	NM_012089	ABCB10	229652328	229694442	-	Homo sapiens ATP-binding cassette, sub-family B (MDR/TAP), member 10 (ABCB10), nuclear gene encoding mitochondrial protein, mRNA.	3	20	10	6	9	7	7	4	8	8	15	6.61157	6.62495	4.56621	5.00107	6.41672	5.84411	8.8553	16.518	6.1064	5.97149	1.96232	7.8827	1.34883	0.451521	0
srna2141402	CATGGGTGGTTCAGTGGTAGAATTCTCACCT	31	7	chr1	229673605	229673635	+	EXACT	refGene	NM_012089	ABCB10	229652328	229694442	-	Homo sapiens ATP-binding cassette, sub-family B (MDR/TAP), member 10 (ABCB10), nuclear gene encoding mitochondrial protein, mRNA.	11	1	7	6	3	11	9	4	3	7	9	4.6281	2.20832	4.56621	7.85883	8.25007	5.5023	5.31318	0.8259	2.2899	5.22505	7.19519	4.16984	0.757836	0.432064	0
srna3724223	GCATTGGTGGTTCAGTGATAGAATTCT	27	15	chr1	229673604	229673630	+	EXACT	refGene	NM_012089	ABCB10	229652328	229694442	-	Homo sapiens ATP-binding cassette, sub-family B (MDR/TAP), member 10 (ABCB10), nuclear gene encoding mitochondrial protein, mRNA.	4	24	8	5		5	16	11	7	2	4	5.28926	0	3.80518	3.57219	14.6668	5.46668	2.36141	19.8216	5.3431	1.49287	2.61643	6.32709	1.15739	0.844195	0
srna3726267	GCATTGGTGGTTCAGTGGTAGAATTCTTGCCC	32	15	chr1	229673604	229673630	+	CLIPPED	refGene	NM_012089	ABCB10	229652328	229694442	-	Homo sapiens ATP-binding cassette, sub-family B (MDR/TAP), member 10 (ABCB10), nuclear gene encoding mitochondrial protein, mRNA.	2	4	6	9	5	7	8	5	6	14	9	3.96694	3.68053	6.84932	5.00107	7.33339	5.36625	5.31318	3.3036	4.5798	10.4501	1.30822	4.99098	0.930068	0.832417	0
srna3710665	GCATGGGTGGTTCAGTGGTAGAATTCTCAC	30	7	chr1	229673604	229673633	+	EXACT	refGene	NM_012089	ABCB10	229652328	229694442	-	Homo sapiens ATP-binding cassette, sub-family B (MDR/TAP), member 10 (ABCB10), nuclear gene encoding mitochondrial protein, mRNA.	4	2	10	11	3	7	5	2	14	11	6	6.61157	2.20832	8.37139	5.00107	4.58337	5.35514	3.54212	1.6518	10.6862	8.21079	2.61643	5.34147	0.997447	0.994827	0
srna3725653	GCATTGGTGGTTCAGTGGTAGAATTCTCA	29	2	chr1	229673604	229673632	+	EXACT	refGene	NM_012089	ABCB10	229652328	229694442	-	Homo sapiens ATP-binding cassette, sub-family B (MDR/TAP), member 10 (ABCB10), nuclear gene encoding mitochondrial protein, mRNA.	19	11	7	8	8	5	7	9	4	8	13	4.6281	5.88885	6.08828	3.57219	6.41672	5.31883	7.6746	9.0849	3.0532	5.97149	12.428	7.64245	1.43687	0.219209	0
srna6075008	TTGGTGGTTCAGTGGTAGAATTCTCCCCT	29	15	chr1	229673607	229673635	+	EXACT	refGene	NM_012089	ABCB10	229652328	229694442	-	Homo sapiens ATP-binding cassette, sub-family B (MDR/TAP), member 10 (ABCB10), nuclear gene encoding mitochondrial protein, mRNA.	8	10	4	12	10	4	5	7	11	16	18	2.64463	7.36106	9.13242	2.85776	4.58337	5.31585	10.6264	8.259	8.39631	11.943	5.23286	8.8915	1.67264	0.0709287	0
srna2168828	CATTGGTGGTTCAGTGGTAG	20	14	chr1	229673605	229673624	+	EXACT	refGene	NM_012089	ABCB10	229652328	229694442	-	Homo sapiens ATP-binding cassette, sub-family B (MDR/TAP), member 10 (ABCB10), nuclear gene encoding mitochondrial protein, mRNA.	1	4	8	6	6	3	11	7	3	4	14	5.28926	4.41664	4.56621	2.14332	10.0834	5.29977	8.26495	3.3036	2.2899	2.98574	0.654108	3.49966	0.660342	0.353282	0
srna6074991	TTGGTGGTTCAGTGGTAGAATTCTCACC	28	2	chr1	229673607	229673634	+	EXACT	refGene	NM_012089	ABCB10	229652328	229694442	-	Homo sapiens ATP-binding cassette, sub-family B (MDR/TAP), member 10 (ABCB10), nuclear gene encoding mitochondrial protein, mRNA.	5	2	10	8		2	12	5	2	10	7	6.61157	0	6.08828	1.42888	11.0001	5.02576	4.13248	1.6518	1.5266	7.46436	3.27054	3.60915	0.718131	0.550815	0
srna3724740	GCATTGGTGGTTCAGTGGGAGAATTCTC	28	14	chr1	229673604	229673631	+	EXACT	refGene	NM_012089	ABCB10	229652328	229694442	-	Homo sapiens ATP-binding cassette, sub-family B (MDR/TAP), member 10 (ABCB10), nuclear gene encoding mitochondrial protein, mRNA.	4	10	3	10	5	2	11	2	6	10	14	1.98347	3.68053	7.61035	1.42888	10.0834	4.95733	8.26495	8.259	4.5798	7.46436	2.61643	6.23691	1.25812	0.546992	0
srna3721170	GCATTGGTGATTCAGTGGTAGAATTCTC	28	14	chr1	229673604	229673631	+	EXACT	refGene	NM_012089	ABCB10	229652328	229694442	-	Homo sapiens ATP-binding cassette, sub-family B (MDR/TAP), member 10 (ABCB10), nuclear gene encoding mitochondrial protein, mRNA.	3	18	9	7	2	4	10	4	6	2	3	5.95041	1.47221	5.32725	2.85776	9.16674	4.95487	1.77106	14.8662	4.5798	1.49287	1.96232	4.93445	0.995879	0.994554	0
srna3728351	GCATTGGTGGTTCCGTGGTAGAATTCTC	28	14	chr1	229673604	229673631	+	EXACT	refGene	NM_012089	ABCB10	229652328	229694442	-	Homo sapiens ATP-binding cassette, sub-family B (MDR/TAP), member 10 (ABCB10), nuclear gene encoding mitochondrial protein, mRNA.	8	13	6	1	1	5	17	3	4	4	12	3.96694	0.736106	0.761035	3.57219	15.5835	4.92395	7.08424	10.7367	3.0532	2.98574	5.23286	5.81855	1.18168	0.782987	0
srna3724735	GCATTGGTGGTTCAGTGGGAGAATTCT	27	14	chr1	229673604	229673630	+	EXACT	refGene	NM_012089	ABCB10	229652328	229694442	-	Homo sapiens ATP-binding cassette, sub-family B (MDR/TAP), member 10 (ABCB10), nuclear gene encoding mitochondrial protein, mRNA.	5	16	8	7	5	8	5	2	9	8	16	5.28926	3.68053	5.32725	5.71551	4.58337	4.91918	9.44566	13.2144	6.8697	5.97149	3.27054	7.75436	1.57635	0.1691	0
srna3726740	GCATTGGTGGTTCAGTGGTAGCATTCTCTCCT	32	13	chr1	229673604	229673635	+	EXACT	refGene	NM_012089	ABCB10	229652328	229694442	-	Homo sapiens ATP-binding cassette, sub-family B (MDR/TAP), member 10 (ABCB10), nuclear gene encoding mitochondrial protein, mRNA.	7	6	10	6	7	6	4	5	6	4	12	6.61157	5.15274	4.56621	4.28663	3.6667	4.85677	7.08424	4.9554	4.5798	2.98574	4.57875	4.83679	0.995886	0.981315	0
srna3726265	GCATTGGTGGTTCAGTGGTAGAATTCTTGCCA	32	15	chr1	229673604	229673630	+	CLIPPED	refGene	NM_012089	ABCB10	229652328	229694442	-	Homo sapiens ATP-binding cassette, sub-family B (MDR/TAP), member 10 (ABCB10), nuclear gene encoding mitochondrial protein, mRNA.	13	2	6	8	8	5	5	4	9	5	21	3.96694	5.88885	6.08828	3.57219	4.58337	4.81993	12.3974	1.6518	6.8697	3.73218	8.5034	6.6309	1.37573	0.396637	0
srna6075113	TTGGTGGTTCAGTGGTAGAATTCTCTCCT	29	15	chr1	229673607	229673635	+	EXACT	refGene	NM_012089	ABCB10	229652328	229694442	-	Homo sapiens ATP-binding cassette, sub-family B (MDR/TAP), member 10 (ABCB10), nuclear gene encoding mitochondrial protein, mRNA.	3	8	7	3	9	9	4	4	7	11	21	4.6281	6.62495	2.28311	6.42995	3.6667	4.72656	12.3974	6.6072	5.3431	8.21079	1.96232	6.90417	1.46072	0.29787	0
srna3734851	GCATTTGTGGTTCAGTGGTAGAATTCTCCCC	31	13	chr1	229673604	229673634	+	EXACT	refGene	NM_012089	ABCB10	229652328	229694442	-	Homo sapiens ATP-binding cassette, sub-family B (MDR/TAP), member 10 (ABCB10), nuclear gene encoding mitochondrial protein, mRNA.	7	4	6	4	13	7	2	7	3	3	22	3.96694	9.56938	3.04414	5.00107	1.83335	4.68298	12.9878	3.3036	2.2899	2.23931	4.57875	5.07987	1.08475	0.874401	0
srna3720678	GCATTGGTAGTTCAGTGGTAGAATTCT	27	16	chr1	229673604	229673630	+	EXACT	refGene	NM_012089	ABCB10	229652328	229694442	-	Homo sapiens ATP-binding cassette, sub-family B (MDR/TAP), member 10 (ABCB10), nuclear gene encoding mitochondrial protein, mRNA.	1	10	10	5	1	3	11	5	12	3	3	6.61157	0.736106	3.80518	2.14332	10.0834	4.67592	1.77106	8.259	9.15961	2.23931	0.654108	4.41662	0.944546	0.917914	0
srna3725712	GCATTGGTGGTTCAGTGGTAGAATTCTCCCCTG	33	10	chr1	229673604	229673636	+	EXACT	refGene	NM_012089	ABCB10	229652328	229694442	-	Homo sapiens ATP-binding cassette, sub-family B (MDR/TAP), member 10 (ABCB10), nuclear gene encoding mitochondrial protein, mRNA.	8	3	9	4	15	2	2	4		4	11	5.95041	11.0416	3.04414	1.42888	1.83335	4.65967	6.49389	2.4777	0	2.98574	5.23286	3.43804	0.737828	0.581135	0
srna3725628	GCATTGGTGGTTCAGTGGTAGAATTCTAGCCA	32	14	chr1	229673604	229673630	+	CLIPPED	refGene	NM_012089	ABCB10	229652328	229694442	-	Homo sapiens ATP-binding cassette, sub-family B (MDR/TAP), member 10 (ABCB10), nuclear gene encoding mitochondrial protein, mRNA.	13	1	9	2	13	5	2	1	8	5	11	5.95041	9.56938	1.52207	3.57219	1.83335	4.48948	6.49389	0.8259	6.1064	3.73218	8.5034	5.13235	1.1432	0.755233	0
srna3726507	GCATTGGTGGTTCAGTGGTAGACTTCTC	28	14	chr1	229673604	229673631	+	EXACT	refGene	NM_012089	ABCB10	229652328	229694442	-	Homo sapiens ATP-binding cassette, sub-family B (MDR/TAP), member 10 (ABCB10), nuclear gene encoding mitochondrial protein, mRNA.	3	11	11	6	3	6	4	7	3	3	7	7.27273	2.20832	4.56621	4.28663	3.6667	4.40012	4.13248	9.0849	2.2899	2.23931	1.96232	3.94178	0.895836	0.780033	0
srna3721727	GCATTGGTGGATCAGTGGTAGAATTCTC	28	14	chr1	229673604	229673631	+	EXACT	refGene	NM_012089	ABCB10	229652328	229694442	-	Homo sapiens ATP-binding cassette, sub-family B (MDR/TAP), member 10 (ABCB10), nuclear gene encoding mitochondrial protein, mRNA.	6	12	5	5	4	5	9	4	7	4	11	3.30579	2.94442	3.80518	3.57219	8.25007	4.37553	6.49389	9.9108	5.3431	2.98574	3.92465	5.73164	1.30993	0.408743	0
srna2169051	CATTGGTGGTTCAGTGGTAGAATTCTCCCC	30	13	chr1	229673605	229673634	+	EXACT	refGene	NM_012089	ABCB10	229652328	229694442	-	Homo sapiens ATP-binding cassette, sub-family B (MDR/TAP), member 10 (ABCB10), nuclear gene encoding mitochondrial protein, mRNA.	7	4	8	5	5	10	2	2	14	10	19	5.28926	3.68053	3.80518	7.14439	1.83335	4.35054	11.2167	3.3036	10.6862	7.46436	4.57875	7.44993	1.71241	0.13623	0
srna1712823	ATTGGTGGTTCAGTGGTAGAATTCTCACC	29	2	chr1	229673606	229673634	+	EXACT	refGene	NM_012089	ABCB10	229652328	229694442	-	Homo sapiens ATP-binding cassette, sub-family B (MDR/TAP), member 10 (ABCB10), nuclear gene encoding mitochondrial protein, mRNA.	4	3	4	9	3	6	6	1	4	7	12	2.64463	2.20832	6.84932	4.28663	5.50005	4.29779	7.08424	2.4777	3.0532	5.22505	2.61643	4.09133	0.951961	0.872719	0
srna2176633	CATTTGTGGTTCAGTGGTAGAATTC	25	14	chr1	229673605	229673629	+	EXACT	refGene	NM_012089	ABCB10	229652328	229694442	-	Homo sapiens ATP-binding cassette, sub-family B (MDR/TAP), member 10 (ABCB10), nuclear gene encoding mitochondrial protein, mRNA.	9	10	7	9	5	3	4	5	6	8	22	4.6281	3.68053	6.84932	2.14332	3.6667	4.19359	12.9878	8.259	4.5798	5.97149	5.88697	7.53701	1.79727	0.0928066	0
srna3728916	GCATTGGTGGTTCTGTGGTAGAATTCT	27	14	chr1	229673604	229673630	+	EXACT	refGene	NM_012089	ABCB10	229652328	229694442	-	Homo sapiens ATP-binding cassette, sub-family B (MDR/TAP), member 10 (ABCB10), nuclear gene encoding mitochondrial protein, mRNA.	3	12	3	7		10	7	4	9	2	3	1.98347	0	5.32725	7.14439	6.41672	4.17436	1.77106	9.9108	6.8697	1.49287	1.96232	4.40135	1.05438	0.919804	0
srna3719189	GCATTGGAGGTTCAGTGGTAGAATTCT	27	14	chr1	229673604	229673630	+	EXACT	refGene	NM_012089	ABCB10	229652328	229694442	-	Homo sapiens ATP-binding cassette, sub-family B (MDR/TAP), member 10 (ABCB10), nuclear gene encoding mitochondrial protein, mRNA.		17	10	2	1	5	9	8	11	7	2	6.61157	0.736106	1.52207	3.57219	8.25007	4.1384	1.18071	14.0403	8.39631	5.22505	0	5.76847	1.39389	0.597096	0
srna3725721	GCATTGGTGGTTCAGTGGTAGAATTCTCCCTGC	33	10	chr1	229673604	229673637	+	MISMATCH/INDEL	refGene	NM_012089	ABCB10	229652328	229694442	-	Homo sapiens ATP-binding cassette, sub-family B (MDR/TAP), member 10 (ABCB10), nuclear gene encoding mitochondrial protein, mRNA.	9	5	7	3	3	11	4	4	4	2	3	4.6281	2.20832	2.28311	7.85883	3.6667	4.12901	1.77106	4.1295	3.0532	1.49287	5.88697	3.26672	0.791163	0.531035	0
srna3727211	GCATTGGTGGTTCAGTGGTCGAATTCTC	28	14	chr1	229673604	229673631	+	EXACT	refGene	NM_012089	ABCB10	229652328	229694442	-	Homo sapiens ATP-binding cassette, sub-family B (MDR/TAP), member 10 (ABCB10), nuclear gene encoding mitochondrial protein, mRNA.	6	20	9	2	4	4	8	4	5	5	14	5.95041	2.94442	1.52207	2.85776	7.33339	4.12161	8.26495	16.518	3.8165	3.73218	3.92465	7.25126	1.75933	0.294045	0
srna3726322	GCATTGGTGGTTCAGTGGTAGAATTGT	27	14	chr1	229673604	229673628	+	CLIPPED	refGene	NM_012089	ABCB10	229652328	229694442	-	Homo sapiens ATP-binding cassette, sub-family B (MDR/TAP), member 10 (ABCB10), nuclear gene encoding mitochondrial protein, mRNA.	2	12	8	6	2	8	3	3	11	5	4	5.28926	1.47221	4.56621	5.71551	2.75002	3.95864	2.36141	9.9108	8.39631	3.73218	1.30822	5.14178	1.29888	0.553318	0
srna1713836	ATTGGTGGTTTAGTGGTAGAATTCT	25	17	chr1	229673606	229673630	+	EXACT	refGene	NM_012089	ABCB10	229652328	229694442	-	Homo sapiens ATP-binding cassette, sub-family B (MDR/TAP), member 10 (ABCB10), nuclear gene encoding mitochondrial protein, mRNA.			28	1				2			2	18.5124	0	0.761035	0	0	3.85469	1.18071	0	0	0	0	0.236141	0.0612609	0.380118	0
srna3727877	GCATTGGTGGTTCAGTTGTAGAATTCTCTCCT	32	14	chr1	229673604	229673635	+	EXACT	refGene	NM_012089	ABCB10	229652328	229694442	-	Homo sapiens ATP-binding cassette, sub-family B (MDR/TAP), member 10 (ABCB10), nuclear gene encoding mitochondrial protein, mRNA.	6	4	7	4	6	3	5		2	1	15	4.6281	4.41664	3.04414	2.14332	4.58337	3.76311	8.8553	3.3036	1.5266	0.746436	3.92465	3.67132	0.975607	0.953695	0
srna3726389	GCATTGGTGGTTCAGTGGTAGAATTTT	27	14	chr1	229673604	229673628	+	CLIPPED	refGene	NM_012089	ABCB10	229652328	229694442	-	Homo sapiens ATP-binding cassette, sub-family B (MDR/TAP), member 10 (ABCB10), nuclear gene encoding mitochondrial protein, mRNA.	3	11	7	3	3	3	8	6	10	6	9	4.6281	2.20832	2.28311	2.14332	7.33339	3.71925	5.31318	9.0849	7.63301	4.47861	1.96232	5.69441	1.53106	0.254715	0
srna3725696	GCATTGGTGGTTCAGTGGTAGAATTCTCCC	30	13	chr1	229673604	229673631	+	CLIPPED	refGene	NM_012089	ABCB10	229652328	229694442	-	Homo sapiens ATP-binding cassette, sub-family B (MDR/TAP), member 10 (ABCB10), nuclear gene encoding mitochondrial protein, mRNA.	8	3	3	2	9	8	3	6	5	7	20	1.98347	6.62495	1.52207	5.71551	2.75002	3.71921	11.8071	2.4777	3.8165	5.22505	5.23286	5.71184	1.53577	0.33218	0
srna3718085	GCATTGATGGTTCAGTGGTAGAATTCTC	28	14	chr1	229673604	229673631	+	EXACT	refGene	NM_012089	ABCB10	229652328	229694442	-	Homo sapiens ATP-binding cassette, sub-family B (MDR/TAP), member 10 (ABCB10), nuclear gene encoding mitochondrial protein, mRNA.	2	14	4	5	3	6	6	5	5	2	3	2.64463	2.20832	3.80518	4.28663	5.50005	3.68896	1.77106	11.5626	3.8165	1.49287	1.30822	3.99025	1.08167	0.888297	0
srna3726893	GCATTGGTGGTTCAGTGGTAGGATTCT	27	14	chr1	229673604	229673630	+	EXACT	refGene	NM_012089	ABCB10	229652328	229694442	-	Homo sapiens ATP-binding cassette, sub-family B (MDR/TAP), member 10 (ABCB10), nuclear gene encoding mitochondrial protein, mRNA.	2	19	3	7	2	7	5	3	2	2	3	1.98347	1.47221	5.32725	5.00107	4.58337	3.67347	1.77106	15.6921	1.5266	1.49287	1.30822	4.35817	1.18639	0.82617	0
srna3911858	GCGTTGGTGGTTCAGTGGTAGAATTCT	27	16	chr1	229673604	229673630	+	EXACT	refGene	NM_012089	ABCB10	229652328	229694442	-	Homo sapiens ATP-binding cassette, sub-family B (MDR/TAP), member 10 (ABCB10), nuclear gene encoding mitochondrial protein, mRNA.	2	14	7	6	5	2	4	8	6	4	4	4.6281	3.68053	4.56621	1.42888	3.6667	3.59408	2.36141	11.5626	4.5798	2.98574	1.30822	4.55956	1.26863	0.637106	0
srna3719613	GCATTGGCGGTTCAGTGGTAGAATTCT	27	14	chr1	229673604	229673630	+	EXACT	refGene	NM_012089	ABCB10	229652328	229694442	-	Homo sapiens ATP-binding cassette, sub-family B (MDR/TAP), member 10 (ABCB10), nuclear gene encoding mitochondrial protein, mRNA.	2	6	6	2	3	4	8	12	5	5	3	3.96694	2.20832	1.52207	2.85776	7.33339	3.5777	1.77106	4.9554	3.8165	3.73218	1.30822	3.11667	0.871139	0.718699	0
srna3723032	GCATTGGTGGTGCAGTGGTAGAATTCT	27	15	chr1	229673604	229673630	+	EXACT	refGene	NM_012089	ABCB10	229652328	229694442	-	Homo sapiens ATP-binding cassette, sub-family B (MDR/TAP), member 10 (ABCB10), nuclear gene encoding mitochondrial protein, mRNA.	1	10	4		4	4	10		2	4	6	2.64463	2.94442	0	2.85776	9.16674	3.52271	3.54212	8.259	1.5266	2.98574	0.654108	3.39352	0.963325	0.950313	0
srna3728026	GCATTGGTGGTTCATTGGTAGAATTCT	27	15	chr1	229673604	229673630	+	EXACT	refGene	NM_012089	ABCB10	229652328	229694442	-	Homo sapiens ATP-binding cassette, sub-family B (MDR/TAP), member 10 (ABCB10), nuclear gene encoding mitochondrial protein, mRNA.	2	4	1	4	2	3	10	4	3			0.661157	1.47221	3.04414	2.14332	9.16674	3.29751	0	3.3036	2.2899	0	1.30822	1.38034	0.418601	0.2941	0
srna2170223	CATTGGTGGTTTAGTGGTAGAATTCT	26	16	chr1	229673605	229673630	+	EXACT	refGene	NM_012089	ABCB10	229652328	229694442	-	Homo sapiens ATP-binding cassette, sub-family B (MDR/TAP), member 10 (ABCB10), nuclear gene encoding mitochondrial protein, mRNA.			22	2				1		1		14.5455	0	1.52207	0	0	3.2135	0	0	0	0.746436	0	0.149287	0.0464562	0.342852	0
srna3726184	GCATTGGTGGTTCAGTGGTAGAATTCTCTCCTG	33	10	chr1	229673604	229673636	+	EXACT	refGene	NM_012089	ABCB10	229652328	229694442	-	Homo sapiens ATP-binding cassette, sub-family B (MDR/TAP), member 10 (ABCB10), nuclear gene encoding mitochondrial protein, mRNA.	2	4	2	10	4	2	3	1	4	1	7	1.32231	2.94442	7.61035	1.42888	2.75002	3.2112	4.13248	3.3036	3.0532	0.746436	1.30822	2.50879	0.781262	0.611238	0
srna6075004	TTGGTGGTTCAGTGGTAGAATTCTCCCC	28	15	chr1	229673607	229673634	+	EXACT	refGene	NM_012089	ABCB10	229652328	229694442	-	Homo sapiens ATP-binding cassette, sub-family B (MDR/TAP), member 10 (ABCB10), nuclear gene encoding mitochondrial protein, mRNA.	10	5	5	6	2	8	1	10	3	11	14	3.30579	1.47221	4.56621	5.71551	0.916674	3.19528	8.26495	4.1295	2.2899	8.21079	6.54108	5.88724	1.84248	0.109177	0
srna3722057	GCATTGGTGGCTCAGTGGTAGAATTCTC	28	14	chr1	229673604	229673631	+	EXACT	refGene	NM_012089	ABCB10	229652328	229694442	-	Homo sapiens ATP-binding cassette, sub-family B (MDR/TAP), member 10 (ABCB10), nuclear gene encoding mitochondrial protein, mRNA.	7	11	6	5	1	6	3	5	3	2	7	3.96694	0.736106	3.80518	4.28663	2.75002	3.10898	4.13248	9.0849	2.2899	1.49287	4.57875	4.31578	1.38817	0.444374	0
srna1713839	ATTGGTGGTTTAGTGGTAGAATTCTC	26	17	chr1	229673606	229673631	+	EXACT	refGene	NM_012089	ABCB10	229652328	229694442	-	Homo sapiens ATP-binding cassette, sub-family B (MDR/TAP), member 10 (ABCB10), nuclear gene encoding mitochondrial protein, mRNA.	1		19		1	3			1			12.562	0.736106	0	2.14332	0	3.08828	0	0	0.763301	0	0.654108	0.283482	0.0917927	0.308011	0
srna3729240	GCATTGGTGGTTTAGTGGTAGAATTC	26	16	chr1	229673604	229673629	+	EXACT	refGene	NM_012089	ABCB10	229652328	229694442	-	Homo sapiens ATP-binding cassette, sub-family B (MDR/TAP), member 10 (ABCB10), nuclear gene encoding mitochondrial protein, mRNA.	1		20		1			1	1			13.2231	0.736106	0	0	0	2.79185	0	0	0.763301	0	0.654108	0.283482	0.101539	0.391735	0
srna3717190	GCATTCGTGGTTCAGTGGTAGAATTCT	27	14	chr1	229673604	229673630	+	EXACT	refGene	NM_012089	ABCB10	229652328	229694442	-	Homo sapiens ATP-binding cassette, sub-family B (MDR/TAP), member 10 (ABCB10), nuclear gene encoding mitochondrial protein, mRNA.	2	11	6	4		2	6	6	2	7	3	3.96694	0	3.04414	1.42888	5.50005	2.788	1.77106	9.0849	1.5266	5.22505	1.30822	3.78317	1.35695	0.595529	0
srna3727592	GCATTGGTGGTTCAGTGGTTGAATTCT	27	14	chr1	229673604	229673630	+	EXACT	refGene	NM_012089	ABCB10	229652328	229694442	-	Homo sapiens ATP-binding cassette, sub-family B (MDR/TAP), member 10 (ABCB10), nuclear gene encoding mitochondrial protein, mRNA.	1	15	10	1	1	3	4	4	3		1	6.61157	0.736106	0.761035	2.14332	3.6667	2.78374	0.590354	12.3885	2.2899	0	0.654108	3.18457	1.14399	0.881806	0
srna2170226	CATTGGTGGTTTAGTGGTAGAATTCTC	27	16	chr1	229673605	229673631	+	EXACT	refGene	NM_012089	ABCB10	229652328	229694442	-	Homo sapiens ATP-binding cassette, sub-family B (MDR/TAP), member 10 (ABCB10), nuclear gene encoding mitochondrial protein, mRNA.		1	18		1	1		2				11.9008	0.736106	0	0.714439	0	2.67027	0	0.8259	0	0	0	0.16518	0.0618588	0.340286	0
srna3726177	GCATTGGTGGTTCAGTGGTAGAATTCTCTC	30	13	chr1	229673604	229673631	+	CLIPPED	refGene	NM_012089	ABCB10	229652328	229694442	-	Homo sapiens ATP-binding cassette, sub-family B (MDR/TAP), member 10 (ABCB10), nuclear gene encoding mitochondrial protein, mRNA.	3	3	6		3	6	2	4	2	6	14	3.96694	2.20832	0	4.28663	1.83335	2.45905	8.26495	2.4777	1.5266	4.47861	1.96232	3.74204	1.52174	0.410605	0
srna3725740	GCATTGGTGGTTCAGTGGTAGAATTCTCGACC	32	13	chr1	229673604	229673631	+	CLIPPED	refGene	NM_012089	ABCB10	229652328	229694442	-	Homo sapiens ATP-binding cassette, sub-family B (MDR/TAP), member 10 (ABCB10), nuclear gene encoding mitochondrial protein, mRNA.	5		4	5	1	2	4	1	5	6	10	2.64463	0.736106	3.80518	1.42888	3.6667	2.4563	5.90354	0	3.8165	4.47861	3.27054	3.49384	1.4224	0.398523	0
srna2169167	CATTGGTGGTTCAGTGGTAGAATTCTCTCC	30	13	chr1	229673605	229673634	+	EXACT	refGene	NM_012089	ABCB10	229652328	229694442	-	Homo sapiens ATP-binding cassette, sub-family B (MDR/TAP), member 10 (ABCB10), nuclear gene encoding mitochondrial protein, mRNA.	5	4	2	3	4	6	1	1	2	3	12	1.32231	2.94442	2.28311	4.28663	0.916674	2.35063	7.08424	3.3036	1.5266	2.23931	3.27054	3.48486	1.48252	0.351171	0
srna3726157	GCATTGGTGGTTCAGTGGTAGAATTCTCGTCA	32	14	chr1	229673604	229673629	+	CLIPPED	refGene	NM_012089	ABCB10	229652328	229694442	-	Homo sapiens ATP-binding cassette, sub-family B (MDR/TAP), member 10 (ABCB10), nuclear gene encoding mitochondrial protein, mRNA.	8	1	2	2	7	1	3	1	5	3	11	1.32231	5.15274	1.52207	0.714439	2.75002	2.29232	6.49389	0.8259	3.8165	2.23931	5.23286	3.72169	1.62355	0.299861	0
srna2168749	CATTGGTGGTTCAGTGGT	18	15	chr1	229673605	229673622	+	EXACT	refGene	NM_012089	ABCB10	229652328	229694442	-	Homo sapiens ATP-binding cassette, sub-family B (MDR/TAP), member 10 (ABCB10), nuclear gene encoding mitochondrial protein, mRNA.	9	6	2	1	6	3	3	5	3	4	10	1.32231	4.41664	0.761035	2.14332	2.75002	2.27866	5.90354	4.9554	2.2899	2.98574	5.88697	4.40431	1.93285	0.0631342	0
srna3727020	GCATTGGTGGTTCAGTGGTATAATTCTC	28	14	chr1	229673604	229673631	+	EXACT	refGene	NM_012089	ABCB10	229652328	229694442	-	Homo sapiens ATP-binding cassette, sub-family B (MDR/TAP), member 10 (ABCB10), nuclear gene encoding mitochondrial protein, mRNA.	3	12	5	2	1	5	2	1	3	2	3	3.30579	0.736106	1.52207	3.57219	1.83335	2.1939	1.77106	9.9108	2.2899	1.49287	1.96232	3.48539	1.58867	0.48239	0
srna3729232	GCATTGGTGGTTTAGTGGTAGAATT	25	16	chr1	229673604	229673628	+	EXACT	refGene	NM_012089	ABCB10	229652328	229694442	-	Homo sapiens ATP-binding cassette, sub-family B (MDR/TAP), member 10 (ABCB10), nuclear gene encoding mitochondrial protein, mRNA.			14	1				1		2		9.2562	0	0.761035	0	0	2.00345	0	0	0	1.49287	0	0.298574	0.14903	0.40491	0
srna2169057	CATTGGTGGTTCAGTGGTAGAATTCTCCCCTGC	33	10	chr1	229673605	229673637	+	EXACT	refGene	NM_012089	ABCB10	229652328	229694442	-	Homo sapiens ATP-binding cassette, sub-family B (MDR/TAP), member 10 (ABCB10), nuclear gene encoding mitochondrial protein, mRNA.	10		1	2	8	2		1	1	2		0.661157	5.88885	1.52207	1.42888	0	1.90019	0	0	0.763301	1.49287	6.54108	1.75945	0.925933	0.932352	0
srna1712833	ATTGGTGGTTCAGTGGTAGAATTCTCCCC	29	14	chr1	229673606	229673634	+	EXACT	refGene	NM_012089	ABCB10	229652328	229694442	-	Homo sapiens ATP-binding cassette, sub-family B (MDR/TAP), member 10 (ABCB10), nuclear gene encoding mitochondrial protein, mRNA.	7	5	1	3	1	3	3	5	5	1	11	0.661157	0.736106	2.28311	2.14332	2.75002	1.71474	6.49389	4.1295	3.8165	0.746436	4.57875	3.95302	2.30531	0.0737365	0
srna3725606	GCATTGGTGGTTCAGTGGTAGAATTCTA	28	14	chr1	229673604	229673630	+	CLIPPED	refGene	NM_012089	ABCB10	229652328	229694442	-	Homo sapiens ATP-binding cassette, sub-family B (MDR/TAP), member 10 (ABCB10), nuclear gene encoding mitochondrial protein, mRNA.	3	4	2	3	2	2	1	3	3	5	15	1.32231	1.47221	2.28311	1.42888	0.916674	1.48464	8.8553	3.3036	2.2899	3.73218	1.96232	4.02866	2.71357	0.111224	0
srna3725108	GCATTGGTGGTTCAGTGGTAGAAAT	25	14	chr1	229673604	229673626	+	CLIPPED	refGene	NM_012089	ABCB10	229652328	229694442	-	Homo sapiens ATP-binding cassette, sub-family B (MDR/TAP), member 10 (ABCB10), nuclear gene encoding mitochondrial protein, mRNA.	3	2	3	1	2		3	1	3	2	10	1.98347	1.47221	0.761035	0	2.75002	1.39335	5.90354	1.6518	2.2899	1.49287	1.96232	2.66009	1.90913	0.227918	0
srna3727496	GCATTGGTGGTTCAGTGGTGGAATTCT	27	14	chr1	229673604	229673630	+	EXACT	refGene	NM_012089	ABCB10	229652328	229694442	-	Homo sapiens ATP-binding cassette, sub-family B (MDR/TAP), member 10 (ABCB10), nuclear gene encoding mitochondrial protein, mRNA.	2	14	2			2	4	6	3	2		1.32231	0	0	1.42888	3.6667	1.28358	0	11.5626	2.2899	1.49287	1.30822	3.33072	2.59487	0.395476	0
srna3728056	GCATTGGTGGTTCATTGGTAGAATTCTCTCCT	32	14	chr1	229673604	229673635	+	EXACT	refGene	NM_012089	ABCB10	229652328	229694442	-	Homo sapiens ATP-binding cassette, sub-family B (MDR/TAP), member 10 (ABCB10), nuclear gene encoding mitochondrial protein, mRNA.	1	4	1	3	1	3				1	13	0.661157	0.736106	2.28311	2.14332	0	1.16474	7.6746	3.3036	0	0.746436	0.654108	2.47575	2.12559	0.419664	0
srna3723641	GCATTGGTGGTTCAGAGGTAGAATTCT	27	15	chr1	229673604	229673630	+	EXACT	refGene	NM_012089	ABCB10	229652328	229694442	-	Homo sapiens ATP-binding cassette, sub-family B (MDR/TAP), member 10 (ABCB10), nuclear gene encoding mitochondrial protein, mRNA.		10	1	2		1	3	3	1	1	2	0.661157	0	1.52207	0.714439	2.75002	1.12954	1.18071	8.259	0.763301	0.746436	0	2.18989	1.93875	0.538334	0
srna4552591	GTTCTTGTTGTTGAA	15	16	chr16	48124552	48124566	-	EXACT	refGene	NM_033226	ABCC12	48116883	48180681	-	Homo sapiens ATP-binding cassette, sub-family C (CFTR/MRP), member 12 (ABCC12), mRNA.	1	5	5	14	3	7	3	7	3	3	1	3.30579	2.20832	10.6545	5.00107	2.75002	4.78394	0.590354	4.1295	2.2899	2.23931	0.654108	1.98063	0.414018	0.150356	0
srna4942233	TATTGCACTTGTCCC	15	7	chr21	15660504	15660518	+	EXACT	refGene	NR_003087	ABCC13	15646119	15673692	+	Homo sapiens ATP-binding cassette, sub-family C (CFTR/MRP), member 13, pseudogene (ABCC13), transcript variant A, non-coding RNA.	1	22	5	8	4	4	8	22	4	1	14	3.30579	2.94442	6.08828	2.85776	7.33339	4.50593	8.26495	18.1698	3.0532	0.746436	0.654108	6.1777	1.37102	0.648017	0
srna4942233	TATTGCACTTGTCCC	15	7	chr21	15660504	15660518	+	EXACT	refGene	NR_003088	ABCC13	15646119	15663706	+	Homo sapiens ATP-binding cassette, sub-family C (CFTR/MRP), member 13, pseudogene (ABCC13), transcript variant D, non-coding RNA.	1	22	5	8	4	4	8	22	4	1	14	3.30579	2.94442	6.08828	2.85776	7.33339	4.50593	8.26495	18.1698	3.0532	0.746436	0.654108	6.1777	1.37102	0.648017	0
srna2815676	CGGGGGGAGGGGGGGG	16	17	chr13	95813246	95813261	-	EXACT	refGene	NM_001105515	ABCC4	95748024	95953687	-	Homo sapiens ATP-binding cassette, sub-family C (CFTR/MRP), member 4 (ABCC4), transcript variant 2, mRNA.	3	1	1	2	1	2	3	11	1		4	0.661157	0.736106	1.52207	1.42888	2.75002	1.41965	2.36141	0.8259	0.763301	0	1.96232	1.18259	0.833016	0.689155	0
srna2815676	CGGGGGGAGGGGGGGG	16	17	chr13	95813246	95813261	-	EXACT	refGene	NM_005845	ABCC4	95672082	95953687	-	Homo sapiens ATP-binding cassette, sub-family C (CFTR/MRP), member 4 (ABCC4), transcript variant 1, mRNA.	3	1	1	2	1	2	3	11	1		4	0.661157	0.736106	1.52207	1.42888	2.75002	1.41965	2.36141	0.8259	0.763301	0	1.96232	1.18259	0.833016	0.689155	0
srna5756216	TGTGGCTGGACATCT	15	10	chr3	183664242	183664256	+	EXACT	refGene	NM_005688	ABCC5	183637723	183735727	-	Homo sapiens ATP-binding cassette, sub-family C (CFTR/MRP), member 5 (ABCC5), transcript variant 1, mRNA.	9	14	10	16	39	29	19	24	4	8	12	6.61157	28.7081	12.1766	20.7187	17.4168	17.1264	7.08424	11.5626	3.0532	5.97149	5.88697	6.7117	0.391893	0.0475483	0
srna5801604	TTAACCGCTCTGACC	15	2	chr16	16269917	16269931	+	EXACT	refGene	NM_001171	ABCC6	16243421	16317328	-	Homo sapiens ATP-binding cassette, sub-family C (CFTR/MRP), member 6 (ABCC6), transcript variant 1, mRNA.	7	10	25	30	22	11	9	15	11	13	5	16.5289	16.1943	22.8311	7.85883	8.25007	14.3326	2.95177	8.259	8.39631	9.70366	4.57875	6.7779	0.4729	0.0537589	0
srna1527837	ATCTGGCTTCTGAGA	15	15	chr12	21973199	21973213	+	EXACT	refGene	NM_005691	ABCC9	21958107	22089628	-	Homo sapiens ATP-binding cassette, sub-family C (CFTR/MRP), member 9 (ABCC9), transcript variant SUR2A, mRNA.	7	22	7	3		1	6	7	5	1	2	4.6281	0	2.28311	0.714439	5.50005	2.62514	1.18071	18.1698	3.8165	0.746436	4.57875	5.69844	2.17072	0.405579	0
srna1527837	ATCTGGCTTCTGAGA	15	15	chr12	21973199	21973213	+	EXACT	refGene	NM_020297	ABCC9	21950323	22089628	-	Homo sapiens ATP-binding cassette, sub-family C (CFTR/MRP), member 9 (ABCC9), transcript variant SUR2B, mRNA.	7	22	7	3		1	6	7	5	1	2	4.6281	0	2.28311	0.714439	5.50005	2.62514	1.18071	18.1698	3.8165	0.746436	4.57875	5.69844	2.17072	0.405579	0
srna833026	ACTCAATTTCTGGTC	15	6	chr12	39949582	39949596	+	EXACT	refGene	NM_005164	ABCD2	39945021	40013843	-	Homo sapiens ATP-binding cassette, sub-family D (ALD), member 2 (ABCD2), mRNA.	10	2	1	1	2	1	2				2	0.661157	1.47221	0.761035	0.714439	1.83335	1.08844	1.18071	1.6518	0	0	6.54108	1.87472	1.72239	0.556379	0
srna3762021	GCCCCGCGCGCGCGG	15	5	chr21	43639820	43639834	+	EXACT	refGene	NM_004915	ABCG1	43639266	43717354	+	Homo sapiens ATP-binding cassette, sub-family G (WHITE), member 1 (ABCG1), transcript variant 4, mRNA.	7	40	24	10		2	43	22	14	8	2	15.8678	0	7.61035	1.42888	39.417	12.8648	1.18071	33.036	10.6862	5.97149	4.57875	11.0906	0.862091	0.851866	0
srna3762021	GCCCCGCGCGCGCGG	15	5	chr21	43639820	43639834	+	EXACT	refGene	NM_016818	ABCG1	43639266	43717354	+	Homo sapiens ATP-binding cassette, sub-family G (WHITE), member 1 (ABCG1), transcript variant 2, mRNA.	7	40	24	10		2	43	22	14	8	2	15.8678	0	7.61035	1.42888	39.417	12.8648	1.18071	33.036	10.6862	5.97149	4.57875	11.0906	0.862091	0.851866	0
srna3762021	GCCCCGCGCGCGCGG	15	5	chr21	43639820	43639834	+	EXACT	refGene	NM_207627	ABCG1	43619798	43717354	+	Homo sapiens ATP-binding cassette, sub-family G (WHITE), member 1 (ABCG1), transcript variant 5, mRNA.	7	40	24	10		2	43	22	14	8	2	15.8678	0	7.61035	1.42888	39.417	12.8648	1.18071	33.036	10.6862	5.97149	4.57875	11.0906	0.862091	0.851866	0
srna3762021	GCCCCGCGCGCGCGG	15	5	chr21	43639820	43639834	+	EXACT	refGene	NM_207628	ABCG1	43619921	43717354	+	Homo sapiens ATP-binding cassette, sub-family G (WHITE), member 1 (ABCG1), transcript variant 6, mRNA.	7	40	24	10		2	43	22	14	8	2	15.8678	0	7.61035	1.42888	39.417	12.8648	1.18071	33.036	10.6862	5.97149	4.57875	11.0906	0.862091	0.851866	0
srna3762021	GCCCCGCGCGCGCGG	15	5	chr21	43639820	43639834	+	EXACT	refGene	NM_207629	ABCG1	43636186	43717354	+	Homo sapiens ATP-binding cassette, sub-family G (WHITE), member 1 (ABCG1), transcript variant 7, mRNA.	7	40	24	10		2	43	22	14	8	2	15.8678	0	7.61035	1.42888	39.417	12.8648	1.18071	33.036	10.6862	5.97149	4.57875	11.0906	0.862091	0.851866	0
srna5403760	TGAGCACTCTGGACTCTG	18	15	chr21	43685261	43685278	-	EXACT	refGene	NM_004915	ABCG1	43639266	43717354	+	Homo sapiens ATP-binding cassette, sub-family G (WHITE), member 1 (ABCG1), transcript variant 4, mRNA.	2	8	9	19	2		2	8	5	4	1	5.95041	1.47221	14.4597	0	1.83335	4.74313	0.590354	6.6072	3.8165	2.98574	1.30822	3.0616	0.645482	0.576638	0
srna5403760	TGAGCACTCTGGACTCTG	18	15	chr21	43685261	43685278	-	EXACT	refGene	NM_016818	ABCG1	43639266	43717354	+	Homo sapiens ATP-binding cassette, sub-family G (WHITE), member 1 (ABCG1), transcript variant 2, mRNA.	2	8	9	19	2		2	8	5	4	1	5.95041	1.47221	14.4597	0	1.83335	4.74313	0.590354	6.6072	3.8165	2.98574	1.30822	3.0616	0.645482	0.576638	0
srna5403760	TGAGCACTCTGGACTCTG	18	15	chr21	43685261	43685278	-	EXACT	refGene	NM_207174	ABCG1	43640007	43717354	+	Homo sapiens ATP-binding cassette, sub-family G (WHITE), member 1 (ABCG1), transcript variant 3, mRNA.	2	8	9	19	2		2	8	5	4	1	5.95041	1.47221	14.4597	0	1.83335	4.74313	0.590354	6.6072	3.8165	2.98574	1.30822	3.0616	0.645482	0.576638	0
srna5403760	TGAGCACTCTGGACTCTG	18	15	chr21	43685261	43685278	-	EXACT	refGene	NM_207627	ABCG1	43619798	43717354	+	Homo sapiens ATP-binding cassette, sub-family G (WHITE), member 1 (ABCG1), transcript variant 5, mRNA.	2	8	9	19	2		2	8	5	4	1	5.95041	1.47221	14.4597	0	1.83335	4.74313	0.590354	6.6072	3.8165	2.98574	1.30822	3.0616	0.645482	0.576638	0
srna5403760	TGAGCACTCTGGACTCTG	18	15	chr21	43685261	43685278	-	EXACT	refGene	NM_207628	ABCG1	43619921	43717354	+	Homo sapiens ATP-binding cassette, sub-family G (WHITE), member 1 (ABCG1), transcript variant 6, mRNA.	2	8	9	19	2		2	8	5	4	1	5.95041	1.47221	14.4597	0	1.83335	4.74313	0.590354	6.6072	3.8165	2.98574	1.30822	3.0616	0.645482	0.576638	0
srna5403760	TGAGCACTCTGGACTCTG	18	15	chr21	43685261	43685278	-	EXACT	refGene	NM_207629	ABCG1	43636186	43717354	+	Homo sapiens ATP-binding cassette, sub-family G (WHITE), member 1 (ABCG1), transcript variant 7, mRNA.	2	8	9	19	2		2	8	5	4	1	5.95041	1.47221	14.4597	0	1.83335	4.74313	0.590354	6.6072	3.8165	2.98574	1.30822	3.0616	0.645482	0.576638	0
srna1927737	CACTGTAATGCTAAC	15	5	chr3	111700851	111700865	-	EXACT	refGene	NM_018394	ABHD10	111697722	111712215	+	Homo sapiens abhydrolase domain containing 10 (ABHD10), mRNA.	1295	667	987	1182	490	436	504	766	748	578	305	652.562	360.692	899.543	311.495	462.004	537.259	180.058	550.875	570.949	431.44	847.07	516.078	0.960576	0.893091	1
srna2213567	CCACTGTAATGCTAAC	16	4	chr3	111700851	111700866	-	EXACT	refGene	NM_018394	ABHD10	111697722	111712215	+	Homo sapiens abhydrolase domain containing 10 (ABHD10), mRNA.	15	5	8	10	5	4	7	13	5	3	2	5.28926	3.68053	7.61035	2.85776	6.41672	5.17092	1.18071	4.1295	3.8165	2.23931	9.81162	4.23553	0.819105	0.606426	0
srna1927738	CACTGTAATGCTAACA	16	2	chr3	111700850	111700865	-	EXACT	refGene	NM_018394	ABHD10	111697722	111712215	+	Homo sapiens abhydrolase domain containing 10 (ABHD10), mRNA.	23		6	11	5	8	1	9	4	5	8	3.96694	3.68053	8.37139	5.71551	0.916674	4.53021	4.72283	0	3.0532	3.73218	15.0445	5.31054	1.17225	0.792986	0
srna4134896	GGCTCTGTGGCGCAATGGA	19	5	chr20	25368896	25368914	+	EXACT	refGene	NM_001042472	ABHD12	25280833	25371618	-	Homo sapiens abhydrolase domain containing 12 (ABHD12), transcript variant 1, mRNA.	652	340	195	64	592	297	175	210	247	568	827	128.926	435.775	48.7062	212.188	160.418	197.203	488.222	280.806	188.535	423.976	426.478	361.604	1.83367	0.0914031	1
srna4134896	GGCTCTGTGGCGCAATGGA	19	5	chr20	25368896	25368914	+	EXACT	refGene	NM_015600	ABHD12	25275378	25371618	-	Homo sapiens abhydrolase domain containing 12 (ABHD12), transcript variant 2, mRNA.	652	340	195	64	592	297	175	210	247	568	827	128.926	435.775	48.7062	212.188	160.418	197.203	488.222	280.806	188.535	423.976	426.478	361.604	1.83367	0.0914031	1
srna3039779	CTCTGTGGCGCAATGGA	17	6	chr20	25368898	25368914	+	EXACT	refGene	NM_001042472	ABHD12	25280833	25371618	-	Homo sapiens abhydrolase domain containing 12 (ABHD12), transcript variant 1, mRNA.	56	10	29	40	29	37	21	29	22	50	54	19.1736	21.3471	30.4414	26.4342	19.2502	23.3293	31.8791	8.259	16.7926	37.3218	36.63	26.1765	1.12204	0.66572	0
srna3039779	CTCTGTGGCGCAATGGA	17	6	chr20	25368898	25368914	+	EXACT	refGene	NM_015600	ABHD12	25275378	25371618	-	Homo sapiens abhydrolase domain containing 12 (ABHD12), transcript variant 2, mRNA.	56	10	29	40	29	37	21	29	22	50	54	19.1736	21.3471	30.4414	26.4342	19.2502	23.3293	31.8791	8.259	16.7926	37.3218	36.63	26.1765	1.12204	0.66572	0
srna2498882	CCTATCTGAGGGGAA	15	6	chr20	25360134	25360148	+	EXACT	refGene	NM_001042472	ABHD12	25280833	25371618	-	Homo sapiens abhydrolase domain containing 12 (ABHD12), transcript variant 1, mRNA.	18	16	51	48	13	6	17	24	20	11	8	33.719	9.56938	36.5297	4.28663	15.5835	19.9376	4.72283	13.2144	15.266	8.21079	11.7739	10.6376	0.533544	0.229709	0
srna2498882	CCTATCTGAGGGGAA	15	6	chr20	25360134	25360148	+	EXACT	refGene	NM_015600	ABHD12	25275378	25371618	-	Homo sapiens abhydrolase domain containing 12 (ABHD12), transcript variant 2, mRNA.	18	16	51	48	13	6	17	24	20	11	8	33.719	9.56938	36.5297	4.28663	15.5835	19.9376	4.72283	13.2144	15.266	8.21079	11.7739	10.6376	0.533544	0.229709	0
srna3168026	CTGTGGCGCAATGGA	15	6	chr20	25368900	25368914	+	EXACT	refGene	NM_001042472	ABHD12	25280833	25371618	-	Homo sapiens abhydrolase domain containing 12 (ABHD12), transcript variant 1, mRNA.	32	11	27	51	12	13	15	36	11	13	19	17.8512	8.83327	38.8128	9.2877	13.7501	17.707	11.2167	9.0849	8.39631	9.70366	20.9314	11.8666	0.670164	0.371534	0
srna3168026	CTGTGGCGCAATGGA	15	6	chr20	25368900	25368914	+	EXACT	refGene	NM_015600	ABHD12	25275378	25371618	-	Homo sapiens abhydrolase domain containing 12 (ABHD12), transcript variant 2, mRNA.	32	11	27	51	12	13	15	36	11	13	19	17.8512	8.83327	38.8128	9.2877	13.7501	17.707	11.2167	9.0849	8.39631	9.70366	20.9314	11.8666	0.670164	0.371534	0
srna4134895	GGCTCTGTGGCGCAATGG	18	5	chr20	25368896	25368913	+	EXACT	refGene	NM_001042472	ABHD12	25280833	25371618	-	Homo sapiens abhydrolase domain containing 12 (ABHD12), transcript variant 1, mRNA.	61	28	10	11	48	24	11	17	28	56	76	6.61157	35.3331	8.37139	17.1465	10.0834	15.5092	44.8669	23.1252	21.3724	41.8004	39.9006	34.2131	2.20599	0.0324256	0
srna4134895	GGCTCTGTGGCGCAATGG	18	5	chr20	25368896	25368913	+	EXACT	refGene	NM_015600	ABHD12	25275378	25371618	-	Homo sapiens abhydrolase domain containing 12 (ABHD12), transcript variant 2, mRNA.	61	28	10	11	48	24	11	17	28	56	76	6.61157	35.3331	8.37139	17.1465	10.0834	15.5092	44.8669	23.1252	21.3724	41.8004	39.9006	34.2131	2.20599	0.0324256	0
srna5299037	TCTGTGGCGCAATGGA	16	6	chr20	25368899	25368914	+	EXACT	refGene	NM_001042472	ABHD12	25280833	25371618	-	Homo sapiens abhydrolase domain containing 12 (ABHD12), transcript variant 1, mRNA.	20	7	11	11	26	17	13	19	13	30	23	7.27273	19.1388	8.37139	12.1455	11.9168	11.769	13.5781	5.7813	9.92291	22.3931	13.0822	12.9515	1.10048	0.740371	0
srna5299037	TCTGTGGCGCAATGGA	16	6	chr20	25368899	25368914	+	EXACT	refGene	NM_015600	ABHD12	25275378	25371618	-	Homo sapiens abhydrolase domain containing 12 (ABHD12), transcript variant 2, mRNA.	20	7	11	11	26	17	13	19	13	30	23	7.27273	19.1388	8.37139	12.1455	11.9168	11.769	13.5781	5.7813	9.92291	22.3931	13.0822	12.9515	1.10048	0.740371	0
srna4134899	GGCTCTGTGGCGCAATGGAT	20	5	chr20	25368896	25368915	+	EXACT	refGene	NM_001042472	ABHD12	25280833	25371618	-	Homo sapiens abhydrolase domain containing 12 (ABHD12), transcript variant 1, mRNA.	13	3	15	15	17	19	10	3	1	5	4	9.91736	12.5138	11.4155	13.5743	9.16674	11.3176	2.36141	2.4777	0.763301	3.73218	8.5034	3.5676	0.315227	0.00182805	0
srna4134899	GGCTCTGTGGCGCAATGGAT	20	5	chr20	25368896	25368915	+	EXACT	refGene	NM_015600	ABHD12	25275378	25371618	-	Homo sapiens abhydrolase domain containing 12 (ABHD12), transcript variant 2, mRNA.	13	3	15	15	17	19	10	3	1	5	4	9.91736	12.5138	11.4155	13.5743	9.16674	11.3176	2.36141	2.4777	0.763301	3.73218	8.5034	3.5676	0.315227	0.00182805	0
srna3951247	GCTCTGTGGCGCAATGGA	18	5	chr20	25368897	25368914	+	EXACT	refGene	NM_001042472	ABHD12	25280833	25371618	-	Homo sapiens abhydrolase domain containing 12 (ABHD12), transcript variant 1, mRNA.	30	16	6	2	31	18	11	4	12	16	45	3.96694	22.8193	1.52207	12.8599	10.0834	10.2503	26.5659	13.2144	9.15961	11.943	19.6232	16.1012	1.5708	0.265859	0
srna3951247	GCTCTGTGGCGCAATGGA	18	5	chr20	25368897	25368914	+	EXACT	refGene	NM_015600	ABHD12	25275378	25371618	-	Homo sapiens abhydrolase domain containing 12 (ABHD12), transcript variant 2, mRNA.	30	16	6	2	31	18	11	4	12	16	45	3.96694	22.8193	1.52207	12.8599	10.0834	10.2503	26.5659	13.2144	9.15961	11.943	19.6232	16.1012	1.5708	0.265859	0
srna5299036	TCTGTGGCGCAATGG	15	7	chr20	25368899	25368913	+	EXACT	refGene	NM_001042472	ABHD12	25280833	25371618	-	Homo sapiens abhydrolase domain containing 12 (ABHD12), transcript variant 1, mRNA.	11	4	8	8	9	14	2	4	2	12	11	5.28926	6.62495	6.08828	10.0021	1.83335	5.9676	6.49389	3.3036	1.5266	8.95723	7.19519	5.4953	0.920857	0.808001	0
srna5299036	TCTGTGGCGCAATGG	15	7	chr20	25368899	25368913	+	EXACT	refGene	NM_015600	ABHD12	25275378	25371618	-	Homo sapiens abhydrolase domain containing 12 (ABHD12), transcript variant 2, mRNA.	11	4	8	8	9	14	2	4	2	12	11	5.28926	6.62495	6.08828	10.0021	1.83335	5.9676	6.49389	3.3036	1.5266	8.95723	7.19519	5.4953	0.920857	0.808001	0
srna3039778	CTCTGTGGCGCAATGG	16	7	chr20	25368898	25368913	+	EXACT	refGene	NM_001042472	ABHD12	25280833	25371618	-	Homo sapiens abhydrolase domain containing 12 (ABHD12), transcript variant 1, mRNA.	12	1	10	10	8	8	3	10	5	16	22	6.61157	5.88885	7.61035	5.71551	2.75002	5.71526	12.9878	0.8259	3.8165	11.943	7.84929	7.48449	1.30956	0.504901	0
srna3039778	CTCTGTGGCGCAATGG	16	7	chr20	25368898	25368913	+	EXACT	refGene	NM_015600	ABHD12	25275378	25371618	-	Homo sapiens abhydrolase domain containing 12 (ABHD12), transcript variant 2, mRNA.	12	1	10	10	8	8	3	10	5	16	22	6.61157	5.88885	7.61035	5.71551	2.75002	5.71526	12.9878	0.8259	3.8165	11.943	7.84929	7.48449	1.30956	0.504901	0
srna38894	AAAAGCTGGGTTGAGAGGG	19	5	chr18	19263520	19263538	+	EXACT	refGene	NM_138340	ABHD3	19230857	19284766	-	Homo sapiens abhydrolase domain containing 3 (ABHD3), mRNA.	24	136	127	107	179	180	150	130	68	40	55	83.9669	131.763	81.4307	128.599	137.501	112.652	32.4694	112.322	51.9044	29.8574	15.6986	48.4505	0.430089	0.017394	1
srna38866	AAAAGCTGGGTTGAGAGG	18	8	chr18	19263520	19263537	+	EXACT	refGene	NM_138340	ABHD3	19230857	19284766	-	Homo sapiens abhydrolase domain containing 3 (ABHD3), mRNA.	10	177	94	98	133	156	131	161	65	29	50	62.1488	97.9021	74.5814	111.452	120.084	93.2338	29.5177	146.184	49.6145	21.6466	6.54108	50.7009	0.543803	0.172886	0
srna38845	AAAAGCTGGGTTGAGAG	17	8	chr18	19263520	19263536	+	EXACT	refGene	NM_138340	ABHD3	19230857	19284766	-	Homo sapiens abhydrolase domain containing 3 (ABHD3), mRNA.	4	69	47	44	42	53	58	70	19	13	46	31.0744	30.9165	33.4855	37.8653	53.1671	37.3017	27.1563	56.9871	14.5027	9.70366	2.61643	22.1932	0.594965	0.202727	0
srna38830	AAAAGCTGGGTTGAGA	16	9	chr18	19263520	19263535	+	EXACT	refGene	NM_138340	ABHD3	19230857	19284766	-	Homo sapiens abhydrolase domain containing 3 (ABHD3), mRNA.	3	152	54	36	40	57	50	140	30	18	49	35.7025	29.4442	27.3973	40.723	45.8337	35.8201	28.9273	125.537	22.899	13.4358	1.96232	38.5523	1.07627	0.908884	0
srna122285	AAAGCTGGGTTGAGAGGG	18	5	chr18	19263521	19263538	+	EXACT	refGene	NM_138340	ABHD3	19230857	19284766	-	Homo sapiens abhydrolase domain containing 3 (ABHD3), mRNA.	3	13	14	8	28	8	13	15	5	4	7	9.2562	20.611	6.08828	5.71551	11.9168	10.7175	4.13248	10.7367	3.8165	2.98574	1.96232	4.72675	0.441029	0.101427	0
srna122277	AAAGCTGGGTTGAGAGG	17	8	chr18	19263521	19263537	+	EXACT	refGene	NM_138340	ABHD3	19230857	19284766	-	Homo sapiens abhydrolase domain containing 3 (ABHD3), mRNA.	2	20	8	8	15	13	4	23	4	1	4	5.28926	11.0416	6.08828	9.2877	3.6667	7.07471	2.36141	16.518	3.0532	0.746436	1.30822	4.79745	0.678114	0.511648	0
srna377559	AAGCTGGGTTGAGAGG	16	11	chr18	19263522	19263537	+	EXACT	refGene	NM_138340	ABHD3	19230857	19284766	-	Homo sapiens abhydrolase domain containing 3 (ABHD3), mRNA.	1	7	5	4	5	16	8	5	3	2	1	3.30579	3.68053	3.04414	11.431	7.33339	5.75897	0.590354	5.7813	2.2899	1.49287	0.654108	2.16171	0.375363	0.100483	0
srna38829	AAAAGCTGGGTTGAG	15	16	chr18	19263520	19263534	+	EXACT	refGene	NM_138340	ABHD3	19230857	19284766	-	Homo sapiens abhydrolase domain containing 3 (ABHD3), mRNA.		20	9	3	6	11	9	19	6	2	11	5.95041	4.41664	2.28311	7.85883	8.25007	5.75181	6.49389	16.518	4.5798	1.49287	0	5.81691	1.01132	0.984093	0
srna377562	AAGCTGGGTTGAGAGGG	17	5	chr18	19263522	19263538	+	EXACT	refGene	NM_138340	ABHD3	19230857	19284766	-	Homo sapiens abhydrolase domain containing 3 (ABHD3), mRNA.	1	5	4	6	5	10	8	7	2		2	2.64463	3.68053	4.56621	7.14439	7.33339	5.07383	1.18071	4.1295	1.5266	0	0.654108	1.49818	0.295277	0.0172275	0
srna122264	AAAGCTGGGTTGAGA	15	13	chr18	19263521	19263535	+	EXACT	refGene	NM_138340	ABHD3	19230857	19284766	-	Homo sapiens abhydrolase domain containing 3 (ABHD3), mRNA.	1	21	7	1	1	5	4	15	3		3	4.6281	0.736106	0.761035	3.57219	3.6667	2.67283	1.77106	17.3439	2.2899	0	0.654108	4.4118	1.65061	0.628899	0
srna2357854	CCCGGCGGCGGGACC	15	6	chr3	58223608	58223622	+	EXACT	refGene	NM_020676	ABHD6	58223258	58280461	+	Homo sapiens abhydrolase domain containing 6 (ABHD6), mRNA.	4	1	10	5	6	3	3	7	8	5	10	6.61157	4.41664	3.80518	2.14332	2.75002	3.94534	5.90354	0.8259	6.1064	3.73218	2.61643	3.83689	0.972511	0.933923	0
srna5677648	TGGTGGTTCAGTGGTAGAATTCTCGCCT	28	16	chr2	204229170	204229197	-	EXACT	refGene	NM_005759	ABI2	204193002	204296892	+	Homo sapiens abl-interactor 2 (ABI2), mRNA.	4167	4446	4298	3992	3213	4470	2425	4001	3813	4386	8403	2841.65	2365.11	3038.05	3193.54	2222.94	2732.26	4960.74	3671.95	2910.46	3273.87	2725.67	3508.54	1.28412	0.130658	1
srna6105814	TTGTGGTTCAGTGGTAGAATTCTCGCCT	28	16	chr2	204229170	204229195	-	CLIPPED	refGene	NM_005759	ABI2	204193002	204296892	+	Homo sapiens abl-interactor 2 (ABI2), mRNA.	1337	1590	1463	1234	948	1441	901	1346	1225	1486	2846	967.273	697.828	939.117	1029.51	825.924	891.93	1680.15	1313.18	935.043	1109.2	874.542	1182.42	1.32569	0.121234	1
srna5677634	TGGTGGTTCAGTGGTAGAATTCTCGCC	27	16	chr2	204229171	204229197	-	EXACT	refGene	NM_005759	ABI2	204193002	204296892	+	Homo sapiens abl-interactor 2 (ABI2), mRNA.	1513	941	1218	1420	1072	1306	780	1195	1095	1729	2464	805.289	789.106	1080.67	933.057	715.006	864.626	1454.63	777.172	835.814	1290.59	989.665	1069.57	1.23704	0.21153	1
srna3649603	GCAAGGGTGGTTCAGTGGTAGAATTCTCGCCT	32	6	chr2	204229170	204229201	-	EXACT	refGene	NM_005759	ABI2	204193002	204296892	+	Homo sapiens abl-interactor 2 (ABI2), mRNA.	584	216	363	401	589	619	284	323	344	462	870	240	433.566	305.175	442.238	260.336	336.263	513.608	178.394	262.575	344.853	381.999	336.286	1.00007	0.999749	1
srna6105803	TTGTGGTTCAGTGGTAGAATTCTCGCC	27	16	chr2	204229171	204229195	-	CLIPPED	refGene	NM_005759	ABI2	204193002	204296892	+	Homo sapiens abl-interactor 2 (ABI2), mRNA.	352	286	392	343	253	383	222	353	298	551	678	259.174	186.235	261.035	273.63	203.502	236.715	400.26	236.207	227.464	411.286	230.246	301.093	1.27196	0.219343	1
srna1814044	CAAGGGTGGTTCAGTGGTAGAATTCTCGCCT	31	6	chr2	204229170	204229200	-	EXACT	refGene	NM_005759	ABI2	204193002	204296892	+	Homo sapiens abl-interactor 2 (ABI2), mRNA.	267	92	155	192	239	275	129	152	154	226	361	102.479	175.929	146.119	196.471	118.251	147.85	213.118	75.9828	117.548	168.694	174.647	149.998	1.01453	0.944153	1
srna5677629	TGGTGGTTCAGTGGTAGAATTCTCGC	26	16	chr2	204229172	204229197	-	EXACT	refGene	NM_005759	ABI2	204193002	204296892	+	Homo sapiens abl-interactor 2 (ABI2), mRNA.	200	177	166	184	168	195	103	189	202	252	496	109.752	123.666	140.03	139.316	94.4175	121.436	292.815	146.184	154.187	188.102	130.822	182.422	1.5022	0.104871	1
srna3695026	GCAGTGGTGGTTCAGTGGTAGAATTCTCGCCT	32	15	chr2	204229170	204229201	-	EXACT	refGene	NM_005759	ABI2	204193002	204296892	+	Homo sapiens abl-interactor 2 (ABI2), mRNA.	135	127	145	117	151	171	89	82	89	104	380	95.8678	111.152	89.0411	122.169	81.584	99.9628	224.334	104.889	67.9337	77.6293	88.3046	112.618	1.1266	0.687871	1
srna3726060	GCATTGGTGGTTCAGTGGTAGAATTCTCGCCTT	33	13	chr2	204229169	204229201	-	EXACT	refGene	NM_005759	ABI2	204193002	204296892	+	Homo sapiens abl-interactor 2 (ABI2), mRNA.	172	87	114	119	195	154	77	83	141	105	518	75.3719	143.541	90.5632	110.024	70.5839	98.0166	305.803	71.8533	107.625	78.3758	112.507	135.233	1.37969	0.451229	1
srna2081999	CAGTGGTGGTTCAGTGGTAGAATTCTCGCCT	31	15	chr2	204229170	204229200	-	EXACT	refGene	NM_005759	ABI2	204193002	204296892	+	Homo sapiens abl-interactor 2 (ABI2), mRNA.	106	99	123	104	138	123	71	70	104	97	337	81.3223	101.583	79.1476	87.876	65.0839	83.0025	198.949	81.7641	79.3833	72.4043	69.3354	100.367	1.20921	0.528893	1
srna5677621	TGGTGGTTCAGTGGTAGAATTCTCG	25	16	chr2	204229173	204229197	-	EXACT	refGene	NM_005759	ABI2	204193002	204296892	+	Homo sapiens abl-interactor 2 (ABI2), mRNA.	114	65	71	99	84	80	51	90	96	105	221	46.9421	61.8329	75.3425	57.1551	46.7504	57.6046	130.468	53.6835	73.2768	78.3758	74.5683	82.0745	1.42479	0.134818	0
srna417870	AAGGGTGGTTCAGTGGTAGAATTCTCGCCT	30	6	chr2	204229170	204229199	-	EXACT	refGene	NM_005759	ABI2	204193002	204296892	+	Homo sapiens abl-interactor 2 (ABI2), mRNA.	99	31	60	67	89	100	40	53	45	58	142	39.6694	65.5134	50.9893	71.4439	36.667	52.8566	83.8302	25.6029	34.3485	43.2933	64.7567	50.3663	0.952886	0.849444	0
srna3653039	GCAATTGGTGGTTCAGTGGTAGAATTCTCGCCT	33	13	chr2	204229170	204229201	-	MISMATCH/INDEL	refGene	NM_005759	ABI2	204193002	204296892	+	Homo sapiens abl-interactor 2 (ABI2), mRNA.	41	29	14	18	59	121	43	10	32	14	37	9.2562	43.4303	13.6986	86.4471	39.417	38.4498	21.8431	23.9511	24.4256	10.4501	26.8184	21.4977	0.559109	0.289733	0
srna5609186	TGGCGGTTCAGTGGTAGAATTCTCGCCT	28	18	chr2	204229170	204229197	-	EXACT	refGene	NM_005759	ABI2	204193002	204296892	+	Homo sapiens abl-interactor 2 (ABI2), mRNA.	49	73	72	39	43	56	42	71	57	67	126	47.6033	31.6526	29.6804	40.0086	38.5003	37.489	74.3846	60.2907	43.5081	50.0112	32.0513	52.0492	1.38838	0.119274	0
srna6105798	TTGTGGTTCAGTGGTAGAATTCTCGC	26	16	chr2	204229172	204229195	-	CLIPPED	refGene	NM_005759	ABI2	204193002	204296892	+	Homo sapiens abl-interactor 2 (ABI2), mRNA.	73	36	62	44	56	60	31	54	48	74	126	40.9917	41.2219	33.4855	42.8663	28.4169	37.3965	74.3846	29.7324	36.6384	55.2362	47.7499	48.7483	1.30355	0.227377	0
srna5677638	TGGTGGTTCAGTGGTAGAATTCTCGCCC	28	16	chr2	204229171	204229197	-	CLIPPED	refGene	NM_005759	ABI2	204193002	204296892	+	Homo sapiens abl-interactor 2 (ABI2), mRNA.	20	31	51	52	34	62	47	28	43	56	37	33.719	25.0276	39.5738	44.2952	43.0837	37.1399	21.8431	25.6029	32.8219	41.8004	13.0822	27.0301	0.727792	0.135481	0
srna5572249	TGGAGGTTCAGTGGTAGAATTCTCGCCT	28	16	chr2	204229170	204229197	-	EXACT	refGene	NM_005759	ABI2	204193002	204296892	+	Homo sapiens abl-interactor 2 (ABI2), mRNA.	49	58	64	39	38	78	30	64	63	47	113	42.314	27.972	29.6804	55.7262	27.5002	36.6386	66.71	47.9022	48.0879	35.0825	32.0513	45.9668	1.2546	0.290153	0
srna5677635	TGGTGGTTCAGTGGTAGAATTCTCGCCA	28	16	chr2	204229171	204229197	-	CLIPPED	refGene	NM_005759	ABI2	204193002	204296892	+	Homo sapiens abl-interactor 2 (ABI2), mRNA.	102	15	60	48	35	51	24	28	55	56	72	39.6694	25.7637	36.5297	36.4364	22.0002	32.0799	42.5055	12.3885	41.9815	41.8004	66.719	41.079	1.28052	0.374632	0
srna4878552	TAGTGGTTCAGTGGTAGAATTCTCGCCT	28	17	chr2	204229170	204229195	-	CLIPPED	refGene	NM_005759	ABI2	204193002	204296892	+	Homo sapiens abl-interactor 2 (ABI2), mRNA.	43	51	37	42	40	53	34	46	41	35	82	24.4628	29.4442	31.9635	37.8653	31.1669	30.9805	48.409	42.1209	31.2953	26.1253	28.1266	35.2154	1.13669	0.413321	0
srna5447845	TGATGGTTCAGTGGTAGAATTCTCGCCT	28	16	chr2	204229170	204229197	-	EXACT	refGene	NM_005759	ABI2	204193002	204296892	+	Homo sapiens abl-interactor 2 (ABI2), mRNA.	41	44	49	39	25	54	38	49	36	47	62	32.3967	18.4026	29.6804	38.5797	34.8336	30.7786	36.6019	36.3396	27.4788	35.0825	26.8184	32.4643	1.05477	0.690941	0
srna1634822	ATGTGGTTCAGTGGTAGAATTCTCGCCT	28	2	chr2	204229170	204229194	-	CLIPPED	refGene	NM_005759	ABI2	204193002	204296892	+	Homo sapiens abl-interactor 2 (ABI2), mRNA.	30	60	27	33	42	53	45	41	33	30	46	17.8512	30.9165	25.1142	37.8653	41.2503	30.5995	27.1563	49.554	25.1889	22.3931	19.6232	28.7831	0.94064	0.797108	0
srna5522790	TGCTGGTTCAGTGGTAGAATTCTCGCCT	28	17	chr2	204229170	204229197	-	EXACT	refGene	NM_005759	ABI2	204193002	204296892	+	Homo sapiens abl-interactor 2 (ABI2), mRNA.	32	41	39	38	31	62	28	36	30	34	53	25.7851	22.8193	28.9193	44.2952	25.6669	29.4972	31.2887	33.8619	22.899	25.3788	20.9314	26.872	0.911002	0.582444	0
srna5647248	TGGGGGTTCAGTGGTAGAATTCTCGCCT	28	16	chr2	204229170	204229197	-	EXACT	refGene	NM_005759	ABI2	204193002	204296892	+	Homo sapiens abl-interactor 2 (ABI2), mRNA.	27	47	45	33	26	63	30	44	29	40	61	29.7521	19.1388	25.1142	45.0096	27.5002	29.303	36.0116	38.8173	22.1357	29.8574	17.6609	28.8966	0.986132	0.94666	0
srna1830444	CAATGGTGGTTCAGTGG	17	2	chr2	204229184	204229200	-	EXACT	refGene	NM_005759	ABI2	204193002	204296892	+	Homo sapiens abl-interactor 2 (ABI2), mRNA.	37	45	42	25	26	53	28	27	36	44	31	27.7686	19.1388	19.0259	37.8653	25.6669	25.8931	18.301	37.1655	27.4788	32.8432	24.202	27.9981	1.0813	0.670994	0
srna3649599	GCAAGGGTGGTTCAGTGGTAGAATTCTCGCC	31	6	chr2	204229171	204229201	-	EXACT	refGene	NM_005759	ABI2	204193002	204296892	+	Homo sapiens abl-interactor 2 (ABI2), mRNA.	44	10	29	20	45	54	22	30	27	43	98	19.1736	33.1248	15.2207	38.5797	20.1668	25.2531	57.8547	8.259	20.6091	32.0967	28.7807	29.5201	1.16897	0.663323	0
srna1350468	AGTGGTGGTTCAGTGGTAGAATTCTCGCCT	30	15	chr2	204229170	204229197	-	CLIPPED	refGene	NM_005759	ABI2	204193002	204296892	+	Homo sapiens abl-interactor 2 (ABI2), mRNA.	32	39	36	32	40	37	21	25	36	35	88	23.8017	29.4442	24.3531	26.4342	19.2502	24.6567	51.9511	32.2101	27.4788	26.1253	20.9314	31.7393	1.28725	0.26556	0
srna6105794	TTGTGGTTCAGTGGTAGAATTCTCG	25	16	chr2	204229173	204229195	-	CLIPPED	refGene	NM_005759	ABI2	204193002	204296892	+	Homo sapiens abl-interactor 2 (ABI2), mRNA.	27	25	21	22	23	22	17	28	17	24	54	13.8843	16.9304	16.7428	15.7177	15.5835	15.7717	31.8791	20.6475	12.9761	17.9145	17.6609	20.2156	1.28176	0.234975	0
srna3734988	GCATTTGTGGTTCAGTGGTAGAATTCTCGCCTT	33	13	chr2	204229169	204229201	-	EXACT	refGene	NM_005759	ABI2	204193002	204296892	+	Homo sapiens abl-interactor 2 (ABI2), mRNA.	21	9	17	17	32	20	17	6	13	11	73	11.2397	23.5554	12.9376	14.2888	15.5835	15.521	43.0958	7.4331	9.92291	8.21079	13.7363	16.4798	1.06177	0.897663	0
srna5213103	TCGTGGTTCAGTGGTAGAATTCTCGCCT	28	16	chr2	204229170	204229195	-	CLIPPED	refGene	NM_005759	ABI2	204193002	204296892	+	Homo sapiens abl-interactor 2 (ABI2), mRNA.	20	21	19	21	17	30	13	31	20	25	35	12.562	12.5138	15.9817	21.4332	11.9168	14.8815	20.6624	17.3439	15.266	18.6609	13.0822	17.0031	1.14256	0.369577	0
srna5677829	TGGTGGTTCAGTGGTAGCATTCTCGCCT	28	16	chr2	204229170	204229197	-	EXACT	refGene	NM_005759	ABI2	204193002	204296892	+	Homo sapiens abl-interactor 2 (ABI2), mRNA.	17	13	22	21	14	30	12	23	19	17	31	14.5455	10.3055	15.9817	21.4332	11.0001	14.6532	18.301	10.7367	14.5027	12.6894	11.1198	13.4699	0.919249	0.640836	0
srna5609182	TGGCGGTTCAGTGGTAGAATTCTCGCC	27	18	chr2	204229171	204229197	-	EXACT	refGene	NM_005759	ABI2	204193002	204296892	+	Homo sapiens abl-interactor 2 (ABI2), mRNA.	21	21	28	20	17	15	17	24	18	19	44	18.5124	12.5138	15.2207	10.7166	15.5835	14.5094	25.9756	17.3439	13.7394	14.1823	13.7363	16.9955	1.17134	0.390943	0
srna5572244	TGGAGGTTCAGTGGTAGAATTCTCGCC	27	16	chr2	204229171	204229197	-	EXACT	refGene	NM_005759	ABI2	204193002	204296892	+	Homo sapiens abl-interactor 2 (ABI2), mRNA.	16	17	15	28	10	24	13	19	17	30	29	9.91736	7.36106	21.309	17.1465	11.9168	13.5301	17.1203	14.0403	12.9761	22.3931	10.4657	15.3991	1.13813	0.581693	0
srna1814040	CAAGGGTGGTTCAGTGGTAGAATTCTCGCC	30	6	chr2	204229171	204229200	-	EXACT	refGene	NM_005759	ABI2	204193002	204296892	+	Homo sapiens abl-interactor 2 (ABI2), mRNA.	22	11	10	23	21	26	8	22	9	33	59	6.61157	15.4582	17.5038	18.5754	7.33339	13.0965	34.8309	9.0849	6.8697	24.6324	14.3904	17.9616	1.37149	0.435067	0
srna3695022	GCAGTGGTGGTTCAGTGGTAGAATTCTCGCC	31	15	chr2	204229171	204229201	-	EXACT	refGene	NM_005759	ABI2	204193002	204296892	+	Homo sapiens abl-interactor 2 (ABI2), mRNA.	19	14	27	13	17	14	14	11	22	32	84	17.8512	12.5138	9.89346	10.0021	12.8334	12.6188	49.5897	11.5626	16.7926	23.8859	12.428	22.8518	1.81093	0.221813	0
srna2087685	CAGTTGTGGTTCAGTGGTAGAATTCTCGCCT	31	16	chr2	204229170	204229195	-	CLIPPED	refGene	NM_005759	ABI2	204193002	204296892	+	Homo sapiens abl-interactor 2 (ABI2), mRNA.	19	5	29	19	15	13	7	10	20	19	50	19.1736	11.0416	14.4597	9.2877	6.41672	12.0758	29.5177	4.1295	15.266	14.1823	12.428	15.1047	1.25082	0.538773	0
srna2081994	CAGTGGTGGTTCAGTGGTAGAATTCTCGCC	30	15	chr2	204229171	204229200	-	EXACT	refGene	NM_005759	ABI2	204193002	204296892	+	Homo sapiens abl-interactor 2 (ABI2), mRNA.	17	19	17	13	21	22	5	15	17	28	84	11.2397	15.4582	9.89346	15.7177	4.58337	11.3785	49.5897	15.6921	12.9761	20.9002	11.1198	22.0556	1.93836	0.211039	0
srna3652186	GCAATGGGTGGTTCAGTGGTAGAATTCTCGCCT	33	6	chr2	204229170	204229201	-	MISMATCH/INDEL	refGene	NM_005759	ABI2	204193002	204296892	+	Homo sapiens abl-interactor 2 (ABI2), mRNA.	8	5	2	5	18	29	18	4	13	5	11	1.32231	13.2499	3.80518	20.7187	16.5001	11.1193	6.49389	4.1295	9.92291	3.73218	5.23286	5.90227	0.530815	0.239032	0
srna2081970	CAGTGGTGGTTCAGTGGTAGAAGTCTCGCCT	31	15	chr2	204229170	204229200	-	EXACT	refGene	NM_005759	ABI2	204193002	204296892	+	Homo sapiens abl-interactor 2 (ABI2), mRNA.	10	9	17	10	23	9	12	7	20	12	51	11.2397	16.9304	7.61035	6.42995	11.0001	10.6421	30.108	7.4331	15.266	8.95723	6.54108	13.6611	1.28368	0.551408	0
srna5677545	TGGTGGTTCAGTGGTAGAATTATCGCCT	28	16	chr2	204229170	204229197	-	EXACT	refGene	NM_005759	ABI2	204193002	204296892	+	Homo sapiens abl-interactor 2 (ABI2), mRNA.	17	13	19	13	14	12	12	13	12	17	36	12.562	10.3055	9.89346	8.57327	11.0001	10.4669	21.2527	10.7367	9.15961	12.6894	11.1198	12.9917	1.24122	0.31315	0
srna1814005	CAAGGGTGGTTCAGTGGTAGAAATCTCGCCT	31	6	chr2	204229170	204229200	-	EXACT	refGene	NM_005759	ABI2	204193002	204296892	+	Homo sapiens abl-interactor 2 (ABI2), mRNA.	21	8	6	11	16	24	10	15	18	21	24	3.96694	11.7777	8.37139	17.1465	9.16674	10.0859	14.1685	6.6072	13.7394	15.6752	13.7363	12.7853	1.26765	0.346762	0
srna5677786	TGGTGGTTCAGTGGTAGACTTCTCGCCT	28	16	chr2	204229170	204229197	-	EXACT	refGene	NM_005759	ABI2	204193002	204296892	+	Homo sapiens abl-interactor 2 (ABI2), mRNA.	11	15	14	10	18	20	5	18	16	12	21	9.2562	13.2499	7.61035	14.2888	4.58337	9.79772	12.3974	12.3885	12.2128	8.95723	7.19519	10.6302	1.08497	0.703521	0
srna527716	AATGGTGGTTCAGTGG	16	4	chr2	204229184	204229199	-	EXACT	refGene	NM_005759	ABI2	204193002	204296892	+	Homo sapiens abl-interactor 2 (ABI2), mRNA.	13	12	13	11	8	22	10	7	12	22	15	8.59504	5.88885	8.37139	15.7177	9.16674	9.54793	8.8553	9.9108	9.15961	16.4216	8.5034	10.5701	1.10706	0.656282	0
srna5677593	TGGTGGTTCAGTGGTAGAATTCTAGCCT	28	16	chr2	204229170	204229197	-	EXACT	refGene	NM_005759	ABI2	204193002	204296892	+	Homo sapiens abl-interactor 2 (ABI2), mRNA.	12	9	17	10	16	16	6	10	10	18	26	11.2397	11.7777	7.61035	11.431	5.50005	9.51176	15.3492	7.4331	7.63301	13.4358	7.84929	10.3401	1.08708	0.704332	0
srna5647245	TGGGGGTTCAGTGGTAGAATTCTCGCC	27	16	chr2	204229171	204229197	-	EXACT	refGene	NM_005759	ABI2	204193002	204296892	+	Homo sapiens abl-interactor 2 (ABI2), mRNA.	9	16	15	10	11	18	9	13	13	14	24	9.91736	8.09717	7.61035	12.8599	8.25007	9.34697	14.1685	13.2144	9.92291	10.4501	5.88697	10.7286	1.14781	0.45375	0
srna4878548	TAGTGGTTCAGTGGTAGAATTCTCGCC	27	17	chr2	204229171	204229195	-	CLIPPED	refGene	NM_005759	ABI2	204193002	204296892	+	Homo sapiens abl-interactor 2 (ABI2), mRNA.	11	11	15	13	13	11	9	8	6	7	16	9.91736	9.56938	9.89346	7.85883	8.25007	9.09782	9.44566	9.0849	4.5798	5.22505	7.19519	7.10612	0.78108	0.117639	0
srna3696249	GCAGTTGTGGTTCAGTGGTAGAATTCTCGCCT	32	15	chr2	204229170	204229201	-	EXACT	refGene	NM_005759	ABI2	204193002	204296892	+	Homo sapiens abl-interactor 2 (ABI2), mRNA.	15	7	19	8	10	16	7	8	10	13	35	12.562	7.36106	6.08828	11.431	6.41672	8.77181	20.6624	5.7813	7.63301	9.70366	9.81162	10.7184	1.22191	0.530091	0
srna1814061	CAAGGGTGGTTCAGTGGTAGAATTGTCGCCT	31	6	chr2	204229170	204229200	-	EXACT	refGene	NM_005759	ABI2	204193002	204296892	+	Homo sapiens abl-interactor 2 (ABI2), mRNA.	15	5	11	9	16	20	3	9	7	15	19	7.27273	11.7777	6.84932	14.2888	2.75002	8.58771	11.2167	4.1295	5.3431	11.1965	9.81162	8.3395	0.971097	0.924098	0
srna3652438	GCAATGGTGGTTCAGTGGTAGAATTCTCGCCTG	33	10	chr2	204229170	204229201	-	CLIPPED	refGene	NM_005759	ABI2	204193002	204296892	+	Homo sapiens abl-interactor 2 (ABI2), mRNA.	11	20	14	7	9	12	13	11	16	10	52	9.2562	6.62495	5.32725	8.57327	11.9168	8.33969	30.6984	16.518	12.2128	7.46436	7.19519	14.8177	1.77678	0.212607	0
srna2081955	CAGTGGTGGTTCAGTGGTAGAAATCTCGCCT	31	15	chr2	204229170	204229200	-	EXACT	refGene	NM_005759	ABI2	204193002	204296892	+	Homo sapiens abl-interactor 2 (ABI2), mRNA.	14	11	10	11	9	20	2	4	12	12	29	6.61157	6.62495	8.37139	14.2888	1.83335	7.54601	17.1203	9.0849	9.15961	8.95723	9.15751	10.6959	1.41743	0.256829	0
srna3694998	GCAGTGGTGGTTCAGTGGTAGAAGTCTCGCCT	32	15	chr2	204229170	204229201	-	EXACT	refGene	NM_005759	ABI2	204193002	204296892	+	Homo sapiens abl-interactor 2 (ABI2), mRNA.	10	14	10	8	12	15	3	12	15	6	38	6.61157	8.83327	6.08828	10.7166	2.75002	6.99995	22.4334	11.5626	11.4495	4.47861	6.54108	11.293	1.61331	0.256445	0
srna5671164	TGGTGATTCAGTGGTAGAATTCTCGCCT	28	16	chr2	204229170	204229197	-	EXACT	refGene	NM_005759	ABI2	204193002	204296892	+	Homo sapiens abl-interactor 2 (ABI2), mRNA.	1	7	8	12	8	13	2	3	5	4	10	5.28926	5.88885	9.13242	9.2877	1.83335	6.28632	5.90354	5.7813	3.8165	2.98574	0.654108	3.82824	0.60898	0.187626	0
srna5447841	TGATGGTTCAGTGGTAGAATTCTCGCC	27	16	chr2	204229171	204229197	-	EXACT	refGene	NM_005759	ABI2	204193002	204296892	+	Homo sapiens abl-interactor 2 (ABI2), mRNA.	10	6	8	16	8	5	2	6	4	12	4	5.28926	5.88885	12.1766	3.57219	1.83335	5.75204	2.36141	4.9554	3.0532	8.95723	6.54108	5.17367	0.899449	0.79321	0
srna417867	AAGGGTGGTTCAGTGGTAGAATTCTCGCC	29	6	chr2	204229171	204229199	-	EXACT	refGene	NM_005759	ABI2	204193002	204296892	+	Homo sapiens abl-interactor 2 (ABI2), mRNA.	15	7	3	5	16	11	2	10	7	12	20	1.98347	11.7777	3.80518	7.85883	1.83335	5.4517	11.8071	5.7813	5.3431	8.95723	9.81162	8.34006	1.52981	0.246404	0
srna3653037	GCAATTGGTGGTTCAGTGGTAGAATTCTCGCC	32	13	chr2	204229171	204229201	-	MISMATCH/INDEL	refGene	NM_005759	ABI2	204193002	204296892	+	Homo sapiens abl-interactor 2 (ABI2), mRNA.	6	1	3	5	7	17	3	2	2	4	2	1.98347	5.15274	3.80518	12.1455	2.75002	5.16737	1.18071	0.8259	1.5266	2.98574	3.92465	2.08872	0.404213	0.171196	0
srna5677741	TGGTGGTTCAGTGGTAGAATTGTCGCCT	28	16	chr2	204229170	204229197	-	EXACT	refGene	NM_005759	ABI2	204193002	204296892	+	Homo sapiens abl-interactor 2 (ABI2), mRNA.	3	14	10	8	7	7	3	5	7	3	8	6.61157	5.15274	6.08828	5.00107	2.75002	5.12074	4.72283	11.5626	5.3431	2.23931	1.96232	5.16603	1.00885	0.98143	0
srna3694982	GCAGTGGTGGTTCAGTGGTAGAAATCTCGCCT	32	15	chr2	204229170	204229201	-	EXACT	refGene	NM_005759	ABI2	204193002	204296892	+	Homo sapiens abl-interactor 2 (ABI2), mRNA.	8	8	4	6	9	12	3	1	2	3	23	2.64463	6.62495	4.56621	8.57327	2.75002	5.03182	13.5781	6.6072	1.5266	2.23931	5.23286	5.83682	1.15998	0.752034	0
srna5677541	TGGTGGTTCAGTGGTAGAATTATCGCC	27	16	chr2	204229171	204229197	-	EXACT	refGene	NM_005759	ABI2	204193002	204296892	+	Homo sapiens abl-interactor 2 (ABI2), mRNA.	3	4	4	10	5	11	3	6	7	8	19	2.64463	3.68053	7.61035	7.85883	2.75002	4.90887	11.2167	3.3036	5.3431	5.97149	1.96232	5.55945	1.13253	0.750314	0
srna5522787	TGCTGGTTCAGTGGTAGAATTCTCGCC	27	17	chr2	204229171	204229197	-	EXACT	refGene	NM_005759	ABI2	204193002	204296892	+	Homo sapiens abl-interactor 2 (ABI2), mRNA.	4	7	4	12	3	7	6	5	7	11	7	2.64463	2.20832	9.13242	5.00107	5.50005	4.8973	4.13248	5.7813	5.3431	8.21079	2.61643	5.21682	1.06525	0.8419	0
srna3649600	GCAAGGGTGGTTCAGTGGTAGAATTCTCGCCA	32	6	chr2	204229171	204229201	-	CLIPPED	refGene	NM_005759	ABI2	204193002	204296892	+	Homo sapiens abl-interactor 2 (ABI2), mRNA.	14	1	4	4	7	15	2	3	3	4	15	2.64463	5.15274	3.04414	10.7166	1.83335	4.67829	8.8553	0.8259	2.2899	2.98574	9.15751	4.82287	1.03091	0.952875	0
srna3649556	GCAAGGGTGGTTCAGTGGTAGAAATCTCGCCT	32	6	chr2	204229170	204229201	-	EXACT	refGene	NM_005759	ABI2	204193002	204296892	+	Homo sapiens abl-interactor 2 (ABI2), mRNA.	11	3	2	5	12	10	2	6	8	1	7	1.32231	8.83327	3.80518	7.14439	1.83335	4.5877	4.13248	2.4777	6.1064	0.746436	7.19519	4.13164	0.900591	0.815008	0
srna5677721	TGGTGGTTCAGTGGTAGAATTCTTGCCT	28	17	chr2	204229170	204229197	-	EXACT	refGene	NM_005759	ABI2	204193002	204296892	+	Homo sapiens abl-interactor 2 (ABI2), mRNA.	6	6	7	5	5	10	4	5	6	4	12	4.6281	3.68053	3.80518	7.14439	3.6667	4.58498	7.08424	4.9554	4.5798	2.98574	3.92465	4.70597	1.02639	0.902007	0
srna5678058	TGGTGGTTCCGTGGTAGAATTCTCGCCT	28	16	chr2	204229170	204229197	-	EXACT	refGene	NM_005759	ABI2	204193002	204296892	+	Homo sapiens abl-interactor 2 (ABI2), mRNA.	7	11	10	6	4	7	4	7	7	11	21	6.61157	2.94442	4.56621	5.00107	3.6667	4.55799	12.3974	9.0849	5.3431	8.21079	4.57875	7.923	1.73826	0.0746398	0
srna1350433	AGTGGTGGTTCAGTGGTAGAAATCTCGCCT	30	15	chr2	204229170	204229197	-	CLIPPED	refGene	NM_005759	ABI2	204193002	204296892	+	Homo sapiens abl-interactor 2 (ABI2), mRNA.	7		5	5	12	5	3	3	2	5	15	3.30579	8.83327	3.80518	3.57219	2.75002	4.45329	8.8553	0	1.5266	3.73218	4.57875	3.73857	0.839507	0.713948	0
srna1814015	CAAGGGTGGTTCAGTGGTAGAAGTCTCGCCT	31	6	chr2	204229170	204229200	-	EXACT	refGene	NM_005759	ABI2	204193002	204296892	+	Homo sapiens abl-interactor 2 (ABI2), mRNA.	4	1	4	7	5	8	3	1	6	5	10	2.64463	3.68053	5.32725	5.71551	2.75002	4.02359	5.90354	0.8259	4.5798	3.73218	2.61643	3.53157	0.877717	0.660448	0
srna2081982	CAGTGGTGGTTCAGTGGTAGAATTATCGCCT	31	15	chr2	204229170	204229200	-	EXACT	refGene	NM_005759	ABI2	204193002	204296892	+	Homo sapiens abl-interactor 2 (ABI2), mRNA.	6	4	1	6	8	7	4	4	4	2	16	0.661157	5.88885	4.56621	5.00107	3.6667	3.9568	9.44566	3.3036	3.0532	1.49287	3.92465	4.244	1.07258	0.865219	0
srna5677626	TGGTGGTTCAGTGGTAGAATTCTCGACT	28	16	chr2	204229170	204229197	-	EXACT	refGene	NM_005759	ABI2	204193002	204296892	+	Homo sapiens abl-interactor 2 (ABI2), mRNA.	4	10	7	3	4	6	6	8	4	2	12	4.6281	2.94442	2.28311	4.28663	5.50005	3.92846	7.08424	8.259	3.0532	1.49287	2.61643	4.50115	1.14578	0.708477	0
srna1372808	AGTTGTGGTTCAGTGGTAGAATTCTCGCCT	30	16	chr2	204229170	204229195	-	CLIPPED	refGene	NM_005759	ABI2	204193002	204296892	+	Homo sapiens abl-interactor 2 (ABI2), mRNA.	2	2	3	3	9	8	3	3	5	7	13	1.98347	6.62495	2.28311	5.71551	2.75002	3.87141	7.6746	1.6518	3.8165	5.22505	1.30822	3.93523	1.01649	0.967543	0
srna1830539	CAATGGTGGTTCAGTGGTAGAATTCTCGCCTG	32	10	chr2	204229170	204229200	-	CLIPPED	refGene	NM_005759	ABI2	204193002	204296892	+	Homo sapiens abl-interactor 2 (ABI2), mRNA.	7	16	2	1	6	9	7	6	10		25	1.32231	4.41664	0.761035	6.42995	6.41672	3.86933	14.7588	13.2144	7.63301	0	4.57875	8.037	2.0771	0.216145	0
srna3649596	GCAAGGGTGGTTCAGTGGTAGAATTCTCGC	30	6	chr2	204229172	204229201	-	EXACT	refGene	NM_005759	ABI2	204193002	204296892	+	Homo sapiens abl-interactor 2 (ABI2), mRNA.	9	1	2	6	7	8	2	4	7	10	17	1.32231	5.15274	4.56621	5.71551	1.83335	3.71803	10.036	0.8259	5.3431	7.46436	5.88697	5.91127	1.58989	0.254721	0
srna2169125	CATTGGTGGTTCAGTGGTAGAATTCTCGCCTT	32	13	chr2	204229169	204229200	-	EXACT	refGene	NM_005759	ABI2	204193002	204296892	+	Homo sapiens abl-interactor 2 (ABI2), mRNA.	6	8	4	6	9	5	1	2	4	7	22	2.64463	6.62495	4.56621	3.57219	0.916674	3.66493	12.9878	6.6072	3.0532	5.22505	3.92465	6.35958	1.73525	0.22617	0
srna5675695	TGGTGGGTCAGTGGTAGAATTCTCGCCT	28	16	chr2	204229170	204229197	-	EXACT	refGene	NM_005759	ABI2	204193002	204296892	+	Homo sapiens abl-interactor 2 (ABI2), mRNA.	11	9	6	7	4	7	1	8	11	7	13	3.96694	2.94442	5.32725	5.00107	0.916674	3.63127	7.6746	7.4331	8.39631	5.22505	7.19519	7.18485	1.9786	0.00760754	0
srna5677423	TGGTGGTTCAGTGGGAGAATTCTCGCCT	28	16	chr2	204229170	204229197	-	EXACT	refGene	NM_005759	ABI2	204193002	204296892	+	Homo sapiens abl-interactor 2 (ABI2), mRNA.	6	13	4	5	7	5	3	3	12	12	14	2.64463	5.15274	3.80518	3.57219	2.75002	3.58495	8.26495	10.7367	9.15961	8.95723	3.92465	8.20863	2.28975	0.0122077	0
srna5677710	TGGTGGTTCAGTGGTAGAATTCTGGCCT	28	16	chr2	204229170	204229197	-	EXACT	refGene	NM_005759	ABI2	204193002	204296892	+	Homo sapiens abl-interactor 2 (ABI2), mRNA.	5	6	3	2	4	10	4	2	3	6	7	1.98347	2.94442	1.52207	7.14439	3.6667	3.45221	4.13248	4.9554	2.2899	4.47861	3.27054	3.82539	1.1081	0.746948	0
srna1350465	AGTGGTGGTTCAGTGGTAGAATTCTCGCC	29	15	chr2	204229171	204229197	-	CLIPPED	refGene	NM_005759	ABI2	204193002	204296892	+	Homo sapiens abl-interactor 2 (ABI2), mRNA.	3	6	3	7	1	9	3	4	4	13	21	1.98347	0.736106	5.32725	6.42995	2.75002	3.44536	12.3974	4.9554	3.0532	9.70366	1.96232	6.4144	1.86175	0.236566	0
srna3695011	GCAGTGGTGGTTCAGTGGTAGAATTATCGCCT	32	15	chr2	204229170	204229201	-	EXACT	refGene	NM_005759	ABI2	204193002	204296892	+	Homo sapiens abl-interactor 2 (ABI2), mRNA.	3		10	4	3	4	2	3	6	2	18	6.61157	2.20832	3.04414	2.85776	1.83335	3.31103	10.6264	0	4.5798	1.49287	1.96232	3.73227	1.12723	0.845233	0
srna1814066	CAAGGGTGGTTCAGTGGTAGAATTTTCGCCT	31	6	chr2	204229170	204229200	-	EXACT	refGene	NM_005759	ABI2	204193002	204296892	+	Homo sapiens abl-interactor 2 (ABI2), mRNA.	7	1	3	7	1	7	2	5	4	3	19	1.98347	0.736106	5.32725	5.00107	1.83335	2.97625	11.2167	0.8259	3.0532	2.23931	4.57875	4.38278	1.47258	0.515256	0
srna1266170	AGGGTGGTTCAGTGGTAGAATTCTCGCCT	29	7	chr2	204229170	204229196	-	CLIPPED	refGene	NM_005759	ABI2	204193002	204296892	+	Homo sapiens abl-interactor 2 (ABI2), mRNA.	5		2		4	7	6	4	4	1	13	1.32231	2.94442	0	5.00107	5.50005	2.95357	7.6746	0	3.0532	0.746436	3.27054	2.94895	0.998437	0.997908	0
srna5677911	TGGTGGTTCAGTGGTCGAATTCTCGCCT	28	16	chr2	204229170	204229197	-	EXACT	refGene	NM_005759	ABI2	204193002	204296892	+	Homo sapiens abl-interactor 2 (ABI2), mRNA.	2	4	6	2	1	8	3	1	5	4	11	3.96694	0.736106	1.52207	5.71551	2.75002	2.93813	6.49389	3.3036	3.8165	2.98574	1.30822	3.58159	1.219	0.612426	0
srna1814042	CAAGGGTGGTTCAGTGGTAGAATTCTCGCCC	31	6	chr2	204229171	204229200	-	CLIPPED	refGene	NM_005759	ABI2	204193002	204296892	+	Homo sapiens abl-interactor 2 (ABI2), mRNA.	3		3	3	2	10	1	1	1		4	1.98347	1.47221	2.28311	7.14439	0.916674	2.75997	2.36141	0	0.763301	0	1.96232	1.01741	0.36863	0.208725	0
srna2087682	CAGTTGTGGTTCAGTGGTAGAATTCTCGCC	30	16	chr2	204229171	204229195	-	CLIPPED	refGene	NM_005759	ABI2	204193002	204296892	+	Homo sapiens abl-interactor 2 (ABI2), mRNA.		4	3	2	3	6	4	3	1	5	10	1.98347	2.20832	1.52207	4.28663	3.6667	2.73344	5.90354	3.3036	0.763301	3.73218	0	2.74052	1.00259	0.995446	0
srna5677455	TGGTGGTTCAGTGGTAAAATTCTCGCCT	28	16	chr2	204229170	204229197	-	EXACT	refGene	NM_005759	ABI2	204193002	204296892	+	Homo sapiens abl-interactor 2 (ABI2), mRNA.	5	2	4	2	2	5	2	2	2	2	12	2.64463	1.47221	1.52207	3.57219	1.83335	2.20889	7.08424	1.6518	1.5266	1.49287	3.27054	3.00521	1.36051	0.517191	0
srna2082008	CAGTGGTGGTTCAGTGGTAGAATTGTCGCCT	31	15	chr2	204229170	204229200	-	EXACT	refGene	NM_005759	ABI2	204193002	204296892	+	Homo sapiens abl-interactor 2 (ABI2), mRNA.	4	3	1	2	2	7	2	2	4	3	15	0.661157	1.47221	1.52207	5.00107	1.83335	2.09797	8.8553	2.4777	3.0532	2.23931	2.61643	3.84839	1.83434	0.273995	0
srna5677281	TGGTGGTTCAGAGGTAGAATTCTCGCCT	28	17	chr2	204229170	204229197	-	EXACT	refGene	NM_005759	ABI2	204193002	204296892	+	Homo sapiens abl-interactor 2 (ABI2), mRNA.	8	11	1	6	3	2	1	10	3	4	8	0.661157	2.20832	4.56621	1.42888	0.916674	1.95625	4.72283	9.0849	2.2899	2.98574	5.23286	4.86325	2.48601	0.0759988	0
srna5677590	TGGTGGTTCAGTGGTAGAATTCTAGCC	27	16	chr2	204229171	204229197	-	EXACT	refGene	NM_005759	ABI2	204193002	204296892	+	Homo sapiens abl-interactor 2 (ABI2), mRNA.	3	1	3	3	3	3	1	2	6	5	17	1.98347	2.20832	2.28311	2.14332	0.916674	1.90698	10.036	0.8259	4.5798	3.73218	1.96232	4.22724	2.21672	0.220598	0
srna5213099	TCGTGGTTCAGTGGTAGAATTCTCGCC	27	16	chr2	204229171	204229195	-	CLIPPED	refGene	NM_005759	ABI2	204193002	204296892	+	Homo sapiens abl-interactor 2 (ABI2), mRNA.	2	4	3	2		5	2	9	6	14	4	1.98347	0	1.52207	3.57219	1.83335	1.78222	2.36141	3.3036	4.5798	10.4501	1.30822	4.40063	2.46919	0.184996	0
srna5677371	TGGTGGTTCAGTGGAAGAATTCTCGCCT	28	16	chr2	204229170	204229197	-	EXACT	refGene	NM_005759	ABI2	204193002	204296892	+	Homo sapiens abl-interactor 2 (ABI2), mRNA.	1	9	1	3	2	3	2	1	3	12	1	0.661157	1.47221	2.28311	2.14332	1.83335	1.67863	0.590354	7.4331	2.2899	8.95723	0.654108	3.98494	2.37393	0.262807	0
srna2082014	CAGTGGTGGTTCAGTGGTAGAATTTTCGCCT	31	15	chr2	204229170	204229200	-	EXACT	refGene	NM_005759	ABI2	204193002	204296892	+	Homo sapiens abl-interactor 2 (ABI2), mRNA.	2	2	3	3	1	2	1		1	1	11	1.98347	0.736106	2.28311	1.42888	0.916674	1.46965	6.49389	1.6518	0.763301	0.746436	1.30822	2.19273	1.49201	0.552349	0
srna3695021	GCAGTGGTGGTTCAGTGGTAGAATTCTCGC	30	15	chr2	204229172	204229201	-	EXACT	refGene	NM_005759	ABI2	204193002	204296892	+	Homo sapiens abl-interactor 2 (ABI2), mRNA.	4	4	2	1	4	1	1	6	1	3	15	1.32231	2.94442	0.761035	0.714439	0.916674	1.33178	8.8553	3.3036	0.763301	2.23931	2.61643	3.55559	2.66981	0.189114	0
srna527780	AATGGTGGTTCAGTGGTAGAATTCTCGCCTG	31	10	chr2	204229170	204229199	-	CLIPPED	refGene	NM_005759	ABI2	204193002	204296892	+	Homo sapiens abl-interactor 2 (ABI2), mRNA.	3	4	2		1	3	2	3	3	2	10	1.32231	0.736106	0	2.14332	1.83335	1.20702	5.90354	3.3036	2.2899	1.49287	1.96232	2.99045	2.47755	0.0893872	0
srna3696245	GCAGTTGTGGTTCAGTGGTAGAATTCTCGCC	31	15	chr2	204229171	204229201	-	EXACT	refGene	NM_005759	ABI2	204193002	204296892	+	Homo sapiens abl-interactor 2 (ABI2), mRNA.		3	1			1	2	2	1	3	17	0.661157	0	0	0.714439	1.83335	0.641789	10.036	2.4777	0.763301	2.23931	0	3.10326	4.83533	0.244205	0
srna3589941	GATCTGGCTTCTGAGA	16	3	chr3	100702649	100702664	+	EXACT	refGene	NM_015429	ABI3BP	100468178	100712334	-	Homo sapiens ABI family, member 3 (NESH) binding protein (ABI3BP), mRNA.	4	22	8	11	1		10	12	4	2		5.28926	0.736106	8.37139	0	9.16674	4.7127	0	18.1698	3.0532	1.49287	2.61643	5.06646	1.07507	0.929058	0
srna1527837	ATCTGGCTTCTGAGA	15	15	chr3	100702650	100702664	+	EXACT	refGene	NM_015429	ABI3BP	100468178	100712334	-	Homo sapiens ABI family, member 3 (NESH) binding protein (ABI3BP), mRNA.	7	22	7	3		1	6	7	5	1	2	4.6281	0	2.28311	0.714439	5.50005	2.62514	1.18071	18.1698	3.8165	0.746436	4.57875	5.69844	2.17072	0.405579	0
srna4973242	TCAATAAATGTCTGTTGAATT	21	4	chr4	8007074	8007094	-	EXACT	refGene	NM_001130083	ABLIM2	7967036	8160559	-	Homo sapiens actin binding LIM protein family, member 2 (ABLIM2), transcript variant 1, mRNA.	25	15	24	28	50	28	26	27	30	27	14	15.8678	36.8053	21.309	20.0043	23.8335	23.564	8.26495	12.3885	22.899	20.1538	16.3527	16.0118	0.679503	0.128937	0
srna4973242	TCAATAAATGTCTGTTGAATT	21	4	chr4	8007074	8007094	-	EXACT	refGene	NM_001130084	ABLIM2	7967036	8160559	-	Homo sapiens actin binding LIM protein family, member 2 (ABLIM2), transcript variant 2, mRNA.	25	15	24	28	50	28	26	27	30	27	14	15.8678	36.8053	21.309	20.0043	23.8335	23.564	8.26495	12.3885	22.899	20.1538	16.3527	16.0118	0.679503	0.128937	0
srna4973242	TCAATAAATGTCTGTTGAATT	21	4	chr4	8007074	8007094	-	EXACT	refGene	NM_001130085	ABLIM2	7967036	8160559	-	Homo sapiens actin binding LIM protein family, member 2 (ABLIM2), transcript variant 3, mRNA.	25	15	24	28	50	28	26	27	30	27	14	15.8678	36.8053	21.309	20.0043	23.8335	23.564	8.26495	12.3885	22.899	20.1538	16.3527	16.0118	0.679503	0.128937	0
srna4973242	TCAATAAATGTCTGTTGAATT	21	4	chr4	8007074	8007094	-	EXACT	refGene	NM_001130086	ABLIM2	7967036	8160559	-	Homo sapiens actin binding LIM protein family, member 2 (ABLIM2), transcript variant 4, mRNA.	25	15	24	28	50	28	26	27	30	27	14	15.8678	36.8053	21.309	20.0043	23.8335	23.564	8.26495	12.3885	22.899	20.1538	16.3527	16.0118	0.679503	0.128937	0
srna4973242	TCAATAAATGTCTGTTGAATT	21	4	chr4	8007074	8007094	-	EXACT	refGene	NM_001130087	ABLIM2	7967036	8160559	-	Homo sapiens actin binding LIM protein family, member 2 (ABLIM2), transcript variant 5, mRNA.	25	15	24	28	50	28	26	27	30	27	14	15.8678	36.8053	21.309	20.0043	23.8335	23.564	8.26495	12.3885	22.899	20.1538	16.3527	16.0118	0.679503	0.128937	0
srna4973242	TCAATAAATGTCTGTTGAATT	21	4	chr4	8007074	8007094	-	EXACT	refGene	NM_032432	ABLIM2	7967036	8160559	-	Homo sapiens actin binding LIM protein family, member 2 (ABLIM2), transcript variant 6, mRNA.	25	15	24	28	50	28	26	27	30	27	14	15.8678	36.8053	21.309	20.0043	23.8335	23.564	8.26495	12.3885	22.899	20.1538	16.3527	16.0118	0.679503	0.128937	0
srna2946424	CTCAATAAATGTCTGTTGAAT	21	13	chr4	8007075	8007095	-	EXACT	refGene	NM_001130083	ABLIM2	7967036	8160559	-	Homo sapiens actin binding LIM protein family, member 2 (ABLIM2), transcript variant 1, mRNA.	23	14	27	28	40	25	18	13	15	11	6	17.8512	29.4442	21.309	17.861	16.5001	20.5931	3.54212	11.5626	11.4495	8.21079	15.0445	9.9619	0.483749	0.00866827	0
srna2946424	CTCAATAAATGTCTGTTGAAT	21	13	chr4	8007075	8007095	-	EXACT	refGene	NM_001130084	ABLIM2	7967036	8160559	-	Homo sapiens actin binding LIM protein family, member 2 (ABLIM2), transcript variant 2, mRNA.	23	14	27	28	40	25	18	13	15	11	6	17.8512	29.4442	21.309	17.861	16.5001	20.5931	3.54212	11.5626	11.4495	8.21079	15.0445	9.9619	0.483749	0.00866827	0
srna2946424	CTCAATAAATGTCTGTTGAAT	21	13	chr4	8007075	8007095	-	EXACT	refGene	NM_001130085	ABLIM2	7967036	8160559	-	Homo sapiens actin binding LIM protein family, member 2 (ABLIM2), transcript variant 3, mRNA.	23	14	27	28	40	25	18	13	15	11	6	17.8512	29.4442	21.309	17.861	16.5001	20.5931	3.54212	11.5626	11.4495	8.21079	15.0445	9.9619	0.483749	0.00866827	0
srna2946424	CTCAATAAATGTCTGTTGAAT	21	13	chr4	8007075	8007095	-	EXACT	refGene	NM_001130086	ABLIM2	7967036	8160559	-	Homo sapiens actin binding LIM protein family, member 2 (ABLIM2), transcript variant 4, mRNA.	23	14	27	28	40	25	18	13	15	11	6	17.8512	29.4442	21.309	17.861	16.5001	20.5931	3.54212	11.5626	11.4495	8.21079	15.0445	9.9619	0.483749	0.00866827	0
srna2946424	CTCAATAAATGTCTGTTGAAT	21	13	chr4	8007075	8007095	-	EXACT	refGene	NM_001130087	ABLIM2	7967036	8160559	-	Homo sapiens actin binding LIM protein family, member 2 (ABLIM2), transcript variant 5, mRNA.	23	14	27	28	40	25	18	13	15	11	6	17.8512	29.4442	21.309	17.861	16.5001	20.5931	3.54212	11.5626	11.4495	8.21079	15.0445	9.9619	0.483749	0.00866827	0
srna2946424	CTCAATAAATGTCTGTTGAAT	21	13	chr4	8007075	8007095	-	EXACT	refGene	NM_032432	ABLIM2	7967036	8160559	-	Homo sapiens actin binding LIM protein family, member 2 (ABLIM2), transcript variant 6, mRNA.	23	14	27	28	40	25	18	13	15	11	6	17.8512	29.4442	21.309	17.861	16.5001	20.5931	3.54212	11.5626	11.4495	8.21079	15.0445	9.9619	0.483749	0.00866827	0
srna4973240	TCAATAAATGTCTGTTGAAT	20	18	chr4	8007075	8007094	-	EXACT	refGene	NM_001130083	ABLIM2	7967036	8160559	-	Homo sapiens actin binding LIM protein family, member 2 (ABLIM2), transcript variant 1, mRNA.	20	18	29	20	39	16	19	11	17	23	16	19.1736	28.7081	15.2207	11.431	17.4168	18.39	9.44566	14.8662	12.9761	17.168	13.0822	13.5076	0.734508	0.176874	0
srna4973240	TCAATAAATGTCTGTTGAAT	20	18	chr4	8007075	8007094	-	EXACT	refGene	NM_001130084	ABLIM2	7967036	8160559	-	Homo sapiens actin binding LIM protein family, member 2 (ABLIM2), transcript variant 2, mRNA.	20	18	29	20	39	16	19	11	17	23	16	19.1736	28.7081	15.2207	11.431	17.4168	18.39	9.44566	14.8662	12.9761	17.168	13.0822	13.5076	0.734508	0.176874	0
srna4973240	TCAATAAATGTCTGTTGAAT	20	18	chr4	8007075	8007094	-	EXACT	refGene	NM_001130085	ABLIM2	7967036	8160559	-	Homo sapiens actin binding LIM protein family, member 2 (ABLIM2), transcript variant 3, mRNA.	20	18	29	20	39	16	19	11	17	23	16	19.1736	28.7081	15.2207	11.431	17.4168	18.39	9.44566	14.8662	12.9761	17.168	13.0822	13.5076	0.734508	0.176874	0
srna4973240	TCAATAAATGTCTGTTGAAT	20	18	chr4	8007075	8007094	-	EXACT	refGene	NM_001130086	ABLIM2	7967036	8160559	-	Homo sapiens actin binding LIM protein family, member 2 (ABLIM2), transcript variant 4, mRNA.	20	18	29	20	39	16	19	11	17	23	16	19.1736	28.7081	15.2207	11.431	17.4168	18.39	9.44566	14.8662	12.9761	17.168	13.0822	13.5076	0.734508	0.176874	0
srna4973240	TCAATAAATGTCTGTTGAAT	20	18	chr4	8007075	8007094	-	EXACT	refGene	NM_001130087	ABLIM2	7967036	8160559	-	Homo sapiens actin binding LIM protein family, member 2 (ABLIM2), transcript variant 5, mRNA.	20	18	29	20	39	16	19	11	17	23	16	19.1736	28.7081	15.2207	11.431	17.4168	18.39	9.44566	14.8662	12.9761	17.168	13.0822	13.5076	0.734508	0.176874	0
srna4973240	TCAATAAATGTCTGTTGAAT	20	18	chr4	8007075	8007094	-	EXACT	refGene	NM_032432	ABLIM2	7967036	8160559	-	Homo sapiens actin binding LIM protein family, member 2 (ABLIM2), transcript variant 6, mRNA.	20	18	29	20	39	16	19	11	17	23	16	19.1736	28.7081	15.2207	11.431	17.4168	18.39	9.44566	14.8662	12.9761	17.168	13.0822	13.5076	0.734508	0.176874	0
srna2946425	CTCAATAAATGTCTGTTGAATT	22	2	chr4	8007074	8007095	-	EXACT	refGene	NM_001130083	ABLIM2	7967036	8160559	-	Homo sapiens actin binding LIM protein family, member 2 (ABLIM2), transcript variant 1, mRNA.	17	15	21	21	36	18	18	26	28	18	7	13.8843	26.4998	15.9817	12.8599	16.5001	17.1452	4.13248	12.3885	21.3724	13.4358	11.1198	12.4898	0.728474	0.241149	0
srna2946425	CTCAATAAATGTCTGTTGAATT	22	2	chr4	8007074	8007095	-	EXACT	refGene	NM_001130084	ABLIM2	7967036	8160559	-	Homo sapiens actin binding LIM protein family, member 2 (ABLIM2), transcript variant 2, mRNA.	17	15	21	21	36	18	18	26	28	18	7	13.8843	26.4998	15.9817	12.8599	16.5001	17.1452	4.13248	12.3885	21.3724	13.4358	11.1198	12.4898	0.728474	0.241149	0
srna2946425	CTCAATAAATGTCTGTTGAATT	22	2	chr4	8007074	8007095	-	EXACT	refGene	NM_001130085	ABLIM2	7967036	8160559	-	Homo sapiens actin binding LIM protein family, member 2 (ABLIM2), transcript variant 3, mRNA.	17	15	21	21	36	18	18	26	28	18	7	13.8843	26.4998	15.9817	12.8599	16.5001	17.1452	4.13248	12.3885	21.3724	13.4358	11.1198	12.4898	0.728474	0.241149	0
srna2946425	CTCAATAAATGTCTGTTGAATT	22	2	chr4	8007074	8007095	-	EXACT	refGene	NM_001130086	ABLIM2	7967036	8160559	-	Homo sapiens actin binding LIM protein family, member 2 (ABLIM2), transcript variant 4, mRNA.	17	15	21	21	36	18	18	26	28	18	7	13.8843	26.4998	15.9817	12.8599	16.5001	17.1452	4.13248	12.3885	21.3724	13.4358	11.1198	12.4898	0.728474	0.241149	0
srna2946425	CTCAATAAATGTCTGTTGAATT	22	2	chr4	8007074	8007095	-	EXACT	refGene	NM_001130087	ABLIM2	7967036	8160559	-	Homo sapiens actin binding LIM protein family, member 2 (ABLIM2), transcript variant 5, mRNA.	17	15	21	21	36	18	18	26	28	18	7	13.8843	26.4998	15.9817	12.8599	16.5001	17.1452	4.13248	12.3885	21.3724	13.4358	11.1198	12.4898	0.728474	0.241149	0
srna2946425	CTCAATAAATGTCTGTTGAATT	22	2	chr4	8007074	8007095	-	EXACT	refGene	NM_032432	ABLIM2	7967036	8160559	-	Homo sapiens actin binding LIM protein family, member 2 (ABLIM2), transcript variant 6, mRNA.	17	15	21	21	36	18	18	26	28	18	7	13.8843	26.4998	15.9817	12.8599	16.5001	17.1452	4.13248	12.3885	21.3724	13.4358	11.1198	12.4898	0.728474	0.241149	0
srna3052463	CTGAAGGTCCTGAGA	15	19	chr17	1086024	1086038	+	EXACT	refGene	NM_001159746	ABR	906757	1090616	-	Homo sapiens active BCR-related gene (ABR), transcript variant 3, mRNA.		8						14		8		0	0	0	0	0	0	0	6.6072	0	5.97149	0	2.51574	#DIV/0!	0.178534	0
srna3059476	CTGACCAACCACCACC	16	5	chr11	34254227	34254242	-	EXACT	refGene	NM_145804	ABTB2	34172533	34379555	-	Homo sapiens ankyrin repeat and BTB (POZ) domain containing 2 (ABTB2), mRNA.	2	8	7	11	2	6	15	4	4	7	3	4.6281	1.47221	8.37139	4.28663	13.7501	6.50169	1.77106	6.6072	3.0532	5.22505	1.30822	3.59295	0.552617	0.263771	0
srna5859748	TTATAAAGCAATGAGA	16	14	chr17	35726040	35726055	+	EXACT	refGene	NM_198834	ACACA	35441926	35766902	-	Homo sapiens acetyl-CoA carboxylase alpha (ACACA), transcript variant 1, mRNA.	30	72	26	39	27	35	34	67	23	20	51	17.1901	19.8749	29.6804	25.0054	31.1669	24.5835	30.108	59.4648	17.5559	14.9287	19.6232	28.3361	1.15265	0.682388	0
srna5859748	TTATAAAGCAATGAGA	16	14	chr17	35726040	35726055	+	EXACT	refGene	NM_198839	ACACA	35441926	35766902	-	Homo sapiens acetyl-CoA carboxylase alpha (ACACA), transcript variant 2, mRNA.	30	72	26	39	27	35	34	67	23	20	51	17.1901	19.8749	29.6804	25.0054	31.1669	24.5835	30.108	59.4648	17.5559	14.9287	19.6232	28.3361	1.15265	0.682388	0
srna2947260	CTCACAAGAACTGCT	15	11	chr12	112188646	112188660	+	EXACT	refGene	NM_001136538	ACAD10	112123856	112194911	+	Homo sapiens acyl-CoA dehydrogenase family, member 10 (ACAD10), transcript variant 1, mRNA.	24	11	26	29	17	10	13	20	16	2	7	17.1901	12.5138	22.07	7.14439	11.9168	14.167	4.13248	9.0849	12.2128	1.49287	15.6986	8.52433	0.601703	0.158205	0
srna2947260	CTCACAAGAACTGCT	15	11	chr12	112188646	112188660	+	EXACT	refGene	NM_025247	ACAD10	112123856	112194911	+	Homo sapiens acyl-CoA dehydrogenase family, member 10 (ACAD10), transcript variant 2, mRNA.	24	11	26	29	17	10	13	20	16	2	7	17.1901	12.5138	22.07	7.14439	11.9168	14.167	4.13248	9.0849	12.2128	1.49287	15.6986	8.52433	0.601703	0.158205	0
srna2984885	CTCCCGCCTTTTTTC	15	9	chr3	128617714	128617728	+	EXACT	refGene	NM_014049	ACAD9	128598332	128631957	+	Homo sapiens acyl-CoA dehydrogenase family, member 9 (ACAD9), nuclear gene encoding mitochondrial protein, transcript variant 1, mRNA.	14	2	9	12	6	2	3	9	6	4	6	5.95041	4.41664	9.13242	1.42888	2.75002	4.73567	3.54212	1.6518	4.5798	2.98574	9.15751	4.3834	0.925612	0.854035	0
srna2984885	CTCCCGCCTTTTTTC	15	9	chr3	128617714	128617728	+	EXACT	refGene	NR_033426	ACAD9	128598332	128631957	+	Homo sapiens acyl-CoA dehydrogenase family, member 9 (ACAD9), transcript variant 2, non-coding RNA.	14	2	9	12	6	2	3	9	6	4	6	5.95041	4.41664	9.13242	1.42888	2.75002	4.73567	3.54212	1.6518	4.5798	2.98574	9.15751	4.3834	0.925612	0.854035	0
srna3493123	GAGCATGGGACTCTT	15	9	chr10	124781416	124781430	-	EXACT	refGene	NM_001609	ACADSB	124768428	124817806	+	Homo sapiens acyl-CoA dehydrogenase, short/branched chain (ACADSB), nuclear gene encoding mitochondrial protein, mRNA.	28	18	39	43	16	13	20	28	21	28	22	25.7851	11.7777	32.7245	9.2877	18.3335	19.5817	12.9878	14.8662	16.0293	20.9002	18.315	16.6197	0.848736	0.546566	0
srna995489	AGAGCATGGGACTCT	15	15	chr10	124781417	124781431	-	EXACT	refGene	NM_001609	ACADSB	124768428	124817806	+	Homo sapiens acyl-CoA dehydrogenase, short/branched chain (ACADSB), nuclear gene encoding mitochondrial protein, mRNA.	29	13	29	46	23	6	10	45	18	34	21	19.1736	16.9304	35.0076	4.28663	9.16674	16.913	12.3974	10.7367	13.7394	25.3788	18.9691	16.2443	0.960462	0.913377	0
srna995492	AGAGCATGGGACTCTT	16	8	chr10	124781416	124781431	-	EXACT	refGene	NM_001609	ACADSB	124768428	124817806	+	Homo sapiens acyl-CoA dehydrogenase, short/branched chain (ACADSB), nuclear gene encoding mitochondrial protein, mRNA.	17	10	33	25	15	6	11	16	9	32	22	21.8182	11.0416	19.0259	4.28663	10.0834	13.2511	12.9878	8.259	6.8697	23.8859	11.1198	12.6245	0.952707	0.889737	0
srna1231999	AGGCTGGGGTGTGAT	15	19	chr3	195138630	195138644	-	EXACT	refGene	NM_012287	ACAP2	194995464	195163817	-	Homo sapiens ArfGAP with coiled-coil, ankyrin repeat and PH domains 2 (ACAP2), mRNA.	3	1	5	11	6	4	2	8	5	1	4	3.30579	4.41664	8.37139	2.85776	1.83335	4.15698	2.36141	0.8259	3.8165	0.746436	1.96232	1.94252	0.46729	0.131682	0
srna2364027	CCCGGGCGGCGCACC	15	3	chr1	1243135	1243149	+	EXACT	refGene	NM_030649	ACAP3	1227763	1243269	-	Homo sapiens ArfGAP with coiled-coil, ankyrin repeat and PH domains 3 (ACAP3), mRNA.	13	29	36	23	35	24	30	23	22	46	40	23.8017	25.7637	17.5038	17.1465	27.5002	22.3432	23.6141	23.9511	16.7926	34.336	8.5034	21.4395	0.959553	0.856438	0
srna1231999	AGGCTGGGGTGTGAT	15	19	chr10	27526926	27526940	+	EXACT	refGene	NM_001042473	ACBD5	27484142	27531068	-	Homo sapiens acyl-CoA binding domain containing 5 (ACBD5), transcript variant 2, mRNA.	3	1	5	11	6	4	2	8	5	1	4	3.30579	4.41664	8.37139	2.85776	1.83335	4.15698	2.36141	0.8259	3.8165	0.746436	1.96232	1.94252	0.46729	0.131682	0
srna1231999	AGGCTGGGGTGTGAT	15	19	chr10	27526926	27526940	+	EXACT	refGene	NM_145698	ACBD5	27484142	27529808	-	Homo sapiens acyl-CoA binding domain containing 5 (ACBD5), transcript variant 1, mRNA.	3	1	5	11	6	4	2	8	5	1	4	3.30579	4.41664	8.37139	2.85776	1.83335	4.15698	2.36141	0.8259	3.8165	0.746436	1.96232	1.94252	0.46729	0.131682	0
srna1231999	AGGCTGGGGTGTGAT	15	19	chr10	27526926	27526940	+	EXACT	refGene	NR_024150	ACBD5	27484142	27531068	-	Homo sapiens acyl-CoA binding domain containing 5 (ACBD5), transcript variant 3, non-coding RNA.	3	1	5	11	6	4	2	8	5	1	4	3.30579	4.41664	8.37139	2.85776	1.83335	4.15698	2.36141	0.8259	3.8165	0.746436	1.96232	1.94252	0.46729	0.131682	0
srna5452913	TGATTGTCCAAACGC	15	3	chr17	31370794	31370808	-	EXACT	refGene	NM_001094	ACCN1	31340105	32483825	-	Homo sapiens amiloride-sensitive cation channel 1, neuronal (ACCN1), transcript variant MDEG1, mRNA.	53	66	75	56	50	64	51	86	19	21	37	49.5868	36.8053	42.618	45.7241	46.7504	44.2969	21.8431	54.5094	14.5027	15.6752	34.6677	28.2396	0.637508	0.0982176	0
srna5452913	TGATTGTCCAAACGC	15	3	chr17	31370794	31370808	-	EXACT	refGene	NM_183377	ACCN1	31340105	31620006	-	Homo sapiens amiloride-sensitive cation channel 1, neuronal (ACCN1), transcript variant MDEG2, mRNA.	53	66	75	56	50	64	51	86	19	21	37	49.5868	36.8053	42.618	45.7241	46.7504	44.2969	21.8431	54.5094	14.5027	15.6752	34.6677	28.2396	0.637508	0.0982176	0
srna5119787	TCCCTGTCCTCCAGGAGCT	19	9	chr17	31555904	31555922	+	EXACT	refGene	NM_001094	ACCN1	31340105	32483825	-	Homo sapiens amiloride-sensitive cation channel 1, neuronal (ACCN1), transcript variant MDEG1, mRNA.	6	13	18	11	15	8	11	16	7	10	3	11.9008	11.0416	8.37139	5.71551	10.0834	9.42255	1.77106	10.7367	5.3431	7.46436	3.92465	5.84797	0.620636	0.0984893	0
srna5119787	TCCCTGTCCTCCAGGAGCT	19	9	chr17	31555904	31555922	+	EXACT	refGene	NM_183377	ACCN1	31340105	31620006	-	Homo sapiens amiloride-sensitive cation channel 1, neuronal (ACCN1), transcript variant MDEG2, mRNA.	6	13	18	11	15	8	11	16	7	10	3	11.9008	11.0416	8.37139	5.71551	10.0834	9.42255	1.77106	10.7367	5.3431	7.46436	3.92465	5.84797	0.620636	0.0984893	0
srna3370597	GAATTGTGGCTGGACA	16	4	chr17	32446791	32446806	-	EXACT	refGene	NM_001094	ACCN1	31340105	32483825	-	Homo sapiens amiloride-sensitive cation channel 1, neuronal (ACCN1), transcript variant MDEG1, mRNA.	6	16	10	8	22	5	9	26	2	5	8	6.61157	16.1943	6.08828	3.57219	8.25007	8.14329	4.72283	13.2144	1.5266	3.73218	3.92465	5.42413	0.666086	0.383361	0
srna3370596	GAATTGTGGCTGGAC	15	7	chr17	32446792	32446806	-	EXACT	refGene	NM_001094	ACCN1	31340105	32483825	-	Homo sapiens amiloride-sensitive cation channel 1, neuronal (ACCN1), transcript variant MDEG1, mRNA.	2	10	7	10	8	12	9	13	6	1	3	4.6281	5.88885	7.61035	8.57327	8.25007	6.99013	1.77106	8.259	4.5798	0.746436	1.30822	3.3329	0.476802	0.0597088	0
srna410566	AAGGGCTTAGAAAAAAAAAAAAAAAAAAAAAAAAAAAAA	39	4	chr17	32197245	32197283	-	EXACT	refGene	NM_001094	ACCN1	31340105	32483825	-	Homo sapiens amiloride-sensitive cation channel 1, neuronal (ACCN1), transcript variant MDEG1, mRNA.	20	1	1			1			5		6	0.661157	0	0	0.714439	0	0.275119	3.54212	0.8259	3.8165	0	13.0822	4.25334	15.46	0.162906	0
srna1792003	CAACTAGACTGTGAGCTTCT	20	8	chr11	76719583	76719602	+	EXACT	refGene	NM_018367	ACER3	76571916	76734850	+	Homo sapiens alkaline ceramidase 3 (ACER3), mRNA.	23	30	58	30	24	16	24	40	30	20	23	38.3471	17.6665	22.8311	11.431	22.0002	22.4552	13.5781	24.777	22.899	14.9287	15.0445	18.2455	0.812528	0.434063	0
srna265774	AACTAGACTGTGAGCTTCT	19	9	chr11	76719584	76719602	+	EXACT	refGene	NM_018367	ACER3	76571916	76734850	+	Homo sapiens alkaline ceramidase 3 (ACER3), mRNA.	12	9	16	10	10	3	2	13	10	14	4	10.5785	7.36106	7.61035	2.14332	1.83335	5.90532	2.36141	7.4331	7.63301	10.4501	7.84929	7.14538	1.20999	0.580456	0
srna4786638	TAGAGCATGAGACTCTTAATCTCAGGGTCGTGGGTT	36	7	chr7	96770906	96770941	-	EXACT	refGene	NM_020186	ACN9	96745904	96811075	+	Homo sapiens ACN9 homolog (S. cerevisiae) (ACN9), mRNA.	24	120	137	168	106	369	184	61	77	150	20	90.5785	78.0272	127.854	263.628	168.668	145.751	11.8071	99.108	58.7741	111.965	15.6986	59.4706	0.408029	0.0661006	1
srna4786630	TAGAGCATGAGACTCTTAATCTCAGGGTCGTGG	33	7	chr7	96770909	96770941	-	EXACT	refGene	NM_020186	ACN9	96745904	96811075	+	Homo sapiens ACN9 homolog (S. cerevisiae) (ACN9), mRNA.	6	12	41	37	51	82	58	6	6	16	5	27.1074	37.5414	28.1583	58.584	53.1671	40.9116	2.95177	9.9108	4.5798	11.943	3.92465	6.662	0.162839	0.00460789	0
srna2054197	CAGGGTCGTGGGTTC	15	16	chr7	96770905	96770919	-	EXACT	refGene	NM_020186	ACN9	96745904	96811075	+	Homo sapiens ACN9 homolog (S. cerevisiae) (ACN9), mRNA.	41	27	57	28	102	20	54	49	49	94	81	37.686	75.0828	21.309	14.2888	49.5004	39.5734	47.8186	22.2993	37.4017	70.165	26.8184	40.9006	1.03354	0.925752	0
srna4786639	TAGAGCATGAGACTCTTAATCTCAGGGTCGTGGGTTC	37	7	chr7	96770905	96770941	-	EXACT	refGene	NM_020186	ACN9	96745904	96811075	+	Homo sapiens ACN9 homolog (S. cerevisiae) (ACN9), mRNA.	23	30	27	49	9	116	25	9	20	34	7	17.8512	6.62495	37.2907	82.8749	22.9169	33.5117	4.13248	24.777	15.266	25.3788	15.0445	16.9198	0.504891	0.287926	0
srna4786641	TAGAGCATGAGACTCTTAATCTCAGGGTCGTGGGTTCG	38	7	chr7	96770904	96770941	-	EXACT	refGene	NM_020186	ACN9	96745904	96811075	+	Homo sapiens ACN9 homolog (S. cerevisiae) (ACN9), mRNA.	19	37	32	39	13	79	27	14	22	34	8	21.157	9.56938	29.6804	56.4407	24.7502	28.3195	4.72283	30.5583	16.7926	25.3788	12.428	17.9761	0.634761	0.292307	0
srna2054239	CAGGGTCGTGGGTTCG	16	11	chr7	96770904	96770919	-	EXACT	refGene	NM_020186	ACN9	96745904	96811075	+	Homo sapiens ACN9 homolog (S. cerevisiae) (ACN9), mRNA.	38	12	41	13	46	16	30	21	33	40	49	27.1074	33.8609	9.89346	11.431	27.5002	21.9586	28.9273	9.9108	25.1889	29.8574	24.8561	23.7481	1.08149	0.772786	0
srna4786628	TAGAGCATGAGACTCTTAATCTCAGGGTCGTG	32	7	chr7	96770910	96770941	-	EXACT	refGene	NM_020186	ACN9	96745904	96811075	+	Homo sapiens ACN9 homolog (S. cerevisiae) (ACN9), mRNA.		3	25	27	10	41	37	5	7	16		16.5289	7.36106	20.5479	29.292	33.9169	21.5294	0	2.4777	5.3431	11.943	0	3.95276	0.183598	0.0159366	0
srna4786636	TAGAGCATGAGACTCTTAATCTCAGGGTCGTGGGT	35	7	chr7	96770907	96770941	-	EXACT	refGene	NM_020186	ACN9	96745904	96811075	+	Homo sapiens ACN9 homolog (S. cerevisiae) (ACN9), mRNA.	11	16	15	22	22	45	26	12	15	13	2	9.91736	16.1943	16.7428	32.1497	23.8335	19.7675	1.18071	13.2144	11.4495	9.70366	7.19519	8.54869	0.432461	0.0400972	0
srna494841	AATCTCAGGGTCGTGGGTTCG	21	9	chr7	96770904	96770924	-	EXACT	refGene	NM_020186	ACN9	96745904	96811075	+	Homo sapiens ACN9 homolog (S. cerevisiae) (ACN9), mRNA.	877	20	18	24	51	31	7	18	55	36	110	11.9008	37.5414	18.2648	22.1476	6.41672	19.2543	64.9389	16.518	41.9815	26.8717	573.653	144.793	7.52002	0.308062	1
srna5292108	TCTGGGCAACAAAGTGAGACCT	22	18	chr7	96777653	96777674	+	EXACT	refGene	NM_020186	ACN9	96745904	96811075	+	Homo sapiens ACN9 homolog (S. cerevisiae) (ACN9), mRNA.	6	11	10	13	12	14	11	9	6	1	11	6.61157	8.83327	9.89346	10.0021	10.0834	9.08477	6.49389	9.0849	4.5798	0.746436	3.92465	4.96594	0.546622	0.037957	0
srna995420	AGAGCATGAGACTCTTAATCTCAGGGTCGTGGGTT	35	7	chr7	96770906	96770940	-	EXACT	refGene	NM_020186	ACN9	96745904	96811075	+	Homo sapiens ACN9 homolog (S. cerevisiae) (ACN9), mRNA.	1	9	15	11	5	17	6	6	4	11	1	9.91736	3.68053	8.37139	12.1455	5.50005	7.92296	0.590354	7.4331	3.0532	8.21079	0.654108	3.98831	0.503387	0.11533	0
srna2126913	CATGAGACTCTTAATCTCAGGG	22	11	chr7	96770915	96770936	-	EXACT	refGene	NM_020186	ACN9	96745904	96811075	+	Homo sapiens ACN9 homolog (S. cerevisiae) (ACN9), mRNA.	78	20	17	16	6	11	4	14	23	52	36	11.2397	4.41664	12.1766	7.85883	3.6667	7.87168	21.2527	16.518	17.5559	38.8147	51.0204	29.0323	3.6882	0.0338589	0
srna4355857	GTAGAGCATGAGACTC	16	18	chr7	96770927	96770942	-	EXACT	refGene	NM_020186	ACN9	96745904	96811075	+	Homo sapiens ACN9 homolog (S. cerevisiae) (ACN9), mRNA.	11	6	13	22	5	3	6	11	4	6	4	8.59504	3.68053	16.7428	2.14332	5.50005	7.33234	2.36141	4.9554	3.0532	4.47861	7.19519	4.40876	0.601276	0.332993	0
srna2126907	CATGAGACTCTTAATC	16	14	chr7	96770921	96770936	-	EXACT	refGene	NM_020186	ACN9	96745904	96811075	+	Homo sapiens ACN9 homolog (S. cerevisiae) (ACN9), mRNA.	11	2	7	8	2	14	13	5	2	5	2	4.6281	1.47221	6.08828	10.0021	11.9168	6.8215	1.18071	1.6518	1.5266	3.73218	7.19519	3.05729	0.448185	0.13139	0
srna4355882	GTAGAGCATGAGACTCTTAATCTCAGGGTCGTGGGTT	37	6	chr7	96770906	96770942	-	EXACT	refGene	NM_020186	ACN9	96745904	96811075	+	Homo sapiens ACN9 homolog (S. cerevisiae) (ACN9), mRNA.	8	7	15	9	4	11	7	8	14	18	1	9.91736	2.94442	6.84932	7.85883	6.41672	6.79733	0.590354	5.7813	10.6862	13.4358	5.23286	7.14531	1.05119	0.894509	0
srna1074042	AGCATGAGACTCTTAAT	17	13	chr7	96770922	96770938	-	EXACT	refGene	NM_020186	ACN9	96745904	96811075	+	Homo sapiens ACN9 homolog (S. cerevisiae) (ACN9), mRNA.	9	1	13	11	3	3	2	3	5	1	2	8.59504	2.20832	8.37139	2.14332	1.83335	4.63028	1.18071	0.8259	3.8165	0.746436	5.88697	2.4913	0.538046	0.292548	0
srna3702891	GCATGAGACTCTTAATC	17	13	chr7	96770921	96770937	-	EXACT	refGene	NM_020186	ACN9	96745904	96811075	+	Homo sapiens ACN9 homolog (S. cerevisiae) (ACN9), mRNA.	5	2	5	5	8	6	5	6	7	11	20	3.30579	5.88885	3.80518	4.28663	4.58337	4.37396	11.8071	1.6518	5.3431	8.21079	3.27054	6.05666	1.38471	0.411795	0
srna3702890	GCATGAGACTCTTAAT	16	14	chr7	96770922	96770937	-	EXACT	refGene	NM_020186	ACN9	96745904	96811075	+	Homo sapiens ACN9 homolog (S. cerevisiae) (ACN9), mRNA.		4	13	5		6	4	9		4	16	8.59504	0	3.80518	4.28663	3.6667	4.07071	9.44566	3.3036	0	2.98574	0	3.147	0.773084	0.686277	0
srna1263523	AGGGTCGTGGGTTCG	15	11	chr7	96770904	96770918	-	EXACT	refGene	NM_020186	ACN9	96745904	96811075	+	Homo sapiens ACN9 homolog (S. cerevisiae) (ACN9), mRNA.	1	6	5	8	9		4	3	2	1	16	3.30579	6.62495	6.08828	0	3.6667	3.93714	9.44566	4.9554	1.5266	0.746436	0.654108	3.46564	0.880242	0.825357	0
srna1074071	AGCATGAGACTCTTAATCTCAGGGTCGTGGGTTCGTGCC	39	8	chr7	96770900	96770938	-	EXACT	refGene	NM_020186	ACN9	96745904	96811075	+	Homo sapiens ACN9 homolog (S. cerevisiae) (ACN9), mRNA.	15	7	3	8	3	9	1	2	8	18	6	1.98347	2.20832	6.08828	6.42995	0.916674	3.52534	3.54212	5.7813	6.1064	13.4358	9.81162	7.73546	2.19425	0.0836774	0
srna4355885	GTAGAGCATGAGACTCTTAATCTCAGGGTCGTGGGTTCG	39	6	chr7	96770904	96770942	-	EXACT	refGene	NM_020186	ACN9	96745904	96811075	+	Homo sapiens ACN9 homolog (S. cerevisiae) (ACN9), mRNA.	12	5	10	6	3	3	1		13	9	1	6.61157	2.20832	4.56621	2.14332	0.916674	3.28922	0.590354	4.1295	9.92291	6.71792	7.84929	5.842	1.7761	0.223991	0
srna1074050	AGCATGAGACTCTTAATCTCAGGG	24	10	chr7	96770915	96770938	-	EXACT	refGene	NM_020186	ACN9	96745904	96811075	+	Homo sapiens ACN9 homolog (S. cerevisiae) (ACN9), mRNA.	23	4	4	5	2	5	3	5	12	14	1	2.64463	1.47221	3.80518	3.57219	2.75002	2.84885	0.590354	3.3036	9.15961	10.4501	15.0445	7.70963	2.70623	0.133272	0
srna3702894	GCATGAGACTCTTAATCTCAGGG	23	10	chr7	96770915	96770937	-	EXACT	refGene	NM_020186	ACN9	96745904	96811075	+	Homo sapiens ACN9 homolog (S. cerevisiae) (ACN9), mRNA.	15	4	4	8	1	5	1	3	10	6	3	2.64463	0.736106	6.08828	3.57219	0.916674	2.79158	1.77106	3.3036	7.63301	4.47861	9.81162	5.39958	1.93424	0.182472	0
srna995418	AGAGCATGAGACTCTTAATCTCAGGGTCGTGGGT	34	7	chr7	96770907	96770940	-	EXACT	refGene	NM_020186	ACN9	96745904	96811075	+	Homo sapiens ACN9 homolog (S. cerevisiae) (ACN9), mRNA.	14	12	3	7	1	4	3	1	2	6	1	1.98347	0.736106	5.32725	2.85776	2.75002	2.73092	0.590354	9.9108	1.5266	4.47861	9.15751	5.13278	1.8795	0.293013	0
srna5292119	TCTGGGCAACAAAGTGAGACCTT	23	6	chr7	96777653	96777675	+	EXACT	refGene	NM_020186	ACN9	96745904	96811075	+	Homo sapiens ACN9 homolog (S. cerevisiae) (ACN9), mRNA.	2	5	7	1	6	1	3	10	2		3	4.6281	4.41664	0.761035	0.714439	2.75002	2.65405	1.77106	4.1295	1.5266	0	1.30822	1.74708	0.658269	0.426674	0
srna995421	AGAGCATGAGACTCTTAATCTCAGGGTCGTGGGTTC	36	7	chr7	96770905	96770940	-	EXACT	refGene	NM_020186	ACN9	96745904	96811075	+	Homo sapiens ACN9 homolog (S. cerevisiae) (ACN9), mRNA.	14	12	5	3	3	6		3	6	6	2	3.30579	2.20832	2.28311	4.28663	0	2.41677	1.18071	9.9108	4.5798	4.47861	9.15751	5.86149	2.42534	0.104611	0
srna995422	AGAGCATGAGACTCTTAATCTCAGGGTCGTGGGTTCG	37	7	chr7	96770904	96770940	-	EXACT	refGene	NM_020186	ACN9	96745904	96811075	+	Homo sapiens ACN9 homolog (S. cerevisiae) (ACN9), mRNA.	7	4	3	7	1	5		3	12	7	3	1.98347	0.736106	5.32725	3.57219	0	2.3238	1.77106	3.3036	9.15961	5.22505	4.57875	4.80761	2.06886	0.154419	0
srna2959830	CTCAGGGTCGTGGGTTC	17	11	chr7	96770905	96770921	-	EXACT	refGene	NM_020186	ACN9	96745904	96811075	+	Homo sapiens ACN9 homolog (S. cerevisiae) (ACN9), mRNA.	11	1	4		8		2	4	5	4	7	2.64463	5.88885	0	0	1.83335	2.07336	4.13248	0.8259	3.8165	2.98574	7.19519	3.79116	1.82851	0.283753	0
srna1551138	ATGAGACTCTTAATCTCAGGGTCGTGGGTTCGTGCCCCA	39	7	chr7	96770897	96770935	-	EXACT	refGene	NM_020186	ACN9	96745904	96811075	+	Homo sapiens ACN9 homolog (S. cerevisiae) (ACN9), mRNA.	15	3	3	1	2	4	2	1	9	11	12	1.98347	1.47221	0.761035	2.85776	1.83335	1.78156	7.08424	2.4777	6.8697	8.21079	9.81162	6.89081	3.86784	0.0117381	0
srna1551121	ATGAGACTCTTAATCTCAGGG	21	11	chr7	96770915	96770935	-	EXACT	refGene	NM_020186	ACN9	96745904	96811075	+	Homo sapiens ACN9 homolog (S. cerevisiae) (ACN9), mRNA.	12	3	2	5	1	2		2	13	7	11	1.32231	0.736106	3.80518	1.42888	0	1.45849	6.49389	2.4777	9.92291	5.22505	7.84929	6.39377	4.38381	0.012767	0
srna3702917	GCATGAGACTCTTAATCTCAGGGTCGTGGGTTCGTGCCC	39	7	chr7	96770899	96770937	-	EXACT	refGene	NM_020186	ACN9	96745904	96811075	+	Homo sapiens ACN9 homolog (S. cerevisiae) (ACN9), mRNA.	8	2	5	2	1	2		5	8	13	2	3.30579	0.736106	1.52207	1.42888	0	1.39857	1.18071	1.6518	6.1064	9.70366	5.23286	4.77509	3.41427	0.0976384	0
srna2959889	CTCAGGGTCGTGGGTTCG	18	9	chr7	96770904	96770921	-	EXACT	refGene	NM_020186	ACN9	96745904	96811075	+	Homo sapiens ACN9 homolog (S. cerevisiae) (ACN9), mRNA.	14		2	1	4		2	1	6	1	7	1.32231	2.94442	0.761035	0	1.83335	1.37222	4.13248	0	4.5798	0.746436	9.15751	3.72324	2.71329	0.229329	0
srna494826	AATCTCAGGGTCGTGGGTTC	20	11	chr7	96770905	96770924	-	EXACT	refGene	NM_020186	ACN9	96745904	96811075	+	Homo sapiens ACN9 homolog (S. cerevisiae) (ACN9), mRNA.	30	1	1		5		1	1	2	2	3	0.661157	3.68053	0	0	0.916674	1.05167	1.77106	0.8259	1.5266	1.49287	19.6232	5.04793	4.79991	0.338391	0
srna3493031	GAGCATGAGACTCTTAATCTCAGGGTCGTGGGTTCGGGC	39	7	chr7	96770901	96770939	-	EXACT	refGene	NM_020186	ACN9	96745904	96811075	+	Homo sapiens ACN9 homolog (S. cerevisiae) (ACN9), mRNA.	11	7	2	1		3	1	4	1	5		1.32231	0	0.761035	2.14332	0.916674	1.02867	0	5.7813	0.763301	3.73218	7.19519	3.49439	3.39701	0.152491	0
srna1513538	ATCTCAGGGTCGTGGGTTCG	20	9	chr7	96770904	96770923	-	EXACT	refGene	NM_020186	ACN9	96745904	96811075	+	Homo sapiens ACN9 homolog (S. cerevisiae) (ACN9), mRNA.	31	1	1	1	1	1	1	1	4		3	0.661157	0.736106	0.761035	0.714439	0.916674	0.757882	1.77106	0.8259	3.0532	0	20.2773	5.1855	6.84209	0.309485	0
srna5240029	TCTCAGGGTCGTGGGTTCG	19	9	chr7	96770904	96770922	-	EXACT	refGene	NM_020186	ACN9	96745904	96811075	+	Homo sapiens ACN9 homolog (S. cerevisiae) (ACN9), mRNA.	16			1	1	1		1	1	4	2	0	0.736106	0.761035	0.714439	0	0.442316	1.18071	0	0.763301	2.98574	10.4657	3.0791	6.9613	0.240275	0
srna3978248	GCTTATAGTGCAGGTAG	17	2	chr22	41895293	41895309	+	EXACT	refGene	NM_001098	ACO2	41865128	41924993	+	Homo sapiens aconitase 2, mitochondrial (ACO2), nuclear gene encoding mitochondrial protein, mRNA.	4	6	9	10	6	7	3	6	5	3	3	5.95041	4.41664	7.61035	5.00107	2.75002	5.1457	1.77106	4.9554	3.8165	2.23931	2.61643	3.07974	0.598508	0.0745571	0
srna3193014	CTTATAGTGCAGGTAG	16	2	chr22	41895294	41895309	+	EXACT	refGene	NM_001098	ACO2	41865128	41924993	+	Homo sapiens aconitase 2, mitochondrial (ACO2), nuclear gene encoding mitochondrial protein, mRNA.		7	10	4	4	5	3	4			1	6.61157	2.94442	3.04414	3.57219	2.75002	3.78447	0.590354	5.7813	0	0	0	1.27433	0.336726	0.104966	0
srna2278997	CCCACCGCTGCCACC	15	15	chr5	80640942	80640956	+	EXACT	refGene	NM_130767	ACOT12	80625946	80689988	-	Homo sapiens acyl-CoA thioesterase 12 (ACOT12), mRNA.	4	3	8	6	3	8	9	4	11	11	7	5.28926	2.20832	4.56621	5.71551	8.25007	5.20587	4.13248	2.4777	8.39631	8.21079	2.61643	5.16674	0.992483	0.981534	0
srna5581705	TGGATGGGAGACCGCCTGGGAAT	23	19	chr4	8394812	8394834	+	EXACT	refGene	NM_001101667	ACOX3	8368008	8442452	-	Homo sapiens acyl-CoA oxidase 3, pristanoyl (ACOX3), transcript variant 2, mRNA.	34	42	78	40	34	93	55	40	48	71	42	51.5702	25.0276	30.4414	66.4428	50.4171	44.7798	24.7949	34.6878	36.6384	52.9969	22.2397	34.2715	0.765334	0.294963	0
srna5581705	TGGATGGGAGACCGCCTGGGAAT	23	19	chr4	8394812	8394834	+	EXACT	refGene	NM_003501	ACOX3	8368008	8442452	-	Homo sapiens acyl-CoA oxidase 3, pristanoyl (ACOX3), transcript variant 1, mRNA.	34	42	78	40	34	93	55	40	48	71	42	51.5702	25.0276	30.4414	66.4428	50.4171	44.7798	24.7949	34.6878	36.6384	52.9969	22.2397	34.2715	0.765334	0.294963	0
srna6048029	TTGGATGGGAGACCGCCTGGGAAT	24	19	chr4	8394811	8394834	+	EXACT	refGene	NM_001101667	ACOX3	8368008	8442452	-	Homo sapiens acyl-CoA oxidase 3, pristanoyl (ACOX3), transcript variant 2, mRNA.	16	24	41	40	30	68	26	34	32	26	14	27.1074	22.0832	30.4414	48.5818	23.8335	30.4095	8.26495	19.8216	24.4256	19.4073	10.4657	16.477	0.541839	0.0442265	0
srna6048029	TTGGATGGGAGACCGCCTGGGAAT	24	19	chr4	8394811	8394834	+	EXACT	refGene	NM_003501	ACOX3	8368008	8442452	-	Homo sapiens acyl-CoA oxidase 3, pristanoyl (ACOX3), transcript variant 1, mRNA.	16	24	41	40	30	68	26	34	32	26	14	27.1074	22.0832	30.4414	48.5818	23.8335	30.4095	8.26495	19.8216	24.4256	19.4073	10.4657	16.477	0.541839	0.0442265	0
srna5581701	TGGATGGGAGACCGCCTGGGAA	22	19	chr4	8394812	8394833	+	EXACT	refGene	NM_001101667	ACOX3	8368008	8442452	-	Homo sapiens acyl-CoA oxidase 3, pristanoyl (ACOX3), transcript variant 2, mRNA.	12	12	17	9	7	19	17	4	13	32	18	11.2397	5.15274	6.84932	13.5743	15.5835	10.4799	10.6264	9.9108	9.92291	23.8859	7.84929	12.4391	1.18694	0.593616	0
srna5581701	TGGATGGGAGACCGCCTGGGAA	22	19	chr4	8394812	8394833	+	EXACT	refGene	NM_003501	ACOX3	8368008	8442452	-	Homo sapiens acyl-CoA oxidase 3, pristanoyl (ACOX3), transcript variant 1, mRNA.	12	12	17	9	7	19	17	4	13	32	18	11.2397	5.15274	6.84932	13.5743	15.5835	10.4799	10.6264	9.9108	9.92291	23.8859	7.84929	12.4391	1.18694	0.593616	0
srna6048027	TTGGATGGGAGACCGCCTGGGAA	23	19	chr4	8394811	8394833	+	EXACT	refGene	NM_001101667	ACOX3	8368008	8442452	-	Homo sapiens acyl-CoA oxidase 3, pristanoyl (ACOX3), transcript variant 2, mRNA.	9	10	15	8	8	8	10	19	13	10	16	9.91736	5.88885	6.08828	5.71551	9.16674	7.35535	9.44566	8.259	9.92291	7.46436	5.88697	8.19578	1.11426	0.488744	0
srna6048027	TTGGATGGGAGACCGCCTGGGAA	23	19	chr4	8394811	8394833	+	EXACT	refGene	NM_003501	ACOX3	8368008	8442452	-	Homo sapiens acyl-CoA oxidase 3, pristanoyl (ACOX3), transcript variant 1, mRNA.	9	10	15	8	8	8	10	19	13	10	16	9.91736	5.88885	6.08828	5.71551	9.16674	7.35535	9.44566	8.259	9.92291	7.46436	5.88697	8.19578	1.11426	0.488744	0
srna620333	ACAGGAGATCCTGGGT	16	16	chr11	47261566	47261581	-	EXACT	refGene	NM_001610	ACP2	47260852	47270457	-	Homo sapiens acid phosphatase 2, lysosomal (ACP2), transcript variant 1, mRNA.	6772	3085	2992	3837	4402	5501	2979	3059	4701	8106	5978	1978.18	3240.34	2920.09	3930.13	2730.77	2959.9	3529.13	2547.9	3588.28	6050.61	4429.62	4029.11	1.36123	0.159137	1
srna3382259	GACAGGAGATCCTGGGT	17	2	chr11	47261566	47261582	-	EXACT	refGene	NM_001610	ACP2	47260852	47270457	-	Homo sapiens acid phosphatase 2, lysosomal (ACP2), transcript variant 1, mRNA.	3	5	3	6	6	10	11	5	4	13	3	1.98347	4.41664	4.56621	7.14439	10.0834	5.63882	1.77106	4.1295	3.0532	9.70366	1.96232	4.12395	0.731349	0.471948	0
srna1177079	AGGAGATCCTGGGTT	15	18	chr11	47261565	47261579	-	EXACT	refGene	NM_001610	ACP2	47260852	47270457	-	Homo sapiens acid phosphatase 2, lysosomal (ACP2), transcript variant 1, mRNA.	7	1		2	7	1	4	2		4	13	0	5.15274	1.52207	0.714439	3.6667	2.21119	7.6746	0.8259	0	2.98574	4.57875	3.213	1.45306	0.568609	0
srna2650072	CGCCCCCCCCCCCCCCCCCCCCCCCC	26	7	chr2	223731470	223731495	+	EXACT	refGene	NM_004457	ACSL3	223725731	223808119	+	Homo sapiens acyl-CoA synthetase long-chain family member 3 (ACSL3), transcript variant 1, mRNA.	1	5	12	2	5	12	12	5	6	8	10	7.93388	3.68053	1.52207	8.57327	11.0001	6.54197	5.90354	4.1295	4.5798	5.97149	0.654108	4.24769	0.649298	0.287674	0
srna2650072	CGCCCCCCCCCCCCCCCCCCCCCCCC	26	7	chr2	223731470	223731495	+	EXACT	refGene	NM_203372	ACSL3	223725731	223808119	+	Homo sapiens acyl-CoA synthetase long-chain family member 3 (ACSL3), transcript variant 2, mRNA.	1	5	12	2	5	12	12	5	6	8	10	7.93388	3.68053	1.52207	8.57327	11.0001	6.54197	5.90354	4.1295	4.5798	5.97149	0.654108	4.24769	0.649298	0.287674	0
srna2650069	CGCCCCCCCCCCCCCCCCCCCCCC	24	15	chr2	223731470	223731493	+	EXACT	refGene	NM_004457	ACSL3	223725731	223808119	+	Homo sapiens acyl-CoA synthetase long-chain family member 3 (ACSL3), transcript variant 1, mRNA.	1	12	11	4	2	3	9	6	9	1	4	7.27273	1.47221	3.04414	2.14332	8.25007	4.43649	2.36141	9.9108	6.8697	0.746436	0.654108	4.10849	0.926068	0.890563	0
srna2650069	CGCCCCCCCCCCCCCCCCCCCCCC	24	15	chr2	223731470	223731493	+	EXACT	refGene	NM_203372	ACSL3	223725731	223808119	+	Homo sapiens acyl-CoA synthetase long-chain family member 3 (ACSL3), transcript variant 2, mRNA.	1	12	11	4	2	3	9	6	9	1	4	7.27273	1.47221	3.04414	2.14332	8.25007	4.43649	2.36141	9.9108	6.8697	0.746436	0.654108	4.10849	0.926068	0.890563	0
srna2650068	CGCCCCCCCCCCCCCCCCCCCCC	23	18	chr2	223731470	223731492	+	EXACT	refGene	NM_004457	ACSL3	223725731	223808119	+	Homo sapiens acyl-CoA synthetase long-chain family member 3 (ACSL3), transcript variant 1, mRNA.		12	14	3	1	2	7	11	18	2	1	9.2562	0.736106	2.28311	1.42888	6.41672	4.0242	0.590354	9.9108	13.7394	1.49287	0	5.14669	1.27893	0.740541	0
srna2650068	CGCCCCCCCCCCCCCCCCCCCCC	23	18	chr2	223731470	223731492	+	EXACT	refGene	NM_203372	ACSL3	223725731	223808119	+	Homo sapiens acyl-CoA synthetase long-chain family member 3 (ACSL3), transcript variant 2, mRNA.		12	14	3	1	2	7	11	18	2	1	9.2562	0.736106	2.28311	1.42888	6.41672	4.0242	0.590354	9.9108	13.7394	1.49287	0	5.14669	1.27893	0.740541	0
srna2650071	CGCCCCCCCCCCCCCCCCCCCCCCC	25	12	chr2	223731470	223731494	+	EXACT	refGene	NM_004457	ACSL3	223725731	223808119	+	Homo sapiens acyl-CoA synthetase long-chain family member 3 (ACSL3), transcript variant 1, mRNA.		6	11	1	1		10	6	5	2	3	7.27273	0.736106	0.761035	0	9.16674	3.58732	1.77106	4.9554	3.8165	1.49287	0	2.40717	0.671021	0.597879	0
srna2650071	CGCCCCCCCCCCCCCCCCCCCCCCC	25	12	chr2	223731470	223731494	+	EXACT	refGene	NM_203372	ACSL3	223725731	223808119	+	Homo sapiens acyl-CoA synthetase long-chain family member 3 (ACSL3), transcript variant 2, mRNA.		6	11	1	1		10	6	5	2	3	7.27273	0.736106	0.761035	0	9.16674	3.58732	1.77106	4.9554	3.8165	1.49287	0	2.40717	0.671021	0.597879	0
srna4251001	GGTAAAATTGCTGAG	15	11	chr16	20776560	20776574	-	EXACT	refGene	NM_005622	ACSM3	20775311	20808479	+	Homo sapiens acyl-CoA synthetase medium-chain family member 3 (ACSM3), transcript variant 1, mRNA.	9	9	13	14	4	1	5	3	7		5	8.59504	2.94442	10.6545	0.714439	4.58337	5.49835	2.95177	7.4331	5.3431	0	5.88697	4.32299	0.786233	0.61513	0
srna4251001	GGTAAAATTGCTGAG	15	11	chr16	20776560	20776574	-	EXACT	refGene	NM_202000	ACSM3	20775311	20797638	+	Homo sapiens acyl-CoA synthetase medium-chain family member 3 (ACSM3), transcript variant 2, mRNA.	9	9	13	14	4	1	5	3	7		5	8.59504	2.94442	10.6545	0.714439	4.58337	5.49835	2.95177	7.4331	5.3431	0	5.88697	4.32299	0.786233	0.61513	0
srna2984487	CTCCCGCCTCCACCA	15	11	chr20	25023738	25023752	+	EXACT	refGene	NM_001252675	ACSS1	24986865	25038818	-	Homo sapiens acyl-CoA synthetase short-chain family member 1 (ACSS1), nuclear gene encoding mitochondrial protein, transcript variant 2, mRNA.	6		2	3	10	5	6	3	1		7	1.32231	7.36106	2.28311	3.57219	5.50005	4.00774	4.13248	0	0.763301	0	3.92465	1.76408	0.440169	0.158173	0
srna2984487	CTCCCGCCTCCACCA	15	11	chr20	25023738	25023752	+	EXACT	refGene	NM_001252677	ACSS1	24986865	25038818	-	Homo sapiens acyl-CoA synthetase short-chain family member 1 (ACSS1), nuclear gene encoding mitochondrial protein, transcript variant 4, mRNA.	6		2	3	10	5	6	3	1		7	1.32231	7.36106	2.28311	3.57219	5.50005	4.00774	4.13248	0	0.763301	0	3.92465	1.76408	0.440169	0.158173	0
srna2984487	CTCCCGCCTCCACCA	15	11	chr20	25023738	25023752	+	EXACT	refGene	NM_032501	ACSS1	24986865	25038818	-	Homo sapiens acyl-CoA synthetase short-chain family member 1 (ACSS1), nuclear gene encoding mitochondrial protein, transcript variant 1, mRNA.	6		2	3	10	5	6	3	1		7	1.32231	7.36106	2.28311	3.57219	5.50005	4.00774	4.13248	0	0.763301	0	3.92465	1.76408	0.440169	0.158173	0
srna1718399	ATTGTGAGTCTGACC	15	5	chr20	25006837	25006851	-	EXACT	refGene	NM_001252675	ACSS1	24986865	25038818	-	Homo sapiens acyl-CoA synthetase short-chain family member 1 (ACSS1), nuclear gene encoding mitochondrial protein, transcript variant 2, mRNA.		1						12				0	0	0	0	0	0	0	0.8259	0	0	0	0.16518	#DIV/0!	0.373901	0
srna1718399	ATTGTGAGTCTGACC	15	5	chr20	25006837	25006851	-	EXACT	refGene	NM_001252676	ACSS1	24986865	25013342	-	Homo sapiens acyl-CoA synthetase short-chain family member 1 (ACSS1), transcript variant 3, mRNA.		1						12				0	0	0	0	0	0	0	0.8259	0	0	0	0.16518	#DIV/0!	0.373901	0
srna1718399	ATTGTGAGTCTGACC	15	5	chr20	25006837	25006851	-	EXACT	refGene	NM_001252677	ACSS1	24986865	25038818	-	Homo sapiens acyl-CoA synthetase short-chain family member 1 (ACSS1), nuclear gene encoding mitochondrial protein, transcript variant 4, mRNA.		1						12				0	0	0	0	0	0	0	0.8259	0	0	0	0.16518	#DIV/0!	0.373901	0
srna1718399	ATTGTGAGTCTGACC	15	5	chr20	25006837	25006851	-	EXACT	refGene	NM_032501	ACSS1	24986865	25038818	-	Homo sapiens acyl-CoA synthetase short-chain family member 1 (ACSS1), nuclear gene encoding mitochondrial protein, transcript variant 1, mRNA.		1						12				0	0	0	0	0	0	0	0.8259	0	0	0	0.16518	#DIV/0!	0.373901	0
srna4187580	GGGCCGGCGGCGGCC	15	14	chr1	229567972	229567986	-	EXACT	refGene	NM_001100	ACTA1	229566992	229569843	-	Homo sapiens actin, alpha 1, skeletal muscle (ACTA1), mRNA.	1	9	3	2	4	3	9	12	5	4	5	1.98347	2.94442	1.52207	2.14332	8.25007	3.36867	2.95177	7.4331	3.8165	2.98574	0.654108	3.56824	1.05924	0.907258	0
srna4465542	GTGCTTGGCTGAGGA	15	13	chr2	74120692	74120706	+	EXACT	refGene	NM_001199893	ACTG2	74120092	74146780	+	Homo sapiens actin, gamma 2, smooth muscle, enteric (ACTG2), transcript variant 2, mRNA.	4	13	5	3	3	3	6	12	2	2	7	3.30579	2.20832	2.28311	2.14332	5.50005	3.08811	4.13248	10.7367	1.5266	1.49287	2.61643	4.10102	1.328	0.605679	0
srna4465542	GTGCTTGGCTGAGGA	15	13	chr2	74120692	74120706	+	EXACT	refGene	NM_001615	ACTG2	74120092	74146780	+	Homo sapiens actin, gamma 2, smooth muscle, enteric (ACTG2), transcript variant 1, mRNA.	4	13	5	3	3	3	6	12	2	2	7	3.30579	2.20832	2.28311	2.14332	5.50005	3.08811	4.13248	10.7367	1.5266	1.49287	2.61643	4.10102	1.328	0.605679	0
srna1382242	ATAAAGCTAGATAACC	16	7	chr14	69423138	69423153	-	EXACT	refGene	NM_001102	ACTN1	69340839	69446083	-	Homo sapiens actinin, alpha 1 (ACTN1), transcript variant 2, mRNA.	17	8	15	11	19	17	17	23	12	9	14	9.91736	13.986	8.37139	12.1455	15.5835	12.0007	8.26495	6.6072	9.15961	6.71792	11.1198	8.3739	0.697782	0.0534381	0
srna1382242	ATAAAGCTAGATAACC	16	7	chr14	69423138	69423153	-	EXACT	refGene	NM_001130004	ACTN1	69340839	69446083	-	Homo sapiens actinin, alpha 1 (ACTN1), transcript variant 1, mRNA.	17	8	15	11	19	17	17	23	12	9	14	9.91736	13.986	8.37139	12.1455	15.5835	12.0007	8.26495	6.6072	9.15961	6.71792	11.1198	8.3739	0.697782	0.0534381	0
srna1382242	ATAAAGCTAGATAACC	16	7	chr14	69423138	69423153	-	EXACT	refGene	NM_001130005	ACTN1	69340839	69446083	-	Homo sapiens actinin, alpha 1 (ACTN1), transcript variant 3, mRNA.	17	8	15	11	19	17	17	23	12	9	14	9.91736	13.986	8.37139	12.1455	15.5835	12.0007	8.26495	6.6072	9.15961	6.71792	11.1198	8.3739	0.697782	0.0534381	0
srna4629088	TAAAGCTAGATAACC	15	9	chr14	69423138	69423152	-	EXACT	refGene	NM_001102	ACTN1	69340839	69446083	-	Homo sapiens actinin, alpha 1 (ACTN1), transcript variant 2, mRNA.	16	4	17	6	6	12	12	4	12	3	5	11.2397	4.41664	4.56621	8.57327	11.0001	7.95917	2.95177	3.3036	9.15961	2.23931	10.4657	5.624	0.706606	0.337228	0
srna4629088	TAAAGCTAGATAACC	15	9	chr14	69423138	69423152	-	EXACT	refGene	NM_001130004	ACTN1	69340839	69446083	-	Homo sapiens actinin, alpha 1 (ACTN1), transcript variant 1, mRNA.	16	4	17	6	6	12	12	4	12	3	5	11.2397	4.41664	4.56621	8.57327	11.0001	7.95917	2.95177	3.3036	9.15961	2.23931	10.4657	5.624	0.706606	0.337228	0
srna4629088	TAAAGCTAGATAACC	15	9	chr14	69423138	69423152	-	EXACT	refGene	NM_001130005	ACTN1	69340839	69446083	-	Homo sapiens actinin, alpha 1 (ACTN1), transcript variant 3, mRNA.	16	4	17	6	6	12	12	4	12	3	5	11.2397	4.41664	4.56621	8.57327	11.0001	7.95917	2.95177	3.3036	9.15961	2.23931	10.4657	5.624	0.706606	0.337228	0
srna1382229	ATAAAGCTAGATAAC	15	13	chr14	69423139	69423153	-	EXACT	refGene	NM_001102	ACTN1	69340839	69446083	-	Homo sapiens actinin, alpha 1 (ACTN1), transcript variant 2, mRNA.	8	9	7	4	2	12	6	10	7	6	6	4.6281	1.47221	3.04414	8.57327	5.50005	4.64355	3.54212	7.4331	5.3431	4.47861	5.23286	5.20596	1.12112	0.693604	0
srna1382229	ATAAAGCTAGATAAC	15	13	chr14	69423139	69423153	-	EXACT	refGene	NM_001130004	ACTN1	69340839	69446083	-	Homo sapiens actinin, alpha 1 (ACTN1), transcript variant 1, mRNA.	8	9	7	4	2	12	6	10	7	6	6	4.6281	1.47221	3.04414	8.57327	5.50005	4.64355	3.54212	7.4331	5.3431	4.47861	5.23286	5.20596	1.12112	0.693604	0
srna1382229	ATAAAGCTAGATAAC	15	13	chr14	69423139	69423153	-	EXACT	refGene	NM_001130005	ACTN1	69340839	69446083	-	Homo sapiens actinin, alpha 1 (ACTN1), transcript variant 3, mRNA.	8	9	7	4	2	12	6	10	7	6	6	4.6281	1.47221	3.04414	8.57327	5.50005	4.64355	3.54212	7.4331	5.3431	4.47861	5.23286	5.20596	1.12112	0.693604	0
srna141581	AAAGTTATGAAATGG	15	14	chr20	37383566	37383580	-	EXACT	refGene	NM_024855	ACTR5	37377096	37401089	+	Homo sapiens ARP5 actin-related protein 5 homolog (yeast) (ACTR5), mRNA.	3	11	30	31	21	32	61	40	19	22	12	19.8347	15.4582	23.5921	22.862	55.9171	27.5328	7.08424	9.0849	14.5027	16.4216	1.96232	9.81115	0.356344	0.0692704	0
srna1312103	AGTAGCTGCGCTCCCCTGCTAGAACC	26	16	chr20	37390365	37390390	+	EXACT	refGene	NM_024855	ACTR5	37377096	37401089	+	Homo sapiens ARP5 actin-related protein 5 homolog (yeast) (ACTR5), mRNA.	3	6	10	4		1	5	6	4	6		6.61157	0	3.04414	0.714439	4.58337	2.9907	0	4.9554	3.0532	4.47861	1.96232	2.88991	0.966297	0.948675	0
srna3106606	CTGCTGTGATGACATT	16	4	chr5	156913322	156913337	-	EXACT	refGene	NM_033274	ADAM19	156904311	157002783	-	Homo sapiens ADAM metallopeptidase domain 19 (ADAM19), mRNA.	61	123	110	93	32	61	70	99	36	29	12	72.7273	23.5554	70.7763	43.5808	64.1672	54.9614	7.08424	101.586	27.4788	21.6466	39.9006	39.5392	0.7194	0.443646	0
srna3106600	CTGCTGTGATGACAT	15	13	chr5	156913323	156913337	-	EXACT	refGene	NM_033274	ADAM19	156904311	157002783	-	Homo sapiens ADAM metallopeptidase domain 19 (ADAM19), mRNA.	43	46	68	66	20	38	38	55	27	11	8	44.9587	14.7221	50.2283	27.1487	34.8336	34.3783	4.72283	37.9914	20.6091	8.21079	28.1266	19.9322	0.579789	0.141059	0
srna5523972	TGCTGTGATGACATT	15	12	chr5	156913322	156913336	-	EXACT	refGene	NM_033274	ADAM19	156904311	157002783	-	Homo sapiens ADAM metallopeptidase domain 19 (ADAM19), mRNA.	13	25	21	13	4	7	14	20	7	1	5	13.8843	2.94442	9.89346	5.00107	12.8334	8.91134	2.95177	20.6475	5.3431	0.746436	8.5034	7.63844	0.85716	0.765898	0
srna38829	AAAAGCTGGGTTGAG	15	16	chr5	156906687	156906701	+	EXACT	refGene	NM_033274	ADAM19	156904311	157002783	-	Homo sapiens ADAM metallopeptidase domain 19 (ADAM19), mRNA.		20	9	3	6	11	9	19	6	2	11	5.95041	4.41664	2.28311	7.85883	8.25007	5.75181	6.49389	16.518	4.5798	1.49287	0	5.81691	1.01132	0.984093	0
srna465849	AATAGGAGCTTAAAC	15	7	chr8	39627343	39627357	-	EXACT	refGene	NM_001464	ADAM2	39601254	39695779	-	Homo sapiens ADAM metallopeptidase domain 2 (ADAM2), mRNA.	3	4	12	6	2	4	2	7	5	2	1	7.93388	1.47221	4.56621	2.85776	1.83335	3.73268	0.590354	3.3036	3.8165	1.49287	1.96232	2.23313	0.598264	0.299775	0
srna2297664	CCCATTTGGGCCACC	15	2	chr7	87795792	87795806	-	EXACT	refGene	NM_004194	ADAM22	87563565	87811428	+	Homo sapiens ADAM metallopeptidase domain 22 (ADAM22), transcript variant 4, mRNA.	52	20	48	69	55	22	49	51	58	19	17	31.7355	40.4858	52.5114	15.7177	44.917	37.0735	10.036	16.518	44.2714	14.1823	34.0136	23.8043	0.642083	0.182752	0
srna2297664	CCCATTTGGGCCACC	15	2	chr7	87795792	87795806	-	EXACT	refGene	NM_016351	ADAM22	87563565	87832204	+	Homo sapiens ADAM metallopeptidase domain 22 (ADAM22), transcript variant 3, mRNA.	52	20	48	69	55	22	49	51	58	19	17	31.7355	40.4858	52.5114	15.7177	44.917	37.0735	10.036	16.518	44.2714	14.1823	34.0136	23.8043	0.642083	0.182752	0
srna2297664	CCCATTTGGGCCACC	15	2	chr7	87795792	87795806	-	EXACT	refGene	NM_021721	ADAM22	87563565	87811428	+	Homo sapiens ADAM metallopeptidase domain 22 (ADAM22), transcript variant 5, mRNA.	52	20	48	69	55	22	49	51	58	19	17	31.7355	40.4858	52.5114	15.7177	44.917	37.0735	10.036	16.518	44.2714	14.1823	34.0136	23.8043	0.642083	0.182752	0
srna2297664	CCCATTTGGGCCACC	15	2	chr7	87795792	87795806	-	EXACT	refGene	NM_021722	ADAM22	87563565	87832204	+	Homo sapiens ADAM metallopeptidase domain 22 (ADAM22), transcript variant 2, mRNA.	52	20	48	69	55	22	49	51	58	19	17	31.7355	40.4858	52.5114	15.7177	44.917	37.0735	10.036	16.518	44.2714	14.1823	34.0136	23.8043	0.642083	0.182752	0
srna2297664	CCCATTTGGGCCACC	15	2	chr7	87795792	87795806	-	EXACT	refGene	NM_021723	ADAM22	87563565	87832204	+	Homo sapiens ADAM metallopeptidase domain 22 (ADAM22), transcript variant 1, mRNA.	52	20	48	69	55	22	49	51	58	19	17	31.7355	40.4858	52.5114	15.7177	44.917	37.0735	10.036	16.518	44.2714	14.1823	34.0136	23.8043	0.642083	0.182752	0
srna3391055	GACCCAAGGGTTTGT	15	3	chr2	207460878	207460892	+	EXACT	refGene	NM_003812	ADAM23	207308367	207482679	+	Homo sapiens ADAM metallopeptidase domain 23 (ADAM23), mRNA.	3	3	13	4	9	2	5	5	3	2	3	8.59504	6.62495	3.04414	1.42888	4.58337	4.85528	1.77106	2.4777	2.2899	1.49287	1.96232	1.99877	0.41167	0.0871666	0
srna5804182	TTAACTAGTTTTGAC	15	9	chr8	39004447	39004461	-	EXACT	refGene	NM_145004	ADAM32	38965049	39142436	+	Homo sapiens ADAM metallopeptidase domain 32 (ADAM32), mRNA.	7	2	4	13	19	8	11	4	7	2		2.64463	13.986	9.89346	5.71551	10.0834	8.46461	0	1.6518	5.3431	1.49287	4.57875	2.61331	0.308733	0.0377095	0
srna1827945	CAATGCTTCACTCACC	16	3	chr8	24364056	24364071	+	EXACT	refGene	NM_003817	ADAM7	24298508	24367077	+	Homo sapiens ADAM metallopeptidase domain 7 (ADAM7), mRNA.	3	10	34	11	3	2	14	24	18	13	1	22.4793	2.20832	8.37139	1.42888	12.8334	9.46427	0.590354	8.259	13.7394	9.70366	1.96232	6.85095	0.723875	0.586817	0
srna3549658	GAGTAGTGCATGGCT	15	7	chr8	38939059	38939073	+	EXACT	refGene	NM_003816	ADAM9	38854504	38962779	+	Homo sapiens ADAM metallopeptidase domain 9 (ADAM9), transcript variant 1, mRNA.	1	3	4	1	3	13	1	3	2	1		2.64463	2.20832	0.761035	9.2877	0.916674	3.16367	0	2.4777	1.5266	0.746436	0.654108	1.08097	0.341682	0.262191	0
srna3549658	GAGTAGTGCATGGCT	15	7	chr8	38939059	38939073	+	EXACT	refGene	NR_027638	ADAM9	38854504	38962779	+	Homo sapiens ADAM metallopeptidase domain 9 (ADAM9), transcript variant 3, non-coding RNA.	1	3	4	1	3	13	1	3	2	1		2.64463	2.20832	0.761035	9.2877	0.916674	3.16367	0	2.4777	1.5266	0.746436	0.654108	1.08097	0.341682	0.262191	0
srna3549658	GAGTAGTGCATGGCT	15	7	chr8	38939059	38939073	+	EXACT	refGene	NR_027639	ADAM9	38854504	38962779	+	Homo sapiens ADAM metallopeptidase domain 9 (ADAM9), transcript variant 4, non-coding RNA.	1	3	4	1	3	13	1	3	2	1		2.64463	2.20832	0.761035	9.2877	0.916674	3.16367	0	2.4777	1.5266	0.746436	0.654108	1.08097	0.341682	0.262191	0
srna3549658	GAGTAGTGCATGGCT	15	7	chr8	38939059	38939073	+	EXACT	refGene	NR_027878	ADAM9	38854504	38962779	+	Homo sapiens ADAM metallopeptidase domain 9 (ADAM9), transcript variant 2, non-coding RNA.	1	3	4	1	3	13	1	3	2	1		2.64463	2.20832	0.761035	9.2877	0.916674	3.16367	0	2.4777	1.5266	0.746436	0.654108	1.08097	0.341682	0.262191	0
srna2964053	CTCAGTTCAGCAGGA	15	10	chr5	33841077	33841091	-	EXACT	refGene	NM_030955	ADAMTS12	33527286	33892124	-	Homo sapiens ADAM metallopeptidase with thrombospondin type 1 motif, 12 (ADAMTS12), mRNA.	15	5	10	12	6	2	9	12	7	5	12	6.61157	4.41664	9.13242	1.42888	8.25007	5.96791	7.08424	4.1295	5.3431	3.73218	9.81162	6.02013	1.00875	0.97736	0
srna3941540	GCTCAGTTCAGCAGG	15	9	chr5	33841078	33841092	-	EXACT	refGene	NM_030955	ADAMTS12	33527286	33892124	-	Homo sapiens ADAM metallopeptidase with thrombospondin type 1 motif, 12 (ADAMTS12), mRNA.	13	6	9	9	6	8	6	6	7	4	11	5.95041	4.41664	6.84932	5.71551	5.50005	5.68638	6.49389	4.9554	5.3431	2.98574	8.5034	5.65631	0.994711	0.976846	0
srna3941541	GCTCAGTTCAGCAGGA	16	4	chr5	33841077	33841092	-	EXACT	refGene	NM_030955	ADAMTS12	33527286	33892124	-	Homo sapiens ADAM metallopeptidase with thrombospondin type 1 motif, 12 (ADAMTS12), mRNA.	10	10	14	2	8	5	5	9	4	4	9	9.2562	5.88885	1.52207	3.57219	4.58337	4.96454	5.31318	8.259	3.0532	2.98574	6.54108	5.23044	1.05356	0.875535	0
srna2954558	CTCAGAGAGGGCACC	15	16	chr9	136320242	136320256	-	EXACT	refGene	NM_139025	ADAMTS13	136287119	136324508	+	Homo sapiens ADAM metallopeptidase with thrombospondin type 1 motif, 13 (ADAMTS13), transcript variant 1, mRNA.	3	1	6	11	7	3	9	16	2	16	11	3.96694	5.15274	8.37139	2.14332	8.25007	5.57689	6.49389	0.8259	1.5266	11.943	1.96232	4.55034	0.815927	0.685957	0
srna2954558	CTCAGAGAGGGCACC	15	16	chr9	136320242	136320256	-	EXACT	refGene	NM_139026	ADAMTS13	136287119	136324508	+	Homo sapiens ADAM metallopeptidase with thrombospondin type 1 motif, 13 (ADAMTS13), transcript variant 3, mRNA.	3	1	6	11	7	3	9	16	2	16	11	3.96694	5.15274	8.37139	2.14332	8.25007	5.57689	6.49389	0.8259	1.5266	11.943	1.96232	4.55034	0.815927	0.685957	0
srna2954558	CTCAGAGAGGGCACC	15	16	chr9	136320242	136320256	-	EXACT	refGene	NM_139027	ADAMTS13	136287119	136324508	+	Homo sapiens ADAM metallopeptidase with thrombospondin type 1 motif, 13 (ADAMTS13), transcript variant 2, mRNA.	3	1	6	11	7	3	9	16	2	16	11	3.96694	5.15274	8.37139	2.14332	8.25007	5.57689	6.49389	0.8259	1.5266	11.943	1.96232	4.55034	0.815927	0.685957	0
srna2954558	CTCAGAGAGGGCACC	15	16	chr9	136320242	136320256	-	EXACT	refGene	NR_024514	ADAMTS13	136279458	136324508	+	Homo sapiens ADAM metallopeptidase with thrombospondin type 1 motif, 13 (ADAMTS13), transcript variant 4, non-coding RNA.	3	1	6	11	7	3	9	16	2	16	11	3.96694	5.15274	8.37139	2.14332	8.25007	5.57689	6.49389	0.8259	1.5266	11.943	1.96232	4.55034	0.815927	0.685957	0
srna3762021	GCCCCGCGCGCGCGG	15	5	chr5	5140586	5140600	+	EXACT	refGene	NM_139056	ADAMTS16	5140442	5320412	+	Homo sapiens ADAM metallopeptidase with thrombospondin type 1 motif, 16 (ADAMTS16), mRNA.	7	40	24	10		2	43	22	14	8	2	15.8678	0	7.61035	1.42888	39.417	12.8648	1.18071	33.036	10.6862	5.97149	4.57875	11.0906	0.862091	0.851866	0
srna4613195	TAAAATATTGGTACCT	16	3	chr5	5236537	5236552	-	EXACT	refGene	NM_139056	ADAMTS16	5140442	5320412	+	Homo sapiens ADAM metallopeptidase with thrombospondin type 1 motif, 16 (ADAMTS16), mRNA.	4	8	16	6	5	8	8	9	2	3	2	10.5785	3.68053	4.56621	5.71551	7.33339	6.37483	1.18071	6.6072	1.5266	2.23931	2.61643	2.83405	0.444569	0.0543253	0
srna47784	AAAATATTGGTACCT	15	16	chr5	5236537	5236551	-	EXACT	refGene	NM_139056	ADAMTS16	5140442	5320412	+	Homo sapiens ADAM metallopeptidase with thrombospondin type 1 motif, 16 (ADAMTS16), mRNA.	2	7	13	3	8	3	4	13	3		3	8.59504	5.88885	2.28311	2.14332	3.6667	4.5154	1.77106	5.7813	2.2899	0	1.30822	2.2301	0.493887	0.182419	0
srna1224572	AGGCGGCGGAGGGGC	15	4	chr5	178548118	178548132	-	EXACT	refGene	NM_014244	ADAMTS2	178537851	178772431	-	Homo sapiens ADAM metallopeptidase with thrombospondin type 1 motif, 2 (ADAMTS2), transcript variant 1, mRNA.		30	15	13		3	8	26	11	4	1	9.91736	0	9.89346	2.14332	7.33339	5.8575	0.590354	24.777	8.39631	2.98574	0	7.34988	1.25478	0.777687	0
srna2954558	CTCAGAGAGGGCACC	15	16	chr5	178689933	178689947	-	EXACT	refGene	NM_014244	ADAMTS2	178537851	178772431	-	Homo sapiens ADAM metallopeptidase with thrombospondin type 1 motif, 2 (ADAMTS2), transcript variant 1, mRNA.	3	1	6	11	7	3	9	16	2	16	11	3.96694	5.15274	8.37139	2.14332	8.25007	5.57689	6.49389	0.8259	1.5266	11.943	1.96232	4.55034	0.815927	0.685957	0
srna2954558	CTCAGAGAGGGCACC	15	16	chr5	178689933	178689947	-	EXACT	refGene	NM_021599	ADAMTS2	178577885	178772431	-	Homo sapiens ADAM metallopeptidase with thrombospondin type 1 motif, 2 (ADAMTS2), transcript variant 2, mRNA.	3	1	6	11	7	3	9	16	2	16	11	3.96694	5.15274	8.37139	2.14332	8.25007	5.57689	6.49389	0.8259	1.5266	11.943	1.96232	4.55034	0.815927	0.685957	0
srna748200	ACCTGGCATACAATG	15	5	chr12	43799730	43799744	-	EXACT	refGene	NM_025003	ADAMTS20	43748011	43945724	-	Homo sapiens ADAM metallopeptidase with thrombospondin type 1 motif, 20 (ADAMTS20), mRNA.	12	4			3	5	2	2	6	5	7	0	2.20832	0	3.57219	1.83335	1.52277	4.13248	3.3036	4.5798	3.73218	7.84929	4.71947	3.09926	0.017323	0
srna1712215	ATTGGTGGTTCAGGGG	16	5	chr5	64653027	64653042	-	EXACT	refGene	NM_197941	ADAMTS6	64444562	64777704	-	Homo sapiens ADAM metallopeptidase with thrombospondin type 1 motif, 6 (ADAMTS6), mRNA.	12	9	8	10	2	4	4	7	8	10	5	5.28926	1.47221	7.61035	2.85776	3.6667	4.17925	2.95177	7.4331	6.1064	7.46436	7.84929	6.36099	1.52204	0.155935	0
srna6074512	TTGGTGGTTCAGGGG	15	5	chr5	64653027	64653041	-	EXACT	refGene	NM_197941	ADAMTS6	64444562	64777704	-	Homo sapiens ADAM metallopeptidase with thrombospondin type 1 motif, 6 (ADAMTS6), mRNA.	8	3	5	2	3	4	3	3	4	7	10	3.30579	2.20832	1.52207	2.85776	2.75002	2.52879	5.90354	2.4777	3.0532	5.22505	5.23286	4.37847	1.73145	0.0500478	0
srna3536127	GAGGGGGCGGGCTCC	15	7	chr11	130297699	130297713	+	EXACT	refGene	NM_007037	ADAMTS8	130274817	130298539	-	Homo sapiens ADAM metallopeptidase with thrombospondin type 1 motif, 8 (ADAMTS8), mRNA.		4	17	3	4	4	19	5	6	2	1	11.2397	2.94442	2.28311	2.85776	17.4168	7.34835	0.590354	3.3036	4.5798	1.49287	0	1.99333	0.271262	0.152669	0
srna5653066	TGGGTGGTTCAGTGG	15	11	chr3	64674836	64674850	+	EXACT	refGene	NR_038264	ADAMTS9-AS2	64670545	64997143	+	Homo sapiens ADAMTS9 antisense RNA 2 (non-protein coding) (ADAMTS9-AS2), non-coding RNA.	7908	2167	4088	4683	2546	2529	2752	3173	3855	3748	4444	2702.81	1874.13	3563.93	1806.82	2522.69	2494.07	2623.53	1789.73	2942.52	2797.64	5172.68	3065.22	1.229	0.410229	1
srna405003	AAGGCTTTTTCTCTGA	16	14	chr9	18880532	18880547	+	EXACT	refGene	NM_001040272	ADAMTSL1	18474078	18910947	+	Homo sapiens ADAMTS-like 1 (ADAMTSL1), transcript variant 4, mRNA.				1			1	2	24			0	0	0.761035	0	0.916674	0.335542	0	0	18.3192	0	0	3.66384	10.9192	0.415415	0
srna1870037	CACCCCGCGCCCTCT	15	8	chr9	136400123	136400137	+	EXACT	refGene	NM_001145320	ADAMTSL2	136397285	136440641	+	Homo sapiens ADAMTS-like 2 (ADAMTSL2), transcript variant 2, mRNA.	8	48	75	18	13	19	96	88	43	17	4	49.5868	9.56938	13.6986	13.5743	88.0007	34.886	2.36141	39.6432	32.8219	12.6894	5.23286	18.5498	0.531726	0.371643	0
srna1870037	CACCCCGCGCCCTCT	15	8	chr9	136400123	136400137	+	EXACT	refGene	NM_014694	ADAMTSL2	136399974	136440641	+	Homo sapiens ADAMTS-like 2 (ADAMTSL2), transcript variant 1, mRNA.	8	48	75	18	13	19	96	88	43	17	4	49.5868	9.56938	13.6986	13.5743	88.0007	34.886	2.36141	39.6432	32.8219	12.6894	5.23286	18.5498	0.531726	0.371643	0
srna2773246	CGGCGGCGGCGGCGACT	17	17	chr15	84322858	84322874	+	EXACT	refGene	NM_207517	ADAMTSL3	84322837	84708593	+	Homo sapiens ADAMTS-like 3 (ADAMTSL3), mRNA.		7	11	3	1	4	8	5		1		7.27273	0.736106	2.28311	2.85776	7.33339	4.09662	0	5.7813	0	0.746436	0	1.30555	0.318689	0.153206	0
srna4796873	TAGCACCATCTGAAA	15	8	chr7	940617	940631	-	EXACT	refGene	NM_006869	ADAP1	937536	994289	-	Homo sapiens ArfGAP with dual PH domains 1 (ADAP1), mRNA.	43	33	37	21	24	26	13	36	19	12	45	24.4628	17.6665	15.9817	18.5754	11.9168	17.7207	26.5659	27.2547	14.5027	8.95723	28.1266	21.0814	1.18965	0.47596	0
srna112165	AAAGCAATACACTGAA	16	7	chr21	46613685	46613700	+	EXACT	refGene	NM_001112	ADARB1	46494492	46646478	+	Homo sapiens adenosine deaminase, RNA-specific, B1 (ADARB1), transcript variant 1, mRNA.	710	414	876	992	257	264	822	730	790	467	245	579.174	189.179	754.947	188.612	753.506	493.084	144.637	341.923	603.007	348.586	464.417	380.514	0.771702	0.476253	1
srna112165	AAAGCAATACACTGAA	16	7	chr21	46613685	46613700	+	EXACT	refGene	NM_001160230	ADARB1	46494492	46646478	+	Homo sapiens adenosine deaminase, RNA-specific, B1 (ADARB1), transcript variant 7, mRNA.	710	414	876	992	257	264	822	730	790	467	245	579.174	189.179	754.947	188.612	753.506	493.084	144.637	341.923	603.007	348.586	464.417	380.514	0.771702	0.476253	1
srna112165	AAAGCAATACACTGAA	16	7	chr21	46613685	46613700	+	EXACT	refGene	NM_015833	ADARB1	46494492	46646478	+	Homo sapiens adenosine deaminase, RNA-specific, B1 (ADARB1), transcript variant 2, mRNA.	710	414	876	992	257	264	822	730	790	467	245	579.174	189.179	754.947	188.612	753.506	493.084	144.637	341.923	603.007	348.586	464.417	380.514	0.771702	0.476253	1
srna112165	AAAGCAATACACTGAA	16	7	chr21	46613685	46613700	+	EXACT	refGene	NM_015834	ADARB1	46494492	46646478	+	Homo sapiens adenosine deaminase, RNA-specific, B1 (ADARB1), transcript variant 3, mRNA.	710	414	876	992	257	264	822	730	790	467	245	579.174	189.179	754.947	188.612	753.506	493.084	144.637	341.923	603.007	348.586	464.417	380.514	0.771702	0.476253	1
srna112165	AAAGCAATACACTGAA	16	7	chr21	46613685	46613700	+	EXACT	refGene	NR_027672	ADARB1	46494492	46646478	+	Homo sapiens adenosine deaminase, RNA-specific, B1 (ADARB1), transcript variant 5, non-coding RNA.	710	414	876	992	257	264	822	730	790	467	245	579.174	189.179	754.947	188.612	753.506	493.084	144.637	341.923	603.007	348.586	464.417	380.514	0.771702	0.476253	1
srna112165	AAAGCAATACACTGAA	16	7	chr21	46613685	46613700	+	EXACT	refGene	NR_027673	ADARB1	46494492	46646478	+	Homo sapiens adenosine deaminase, RNA-specific, B1 (ADARB1), transcript variant 4, non-coding RNA.	710	414	876	992	257	264	822	730	790	467	245	579.174	189.179	754.947	188.612	753.506	493.084	144.637	341.923	603.007	348.586	464.417	380.514	0.771702	0.476253	1
srna349859	AAGCAATACACTGAA	15	13	chr21	46613686	46613700	+	EXACT	refGene	NM_001112	ADARB1	46494492	46646478	+	Homo sapiens adenosine deaminase, RNA-specific, B1 (ADARB1), transcript variant 1, mRNA.	334	186	388	483	116	125	401	294	347	181	121	256.529	85.3883	367.58	89.3049	367.586	233.278	71.4328	153.617	264.865	135.105	218.472	168.698	0.723166	0.399586	1
srna349859	AAGCAATACACTGAA	15	13	chr21	46613686	46613700	+	EXACT	refGene	NM_001160230	ADARB1	46494492	46646478	+	Homo sapiens adenosine deaminase, RNA-specific, B1 (ADARB1), transcript variant 7, mRNA.	334	186	388	483	116	125	401	294	347	181	121	256.529	85.3883	367.58	89.3049	367.586	233.278	71.4328	153.617	264.865	135.105	218.472	168.698	0.723166	0.399586	1
srna349859	AAGCAATACACTGAA	15	13	chr21	46613686	46613700	+	EXACT	refGene	NM_015833	ADARB1	46494492	46646478	+	Homo sapiens adenosine deaminase, RNA-specific, B1 (ADARB1), transcript variant 2, mRNA.	334	186	388	483	116	125	401	294	347	181	121	256.529	85.3883	367.58	89.3049	367.586	233.278	71.4328	153.617	264.865	135.105	218.472	168.698	0.723166	0.399586	1
srna349859	AAGCAATACACTGAA	15	13	chr21	46613686	46613700	+	EXACT	refGene	NM_015834	ADARB1	46494492	46646478	+	Homo sapiens adenosine deaminase, RNA-specific, B1 (ADARB1), transcript variant 3, mRNA.	334	186	388	483	116	125	401	294	347	181	121	256.529	85.3883	367.58	89.3049	367.586	233.278	71.4328	153.617	264.865	135.105	218.472	168.698	0.723166	0.399586	1
srna349859	AAGCAATACACTGAA	15	13	chr21	46613686	46613700	+	EXACT	refGene	NR_027672	ADARB1	46494492	46646478	+	Homo sapiens adenosine deaminase, RNA-specific, B1 (ADARB1), transcript variant 5, non-coding RNA.	334	186	388	483	116	125	401	294	347	181	121	256.529	85.3883	367.58	89.3049	367.586	233.278	71.4328	153.617	264.865	135.105	218.472	168.698	0.723166	0.399586	1
srna349859	AAGCAATACACTGAA	15	13	chr21	46613686	46613700	+	EXACT	refGene	NR_027673	ADARB1	46494492	46646478	+	Homo sapiens adenosine deaminase, RNA-specific, B1 (ADARB1), transcript variant 4, non-coding RNA.	334	186	388	483	116	125	401	294	347	181	121	256.529	85.3883	367.58	89.3049	367.586	233.278	71.4328	153.617	264.865	135.105	218.472	168.698	0.723166	0.399586	1
srna112164	AAAGCAATACACTGA	15	19	chr21	46613685	46613699	+	EXACT	refGene	NM_001112	ADARB1	46494492	46646478	+	Homo sapiens adenosine deaminase, RNA-specific, B1 (ADARB1), transcript variant 1, mRNA.	62	44	108	105	27	31	91	53	103	55	17	71.405	19.8749	79.9087	22.1476	83.4174	55.3507	10.036	36.3396	78.62	41.054	40.5547	41.3208	0.746528	0.457021	0
srna112164	AAAGCAATACACTGA	15	19	chr21	46613685	46613699	+	EXACT	refGene	NM_001160230	ADARB1	46494492	46646478	+	Homo sapiens adenosine deaminase, RNA-specific, B1 (ADARB1), transcript variant 7, mRNA.	62	44	108	105	27	31	91	53	103	55	17	71.405	19.8749	79.9087	22.1476	83.4174	55.3507	10.036	36.3396	78.62	41.054	40.5547	41.3208	0.746528	0.457021	0
srna112164	AAAGCAATACACTGA	15	19	chr21	46613685	46613699	+	EXACT	refGene	NM_015833	ADARB1	46494492	46646478	+	Homo sapiens adenosine deaminase, RNA-specific, B1 (ADARB1), transcript variant 2, mRNA.	62	44	108	105	27	31	91	53	103	55	17	71.405	19.8749	79.9087	22.1476	83.4174	55.3507	10.036	36.3396	78.62	41.054	40.5547	41.3208	0.746528	0.457021	0
srna112164	AAAGCAATACACTGA	15	19	chr21	46613685	46613699	+	EXACT	refGene	NM_015834	ADARB1	46494492	46646478	+	Homo sapiens adenosine deaminase, RNA-specific, B1 (ADARB1), transcript variant 3, mRNA.	62	44	108	105	27	31	91	53	103	55	17	71.405	19.8749	79.9087	22.1476	83.4174	55.3507	10.036	36.3396	78.62	41.054	40.5547	41.3208	0.746528	0.457021	0
srna112164	AAAGCAATACACTGA	15	19	chr21	46613685	46613699	+	EXACT	refGene	NR_027672	ADARB1	46494492	46646478	+	Homo sapiens adenosine deaminase, RNA-specific, B1 (ADARB1), transcript variant 5, non-coding RNA.	62	44	108	105	27	31	91	53	103	55	17	71.405	19.8749	79.9087	22.1476	83.4174	55.3507	10.036	36.3396	78.62	41.054	40.5547	41.3208	0.746528	0.457021	0
srna112164	AAAGCAATACACTGA	15	19	chr21	46613685	46613699	+	EXACT	refGene	NR_027673	ADARB1	46494492	46646478	+	Homo sapiens adenosine deaminase, RNA-specific, B1 (ADARB1), transcript variant 4, non-coding RNA.	62	44	108	105	27	31	91	53	103	55	17	71.405	19.8749	79.9087	22.1476	83.4174	55.3507	10.036	36.3396	78.62	41.054	40.5547	41.3208	0.746528	0.457021	0
srna112166	AAAGCAATACACTGAAA	17	5	chr21	46613685	46613701	+	EXACT	refGene	NM_001112	ADARB1	46494492	46646478	+	Homo sapiens adenosine deaminase, RNA-specific, B1 (ADARB1), transcript variant 1, mRNA.	14	10	42	23	9	5	6	16	20	15	12	27.7686	6.62495	17.5038	3.57219	5.50005	12.1939	7.08424	8.259	15.266	11.1965	9.15751	10.1927	0.835881	0.695217	0
srna112166	AAAGCAATACACTGAAA	17	5	chr21	46613685	46613701	+	EXACT	refGene	NM_001160230	ADARB1	46494492	46646478	+	Homo sapiens adenosine deaminase, RNA-specific, B1 (ADARB1), transcript variant 7, mRNA.	14	10	42	23	9	5	6	16	20	15	12	27.7686	6.62495	17.5038	3.57219	5.50005	12.1939	7.08424	8.259	15.266	11.1965	9.15751	10.1927	0.835881	0.695217	0
srna112166	AAAGCAATACACTGAAA	17	5	chr21	46613685	46613701	+	EXACT	refGene	NM_015833	ADARB1	46494492	46646478	+	Homo sapiens adenosine deaminase, RNA-specific, B1 (ADARB1), transcript variant 2, mRNA.	14	10	42	23	9	5	6	16	20	15	12	27.7686	6.62495	17.5038	3.57219	5.50005	12.1939	7.08424	8.259	15.266	11.1965	9.15751	10.1927	0.835881	0.695217	0
srna112166	AAAGCAATACACTGAAA	17	5	chr21	46613685	46613701	+	EXACT	refGene	NM_015834	ADARB1	46494492	46646478	+	Homo sapiens adenosine deaminase, RNA-specific, B1 (ADARB1), transcript variant 3, mRNA.	14	10	42	23	9	5	6	16	20	15	12	27.7686	6.62495	17.5038	3.57219	5.50005	12.1939	7.08424	8.259	15.266	11.1965	9.15751	10.1927	0.835881	0.695217	0
srna112166	AAAGCAATACACTGAAA	17	5	chr21	46613685	46613701	+	EXACT	refGene	NR_027672	ADARB1	46494492	46646478	+	Homo sapiens adenosine deaminase, RNA-specific, B1 (ADARB1), transcript variant 5, non-coding RNA.	14	10	42	23	9	5	6	16	20	15	12	27.7686	6.62495	17.5038	3.57219	5.50005	12.1939	7.08424	8.259	15.266	11.1965	9.15751	10.1927	0.835881	0.695217	0
srna112166	AAAGCAATACACTGAAA	17	5	chr21	46613685	46613701	+	EXACT	refGene	NR_027673	ADARB1	46494492	46646478	+	Homo sapiens adenosine deaminase, RNA-specific, B1 (ADARB1), transcript variant 4, non-coding RNA.	14	10	42	23	9	5	6	16	20	15	12	27.7686	6.62495	17.5038	3.57219	5.50005	12.1939	7.08424	8.259	15.266	11.1965	9.15751	10.1927	0.835881	0.695217	0
srna1393163	ATAATAGGAGCTTAA	15	18	chr21	46558060	46558074	+	EXACT	refGene	NM_001112	ADARB1	46494492	46646478	+	Homo sapiens adenosine deaminase, RNA-specific, B1 (ADARB1), transcript variant 1, mRNA.	20	9	22	13	8	7	13	11	7	5	3	14.5455	5.88885	9.89346	5.00107	11.9168	9.44912	1.77106	7.4331	5.3431	3.73218	13.0822	6.27232	0.663799	0.264422	0
srna1393163	ATAATAGGAGCTTAA	15	18	chr21	46558060	46558074	+	EXACT	refGene	NM_001160230	ADARB1	46494492	46646478	+	Homo sapiens adenosine deaminase, RNA-specific, B1 (ADARB1), transcript variant 7, mRNA.	20	9	22	13	8	7	13	11	7	5	3	14.5455	5.88885	9.89346	5.00107	11.9168	9.44912	1.77106	7.4331	5.3431	3.73218	13.0822	6.27232	0.663799	0.264422	0
srna1393163	ATAATAGGAGCTTAA	15	18	chr21	46558060	46558074	+	EXACT	refGene	NM_015833	ADARB1	46494492	46646478	+	Homo sapiens adenosine deaminase, RNA-specific, B1 (ADARB1), transcript variant 2, mRNA.	20	9	22	13	8	7	13	11	7	5	3	14.5455	5.88885	9.89346	5.00107	11.9168	9.44912	1.77106	7.4331	5.3431	3.73218	13.0822	6.27232	0.663799	0.264422	0
srna1393163	ATAATAGGAGCTTAA	15	18	chr21	46558060	46558074	+	EXACT	refGene	NM_015834	ADARB1	46494492	46646478	+	Homo sapiens adenosine deaminase, RNA-specific, B1 (ADARB1), transcript variant 3, mRNA.	20	9	22	13	8	7	13	11	7	5	3	14.5455	5.88885	9.89346	5.00107	11.9168	9.44912	1.77106	7.4331	5.3431	3.73218	13.0822	6.27232	0.663799	0.264422	0
srna1393163	ATAATAGGAGCTTAA	15	18	chr21	46558060	46558074	+	EXACT	refGene	NR_027672	ADARB1	46494492	46646478	+	Homo sapiens adenosine deaminase, RNA-specific, B1 (ADARB1), transcript variant 5, non-coding RNA.	20	9	22	13	8	7	13	11	7	5	3	14.5455	5.88885	9.89346	5.00107	11.9168	9.44912	1.77106	7.4331	5.3431	3.73218	13.0822	6.27232	0.663799	0.264422	0
srna1393163	ATAATAGGAGCTTAA	15	18	chr21	46558060	46558074	+	EXACT	refGene	NR_027673	ADARB1	46494492	46646478	+	Homo sapiens adenosine deaminase, RNA-specific, B1 (ADARB1), transcript variant 4, non-coding RNA.	20	9	22	13	8	7	13	11	7	5	3	14.5455	5.88885	9.89346	5.00107	11.9168	9.44912	1.77106	7.4331	5.3431	3.73218	13.0822	6.27232	0.663799	0.264422	0
srna3218097	CTTGACCTGAGCTCA	15	15	chr21	46518799	46518813	+	EXACT	refGene	NM_001112	ADARB1	46494492	46646478	+	Homo sapiens adenosine deaminase, RNA-specific, B1 (ADARB1), transcript variant 1, mRNA.		20	10	7	1	3	9	20	10	6	1	6.61157	0.736106	5.32725	2.14332	8.25007	4.61366	0.590354	16.518	7.63301	4.47861	0	5.844	1.26667	0.723961	0
srna3218097	CTTGACCTGAGCTCA	15	15	chr21	46518799	46518813	+	EXACT	refGene	NM_001160230	ADARB1	46494492	46646478	+	Homo sapiens adenosine deaminase, RNA-specific, B1 (ADARB1), transcript variant 7, mRNA.		20	10	7	1	3	9	20	10	6	1	6.61157	0.736106	5.32725	2.14332	8.25007	4.61366	0.590354	16.518	7.63301	4.47861	0	5.844	1.26667	0.723961	0
srna3218097	CTTGACCTGAGCTCA	15	15	chr21	46518799	46518813	+	EXACT	refGene	NM_015833	ADARB1	46494492	46646478	+	Homo sapiens adenosine deaminase, RNA-specific, B1 (ADARB1), transcript variant 2, mRNA.		20	10	7	1	3	9	20	10	6	1	6.61157	0.736106	5.32725	2.14332	8.25007	4.61366	0.590354	16.518	7.63301	4.47861	0	5.844	1.26667	0.723961	0
srna3218097	CTTGACCTGAGCTCA	15	15	chr21	46518799	46518813	+	EXACT	refGene	NM_015834	ADARB1	46494492	46646478	+	Homo sapiens adenosine deaminase, RNA-specific, B1 (ADARB1), transcript variant 3, mRNA.		20	10	7	1	3	9	20	10	6	1	6.61157	0.736106	5.32725	2.14332	8.25007	4.61366	0.590354	16.518	7.63301	4.47861	0	5.844	1.26667	0.723961	0
srna3218097	CTTGACCTGAGCTCA	15	15	chr21	46518799	46518813	+	EXACT	refGene	NR_027672	ADARB1	46494492	46646478	+	Homo sapiens adenosine deaminase, RNA-specific, B1 (ADARB1), transcript variant 5, non-coding RNA.		20	10	7	1	3	9	20	10	6	1	6.61157	0.736106	5.32725	2.14332	8.25007	4.61366	0.590354	16.518	7.63301	4.47861	0	5.844	1.26667	0.723961	0
srna3218097	CTTGACCTGAGCTCA	15	15	chr21	46518799	46518813	+	EXACT	refGene	NR_027673	ADARB1	46494492	46646478	+	Homo sapiens adenosine deaminase, RNA-specific, B1 (ADARB1), transcript variant 4, non-coding RNA.		20	10	7	1	3	9	20	10	6	1	6.61157	0.736106	5.32725	2.14332	8.25007	4.61366	0.590354	16.518	7.63301	4.47861	0	5.844	1.26667	0.723961	0
srna2202148	CCACCCAGGGACGCC	15	9	chr10	1315159	1315173	-	EXACT	refGene	NM_018702	ADARB2	1223252	1779670	-	Homo sapiens adenosine deaminase, RNA-specific, B2 (ADARB2), mRNA.	48	171	181	199	158	249	297	220	196	211	182	119.669	116.305	151.446	177.895	272.252	167.514	107.444	141.229	149.607	157.498	31.3972	117.435	0.701048	0.211194	1
srna2982543	CTCCCCGTCCTCCCC	15	18	chr10	1599443	1599457	+	EXACT	refGene	NM_018702	ADARB2	1223252	1779670	-	Homo sapiens adenosine deaminase, RNA-specific, B2 (ADARB2), mRNA.	2	13	3	2	1	2	5	3	2	4	1	1.98347	0.736106	1.52207	1.42888	4.58337	2.05078	0.590354	10.7367	1.5266	2.98574	1.30822	3.42952	1.6723	0.517742	0
srna1483348	ATCCCAGCGGGGCCT	15	11	chr1	33585807	33585821	+	EXACT	refGene	NM_052998	ADC	33546713	33585995	+	Homo sapiens arginine decarboxylase (ADC), mRNA.	13	3	10	13	4	5	3	11	8	11	6	6.61157	2.94442	9.89346	3.57219	2.75002	5.15433	3.54212	2.4777	6.1064	8.21079	8.5034	5.76808	1.11907	0.746307	0
srna5612181	TGGCTCAGTTCAGCA	15	17	chr14	78343079	78343093	-	EXACT	refGene	NM_001142545	ADCK1	78266425	78400297	+	Homo sapiens aarF domain containing kinase 1 (ADCK1), transcript variant 2, mRNA.	32	40	33	24	22	18	13	49	26	11	41	21.8182	16.1943	18.2648	12.8599	11.9168	16.2108	24.2045	33.036	19.8458	8.21079	20.9314	21.2457	1.31059	0.29808	0
srna5612181	TGGCTCAGTTCAGCA	15	17	chr14	78343079	78343093	-	EXACT	refGene	NM_020421	ADCK1	78266425	78400297	+	Homo sapiens aarF domain containing kinase 1 (ADCK1), transcript variant 1, mRNA.	32	40	33	24	22	18	13	49	26	11	41	21.8182	16.1943	18.2648	12.8599	11.9168	16.2108	24.2045	33.036	19.8458	8.21079	20.9314	21.2457	1.31059	0.29808	0
srna3669933	GCACTTGACTAGTCTA	16	14	chr14	78287375	78287390	-	EXACT	refGene	NM_001142545	ADCK1	78266425	78400297	+	Homo sapiens aarF domain containing kinase 1 (ADCK1), transcript variant 2, mRNA.		3	6	1	1	2	15	8	3	1	1	3.96694	0.736106	0.761035	1.42888	13.7501	4.12862	0.590354	2.4777	2.2899	0.746436	0	1.22088	0.295711	0.309383	0
srna3669933	GCACTTGACTAGTCTA	16	14	chr14	78287375	78287390	-	EXACT	refGene	NM_020421	ADCK1	78266425	78400297	+	Homo sapiens aarF domain containing kinase 1 (ADCK1), transcript variant 1, mRNA.		3	6	1	1	2	15	8	3	1	1	3.96694	0.736106	0.761035	1.42888	13.7501	4.12862	0.590354	2.4777	2.2899	0.746436	0	1.22088	0.295711	0.309383	0
srna831874	ACTCAAAACCCTTCAGTGACT	21	2	chr5	7635291	7635311	-	EXACT	refGene	NM_020546	ADCY2	7396342	7830194	+	Homo sapiens adenylate cyclase 2 (brain) (ADCY2), mRNA.	5	6	4	7	4	4	11	2	2	2	4	2.64463	2.94442	5.32725	2.85776	10.0834	4.77149	2.36141	4.9554	1.5266	1.49287	3.27054	2.72137	0.570338	0.238921	0
srna433859	AAGTATTGACTCACC	15	6	chr5	7671936	7671950	+	EXACT	refGene	NM_020546	ADCY2	7396342	7830194	+	Homo sapiens adenylate cyclase 2 (brain) (ADCY2), mRNA.	9	2	6	15	2		1	5	4	3	1	3.96694	1.47221	11.4155	0	0.916674	3.55427	0.590354	1.6518	3.0532	2.23931	5.88697	2.68433	0.75524	0.714589	0
srna681671	ACCATCTGAAATCGG	15	2	chr3	123085274	123085288	-	EXACT	refGene	NM_001199642	ADCY5	123001142	123135189	-	Homo sapiens adenylate cyclase 5 (ADCY5), transcript variant 2, mRNA.	18	10	12	15	16	5	8	16	12	12	17	7.93388	11.7777	11.4155	3.57219	7.33339	8.40654	10.036	8.259	9.15961	8.95723	11.7739	9.63716	1.14639	0.480063	0
srna681671	ACCATCTGAAATCGG	15	2	chr3	123085274	123085288	-	EXACT	refGene	NM_183357	ADCY5	123001142	123167392	-	Homo sapiens adenylate cyclase 5 (ADCY5), transcript variant 1, mRNA.	18	10	12	15	16	5	8	16	12	12	17	7.93388	11.7777	11.4155	3.57219	7.33339	8.40654	10.036	8.259	9.15961	8.95723	11.7739	9.63716	1.14639	0.480063	0
srna2331828	CCCCTCCACGCGCCC	15	16	chr3	123138091	123138105	+	EXACT	refGene	NM_183357	ADCY5	123001142	123167392	-	Homo sapiens adenylate cyclase 5 (ADCY5), transcript variant 1, mRNA.	5	3	1	2		3	4	10	7	2	3	0.661157	0	1.52207	2.14332	3.6667	1.59865	1.77106	2.4777	5.3431	1.49287	3.27054	2.87106	1.79593	0.211677	0
srna2932243	CTATCCATTGGTCTT	15	8	chr8	132043570	132043584	+	EXACT	refGene	NM_001115	ADCY8	131792546	132052835	-	Homo sapiens adenylate cyclase 8 (brain) (ADCY8), mRNA.	23	32	20	48	15	14	21	27	12	7	13	13.2231	11.0416	36.5297	10.0021	19.2502	18.0093	7.6746	26.4288	9.15961	5.22505	15.0445	12.7065	0.705551	0.418476	0
srna2932244	CTATCCATTGGTCTTA	16	4	chr8	132043570	132043585	+	EXACT	refGene	NM_001115	ADCY8	131792546	132052835	-	Homo sapiens adenylate cyclase 8 (brain) (ADCY8), mRNA.	8	13	14	12	3	4	5	18	4	5	3	9.2562	2.20832	9.13242	2.85776	4.58337	5.60761	1.77106	10.7367	3.0532	3.73218	5.23286	4.9052	0.87474	0.755062	0
srna4904731	TATCCATTGGTCTTA	15	16	chr8	132043571	132043585	+	EXACT	refGene	NM_001115	ADCY8	131792546	132052835	-	Homo sapiens adenylate cyclase 8 (brain) (ADCY8), mRNA.	3	3	15	10	2	1	6	3	3	2		9.91736	1.47221	7.61035	0.714439	5.50005	5.04288	0	2.4777	2.2899	1.49287	1.96232	1.64456	0.326115	0.126625	0
srna5219046	TCTAACAACATGGCA	15	8	chr16	4143250	4143264	+	EXACT	refGene	NM_001116	ADCY9	4012649	4166186	-	Homo sapiens adenylate cyclase 9 (ADCY9), mRNA.	28	16	39	45	39	18	31	24	15	16	9	25.7851	28.7081	34.2466	12.8599	28.4169	26.0033	5.31318	13.2144	11.4495	11.943	18.315	12.047	0.463288	0.0132781	0
srna1919551	CACTGCACTCCAGCCTGGGCAACATAGCGAGACCCCGTC	39	2	chr16	4033885	4033923	+	EXACT	refGene	NM_001116	ADCY9	4012649	4166186	-	Homo sapiens adenylate cyclase 9 (ADCY9), mRNA.	32	36	17	16	19	33	26	21	36	25	31	11.2397	13.986	12.1766	23.5765	23.8335	16.9625	18.301	29.7324	27.4788	18.6609	20.9314	23.0209	1.35717	0.136342	0
srna856933	ACTGCACTCCAGCCTGGGCAACATAGCGAGACCCCGTC	38	2	chr16	4033886	4033923	+	EXACT	refGene	NM_001116	ADCY9	4012649	4166186	-	Homo sapiens adenylate cyclase 9 (ADCY9), mRNA.	25	33	10	12	23	33	12	11	26	21	35	6.61157	16.9304	9.13242	23.5765	11.0001	13.4502	20.6624	27.2547	19.8458	15.6752	16.3527	19.9581	1.48386	0.120328	0
srna2212371	CCACTGCACTCCAGCCTGGGCAACATAGCGAGACCCCG	38	2	chr16	4033884	4033921	+	EXACT	refGene	NM_001116	ADCY9	4012649	4166186	-	Homo sapiens adenylate cyclase 9 (ADCY9), mRNA.	10	17	14	8	7	13	9	10	11	8	15	9.2562	5.15274	6.08828	9.2877	8.25007	7.607	8.8553	14.0403	8.39631	5.97149	6.54108	8.7609	1.15169	0.510682	0
srna2884349	CTAACAACATGGCAA	15	11	chr16	4143251	4143265	+	EXACT	refGene	NM_001116	ADCY9	4012649	4166186	-	Homo sapiens adenylate cyclase 9 (ADCY9), mRNA.	8	3	6	11	7	6	9	10	5	1	2	3.96694	5.15274	8.37139	4.28663	8.25007	6.00555	1.18071	2.4777	3.8165	0.746436	5.23286	2.69084	0.448059	0.031768	0
srna3742453	GCCACTGCACTCCAGCCTGGGCAACATAGCGAGACCCCG	39	2	chr16	4033883	4033921	+	EXACT	refGene	NM_001116	ADCY9	4012649	4166186	-	Homo sapiens adenylate cyclase 9 (ADCY9), mRNA.	5	14	7	3	6	5	4	2	15	8	12	4.6281	4.41664	2.28311	3.57219	3.6667	3.71335	7.08424	11.5626	11.4495	5.97149	3.27054	7.86768	2.11876	0.0596304	0
srna5299418	TCTGTGGTTCAGTGG	15	14	chr7	31149433	31149447	+	EXACT	refGene	NM_001118	ADCYAP1R1	31092075	31151093	+	Homo sapiens adenylate cyclase activating polypeptide 1 (pituitary) receptor type I (ADCYAP1R1), transcript variant 3, mRNA.	10	7	8	5	10	2	4	2	4	4	5	5.28926	7.36106	3.80518	1.42888	3.6667	4.31021	2.95177	5.7813	3.0532	2.98574	6.54108	4.26262	0.988958	0.970743	0
srna5299418	TCTGTGGTTCAGTGG	15	14	chr7	31149433	31149447	+	EXACT	refGene	NM_001199635	ADCYAP1R1	31092075	31151093	+	Homo sapiens adenylate cyclase activating polypeptide 1 (pituitary) receptor type I (ADCYAP1R1), transcript variant 1, mRNA.	10	7	8	5	10	2	4	2	4	4	5	5.28926	7.36106	3.80518	1.42888	3.6667	4.31021	2.95177	5.7813	3.0532	2.98574	6.54108	4.26262	0.988958	0.970743	0
srna5299418	TCTGTGGTTCAGTGG	15	14	chr7	31149433	31149447	+	EXACT	refGene	NM_001199636	ADCYAP1R1	31092075	31151093	+	Homo sapiens adenylate cyclase activating polypeptide 1 (pituitary) receptor type I (ADCYAP1R1), transcript variant 2, mRNA.	10	7	8	5	10	2	4	2	4	4	5	5.28926	7.36106	3.80518	1.42888	3.6667	4.31021	2.95177	5.7813	3.0532	2.98574	6.54108	4.26262	0.988958	0.970743	0
srna5299418	TCTGTGGTTCAGTGG	15	14	chr7	31149433	31149447	+	EXACT	refGene	NM_001199637	ADCYAP1R1	31092075	31151093	+	Homo sapiens adenylate cyclase activating polypeptide 1 (pituitary) receptor type I (ADCYAP1R1), transcript variant 4, mRNA.	10	7	8	5	10	2	4	2	4	4	5	5.28926	7.36106	3.80518	1.42888	3.6667	4.31021	2.95177	5.7813	3.0532	2.98574	6.54108	4.26262	0.988958	0.970743	0
srna5029326	TCAGTGCATGACAGAACT	18	2	chr4	2871382	2871399	-	EXACT	refGene	NM_001119	ADD1	2845583	2931802	+	Homo sapiens adducin 1 (alpha) (ADD1), transcript variant 1, mRNA.	8	27	13	10	16	9	5	15	8	6	17	8.59504	11.7777	7.61035	6.42995	4.58337	7.79928	10.036	22.2993	6.1064	4.47861	5.23286	9.63064	1.23481	0.62486	0
srna5029326	TCAGTGCATGACAGAACT	18	2	chr4	2871382	2871399	-	EXACT	refGene	NM_014189	ADD1	2845583	2931802	+	Homo sapiens adducin 1 (alpha) (ADD1), transcript variant 2, mRNA.	8	27	13	10	16	9	5	15	8	6	17	8.59504	11.7777	7.61035	6.42995	4.58337	7.79928	10.036	22.2993	6.1064	4.47861	5.23286	9.63064	1.23481	0.62486	0
srna5029326	TCAGTGCATGACAGAACT	18	2	chr4	2871382	2871399	-	EXACT	refGene	NM_014190	ADD1	2845583	2931802	+	Homo sapiens adducin 1 (alpha) (ADD1), transcript variant 3, mRNA.	8	27	13	10	16	9	5	15	8	6	17	8.59504	11.7777	7.61035	6.42995	4.58337	7.79928	10.036	22.2993	6.1064	4.47861	5.23286	9.63064	1.23481	0.62486	0
srna5029326	TCAGTGCATGACAGAACT	18	2	chr4	2871382	2871399	-	EXACT	refGene	NM_176801	ADD1	2845583	2931802	+	Homo sapiens adducin 1 (alpha) (ADD1), transcript variant 4, mRNA.	8	27	13	10	16	9	5	15	8	6	17	8.59504	11.7777	7.61035	6.42995	4.58337	7.79928	10.036	22.2993	6.1064	4.47861	5.23286	9.63064	1.23481	0.62486	0
srna5094179	TCCCCGCGCCCCCGCC	16	12	chr4	2845802	2845817	-	EXACT	refGene	NM_001119	ADD1	2845583	2931802	+	Homo sapiens adducin 1 (alpha) (ADD1), transcript variant 1, mRNA.	2	5	6	4		1	13	12	4	1		3.96694	0	3.04414	0.714439	11.9168	3.92846	0	4.1295	3.0532	0.746436	1.30822	1.84747	0.470279	0.39888	0
srna5094179	TCCCCGCGCCCCCGCC	16	12	chr4	2845802	2845817	-	EXACT	refGene	NM_014189	ADD1	2845583	2931802	+	Homo sapiens adducin 1 (alpha) (ADD1), transcript variant 2, mRNA.	2	5	6	4		1	13	12	4	1		3.96694	0	3.04414	0.714439	11.9168	3.92846	0	4.1295	3.0532	0.746436	1.30822	1.84747	0.470279	0.39888	0
srna5094179	TCCCCGCGCCCCCGCC	16	12	chr4	2845802	2845817	-	EXACT	refGene	NM_014190	ADD1	2845583	2931802	+	Homo sapiens adducin 1 (alpha) (ADD1), transcript variant 3, mRNA.	2	5	6	4		1	13	12	4	1		3.96694	0	3.04414	0.714439	11.9168	3.92846	0	4.1295	3.0532	0.746436	1.30822	1.84747	0.470279	0.39888	0
srna5094179	TCCCCGCGCCCCCGCC	16	12	chr4	2845802	2845817	-	EXACT	refGene	NM_176801	ADD1	2845583	2931802	+	Homo sapiens adducin 1 (alpha) (ADD1), transcript variant 4, mRNA.	2	5	6	4		1	13	12	4	1		3.96694	0	3.04414	0.714439	11.9168	3.92846	0	4.1295	3.0532	0.746436	1.30822	1.84747	0.470279	0.39888	0
srna5094177	TCCCCGCGCCCCCGC	15	18	chr4	2845803	2845817	-	EXACT	refGene	NM_001119	ADD1	2845583	2931802	+	Homo sapiens adducin 1 (alpha) (ADD1), transcript variant 1, mRNA.	1	7	3		1	1	4	15	4	5	2	1.98347	0.736106	0	0.714439	3.6667	1.42014	1.18071	5.7813	3.0532	3.73218	0.654108	2.8803	2.02818	0.234965	0
srna5094177	TCCCCGCGCCCCCGC	15	18	chr4	2845803	2845817	-	EXACT	refGene	NM_014189	ADD1	2845583	2931802	+	Homo sapiens adducin 1 (alpha) (ADD1), transcript variant 2, mRNA.	1	7	3		1	1	4	15	4	5	2	1.98347	0.736106	0	0.714439	3.6667	1.42014	1.18071	5.7813	3.0532	3.73218	0.654108	2.8803	2.02818	0.234965	0
srna5094177	TCCCCGCGCCCCCGC	15	18	chr4	2845803	2845817	-	EXACT	refGene	NM_014190	ADD1	2845583	2931802	+	Homo sapiens adducin 1 (alpha) (ADD1), transcript variant 3, mRNA.	1	7	3		1	1	4	15	4	5	2	1.98347	0.736106	0	0.714439	3.6667	1.42014	1.18071	5.7813	3.0532	3.73218	0.654108	2.8803	2.02818	0.234965	0
srna5094177	TCCCCGCGCCCCCGC	15	18	chr4	2845803	2845817	-	EXACT	refGene	NM_176801	ADD1	2845583	2931802	+	Homo sapiens adducin 1 (alpha) (ADD1), transcript variant 4, mRNA.	1	7	3		1	1	4	15	4	5	2	1.98347	0.736106	0	0.714439	3.6667	1.42014	1.18071	5.7813	3.0532	3.73218	0.654108	2.8803	2.02818	0.234965	0
srna903838	ACTTTTAAGGGATAA	15	17	chr2	3511323	3511337	-	EXACT	refGene	NM_018269	ADI1	3501689	3523350	-	Homo sapiens acireductone dioxygenase 1 (ADI1), mRNA.		4	2	11	5	1	3	9	4	2		1.32231	3.68053	8.37139	0.714439	2.75002	3.36774	0	3.3036	3.0532	1.49287	0	1.56993	0.466169	0.284424	0
srna1433341	ATAGTTTAAATTAGAA	16	16	chr10	76262156	76262171	+	EXACT	refGene	NM_001123	ADK	75936246	76469061	+	Homo sapiens adenosine kinase (ADK), transcript variant 1, mRNA.	31	8	10	18	9	12	4	8	16	22	16	6.61157	6.62495	13.6986	8.57327	3.6667	7.83502	9.44566	6.6072	12.2128	16.4216	20.2773	12.9929	1.65831	0.123514	0
srna1433341	ATAGTTTAAATTAGAA	16	16	chr10	76262156	76262171	+	EXACT	refGene	NM_001202449	ADK	75936246	76469061	+	Homo sapiens adenosine kinase (ADK), transcript variant 3, mRNA.	31	8	10	18	9	12	4	8	16	22	16	6.61157	6.62495	13.6986	8.57327	3.6667	7.83502	9.44566	6.6072	12.2128	16.4216	20.2773	12.9929	1.65831	0.123514	0
srna1433341	ATAGTTTAAATTAGAA	16	16	chr10	76262156	76262171	+	EXACT	refGene	NM_001202450	ADK	75910942	76469061	+	Homo sapiens adenosine kinase (ADK), transcript variant 4, mRNA.	31	8	10	18	9	12	4	8	16	22	16	6.61157	6.62495	13.6986	8.57327	3.6667	7.83502	9.44566	6.6072	12.2128	16.4216	20.2773	12.9929	1.65831	0.123514	0
srna1433341	ATAGTTTAAATTAGAA	16	16	chr10	76262156	76262171	+	EXACT	refGene	NM_006721	ADK	75910942	76469061	+	Homo sapiens adenosine kinase (ADK), transcript variant 2, mRNA.	31	8	10	18	9	12	4	8	16	22	16	6.61157	6.62495	13.6986	8.57327	3.6667	7.83502	9.44566	6.6072	12.2128	16.4216	20.2773	12.9929	1.65831	0.123514	0
srna2058147	CAGGTCTGTGATGCC	15	13	chr8	26686102	26686116	+	EXACT	refGene	NM_000680	ADRA1A	26627221	26722922	-	Homo sapiens adrenergic, alpha-1A-, receptor (ADRA1A), transcript variant 1, mRNA.	23	15	14	17	7	9	17	25	12	13	13	9.2562	5.15274	12.9376	6.42995	15.5835	9.87199	7.6746	12.3885	9.15961	9.70366	15.0445	10.7942	1.09341	0.706791	0
srna2058147	CAGGTCTGTGATGCC	15	13	chr8	26686102	26686116	+	EXACT	refGene	NM_033302	ADRA1A	26613912	26722922	-	Homo sapiens adrenergic, alpha-1A-, receptor (ADRA1A), transcript variant 3, mRNA.	23	15	14	17	7	9	17	25	12	13	13	9.2562	5.15274	12.9376	6.42995	15.5835	9.87199	7.6746	12.3885	9.15961	9.70366	15.0445	10.7942	1.09341	0.706791	0
srna2058147	CAGGTCTGTGATGCC	15	13	chr8	26686102	26686116	+	EXACT	refGene	NM_033303	ADRA1A	26605666	26722922	-	Homo sapiens adrenergic, alpha-1A-, receptor (ADRA1A), transcript variant 2, mRNA.	23	15	14	17	7	9	17	25	12	13	13	9.2562	5.15274	12.9376	6.42995	15.5835	9.87199	7.6746	12.3885	9.15961	9.70366	15.0445	10.7942	1.09341	0.706791	0
srna2058147	CAGGTCTGTGATGCC	15	13	chr8	26686102	26686116	+	EXACT	refGene	NM_033304	ADRA1A	26623370	26722922	-	Homo sapiens adrenergic, alpha-1A-, receptor (ADRA1A), transcript variant 4, mRNA.	23	15	14	17	7	9	17	25	12	13	13	9.2562	5.15274	12.9376	6.42995	15.5835	9.87199	7.6746	12.3885	9.15961	9.70366	15.0445	10.7942	1.09341	0.706791	0
srna628725	ACAGGTCTGTGATGCC	16	5	chr8	26686101	26686116	+	EXACT	refGene	NM_000680	ADRA1A	26627221	26722922	-	Homo sapiens adrenergic, alpha-1A-, receptor (ADRA1A), transcript variant 1, mRNA.	8	7	8	3	4	2	12	9	7	3	7	5.28926	2.94442	2.28311	1.42888	11.0001	4.58915	4.13248	5.7813	5.3431	2.23931	5.23286	4.54581	0.990556	0.982108	0
srna628725	ACAGGTCTGTGATGCC	16	5	chr8	26686101	26686116	+	EXACT	refGene	NM_033302	ADRA1A	26613912	26722922	-	Homo sapiens adrenergic, alpha-1A-, receptor (ADRA1A), transcript variant 3, mRNA.	8	7	8	3	4	2	12	9	7	3	7	5.28926	2.94442	2.28311	1.42888	11.0001	4.58915	4.13248	5.7813	5.3431	2.23931	5.23286	4.54581	0.990556	0.982108	0
srna628725	ACAGGTCTGTGATGCC	16	5	chr8	26686101	26686116	+	EXACT	refGene	NM_033303	ADRA1A	26605666	26722922	-	Homo sapiens adrenergic, alpha-1A-, receptor (ADRA1A), transcript variant 2, mRNA.	8	7	8	3	4	2	12	9	7	3	7	5.28926	2.94442	2.28311	1.42888	11.0001	4.58915	4.13248	5.7813	5.3431	2.23931	5.23286	4.54581	0.990556	0.982108	0
srna628725	ACAGGTCTGTGATGCC	16	5	chr8	26686101	26686116	+	EXACT	refGene	NM_033304	ADRA1A	26623370	26722922	-	Homo sapiens adrenergic, alpha-1A-, receptor (ADRA1A), transcript variant 4, mRNA.	8	7	8	3	4	2	12	9	7	3	7	5.28926	2.94442	2.28311	1.42888	11.0001	4.58915	4.13248	5.7813	5.3431	2.23931	5.23286	4.54581	0.990556	0.982108	0
srna2652241	CGCCCCGCGCGCGCG	15	7	chr22	25960864	25960878	-	EXACT	refGene	NM_005160	ADRBK2	25960860	26125258	+	Homo sapiens adrenergic, beta, receptor kinase 2 (ADRBK2), mRNA.	22	168	122	61	21	51	203	122	69	47	25	80.6612	15.4582	46.4231	36.4364	186.085	73.0128	14.7588	138.751	52.6677	35.0825	14.3904	51.1301	0.70029	0.581174	0
srna3317029	GAACTGCTAACTCATA	16	6	chr22	26032473	26032488	+	EXACT	refGene	NM_005160	ADRBK2	25960860	26125258	+	Homo sapiens adrenergic, beta, receptor kinase 2 (ADRBK2), mRNA.	11	3	5	7	5	1	3	5	1	5	4	3.30579	3.68053	5.32725	0.714439	2.75002	3.1556	2.36141	2.4777	0.763301	3.73218	7.19519	3.30596	1.04765	0.912013	0
srna2457277	CCGGCGGCGGGAGAA	15	4	chr4	7864144	7864158	+	EXACT	refGene	NM_001134647	AFAP1	7760439	7941653	-	Homo sapiens actin filament associated protein 1 (AFAP1), transcript variant a, mRNA.	54	98	211	187	48	20	160	122	92	66	51	139.504	35.3331	142.314	14.2888	146.668	95.6215	30.108	80.9382	70.2236	49.2648	35.3218	53.1713	0.55606	0.226878	0
srna2457277	CCGGCGGCGGGAGAA	15	4	chr4	7864144	7864158	+	EXACT	refGene	NM_198595	AFAP1	7760439	7941653	-	Homo sapiens actin filament associated protein 1 (AFAP1), transcript variant 2, mRNA.	54	98	211	187	48	20	160	122	92	66	51	139.504	35.3331	142.314	14.2888	146.668	95.6215	30.108	80.9382	70.2236	49.2648	35.3218	53.1713	0.55606	0.226878	0
srna3896875	GCGGGCGTCGCGGCC	15	4	chr5	148651556	148651570	-	EXACT	refGene	NM_001146337	AFAP1L1	148651400	148721367	+	Homo sapiens actin filament associated protein 1-like 1 (AFAP1L1), transcript variant 2, mRNA.	1	5	8			2	6	12	6	3		5.28926	0	0	1.42888	5.50005	2.44364	0	4.1295	4.5798	2.23931	0.654108	2.32054	0.949627	0.938114	0
srna3896875	GCGGGCGTCGCGGCC	15	4	chr5	148651556	148651570	-	EXACT	refGene	NM_152406	AFAP1L1	148651400	148721367	+	Homo sapiens actin filament associated protein 1-like 1 (AFAP1L1), transcript variant 1, mRNA.	1	5	8			2	6	12	6	3		5.28926	0	0	1.42888	5.50005	2.44364	0	4.1295	4.5798	2.23931	0.654108	2.32054	0.949627	0.938114	0
srna828593	ACTAGTGATTTTGTT	15	17	chr4	88028328	88028342	+	EXACT	refGene	NM_001166693	AFF1	87856153	88062206	+	Homo sapiens AF4/FMR2 family, member 1 (AFF1), transcript variant 1, mRNA.	14	12	34	38	21	12	15	17	25	22	11	22.4793	15.4582	28.9193	8.57327	13.7501	17.8361	6.49389	9.9108	19.0825	16.4216	9.15751	12.2133	0.684751	0.229626	0
srna828593	ACTAGTGATTTTGTT	15	17	chr4	88028328	88028342	+	EXACT	refGene	NM_005935	AFF1	87928152	88062191	+	Homo sapiens AF4/FMR2 family, member 1 (AFF1), transcript variant 2, mRNA.	14	12	34	38	21	12	15	17	25	22	11	22.4793	15.4582	28.9193	8.57327	13.7501	17.8361	6.49389	9.9108	19.0825	16.4216	9.15751	12.2133	0.684751	0.229626	0
srna419975	AAGGTATTGAAAAAC	15	16	chrX	147665973	147665987	+	EXACT	refGene	NM_001169122	AFF2	147582138	148082193	+	Homo sapiens AF4/FMR2 family, member 2 (AFF2), transcript variant 2, mRNA.	19	6	39	47	27	9	23	42	20	7	7	25.7851	19.8749	35.7686	6.42995	21.0835	21.7884	4.13248	4.9554	15.266	5.22505	12.428	8.4014	0.38559	0.04573	0
srna419975	AAGGTATTGAAAAAC	15	16	chrX	147665973	147665987	+	EXACT	refGene	NM_001169123	AFF2	147582138	148082193	+	Homo sapiens AF4/FMR2 family, member 2 (AFF2), transcript variant 3, mRNA.	19	6	39	47	27	9	23	42	20	7	7	25.7851	19.8749	35.7686	6.42995	21.0835	21.7884	4.13248	4.9554	15.266	5.22505	12.428	8.4014	0.38559	0.04573	0
srna419975	AAGGTATTGAAAAAC	15	16	chrX	147665973	147665987	+	EXACT	refGene	NM_001169124	AFF2	147582138	148082193	+	Homo sapiens AF4/FMR2 family, member 2 (AFF2), transcript variant 4, mRNA.	19	6	39	47	27	9	23	42	20	7	7	25.7851	19.8749	35.7686	6.42995	21.0835	21.7884	4.13248	4.9554	15.266	5.22505	12.428	8.4014	0.38559	0.04573	0
srna419975	AAGGTATTGAAAAAC	15	16	chrX	147665973	147665987	+	EXACT	refGene	NM_001169125	AFF2	147582138	148082193	+	Homo sapiens AF4/FMR2 family, member 2 (AFF2), transcript variant 5, mRNA.	19	6	39	47	27	9	23	42	20	7	7	25.7851	19.8749	35.7686	6.42995	21.0835	21.7884	4.13248	4.9554	15.266	5.22505	12.428	8.4014	0.38559	0.04573	0
srna419975	AAGGTATTGAAAAAC	15	16	chrX	147665973	147665987	+	EXACT	refGene	NM_002025	AFF2	147582138	148082193	+	Homo sapiens AF4/FMR2 family, member 2 (AFF2), transcript variant 1, mRNA.	19	6	39	47	27	9	23	42	20	7	7	25.7851	19.8749	35.7686	6.42995	21.0835	21.7884	4.13248	4.9554	15.266	5.22505	12.428	8.4014	0.38559	0.04573	0
srna5089795	TCCCCCCCCCCCCCCCCCCCCCCCCC	26	12	chrX	147930890	147930915	+	EXACT	refGene	NM_001169122	AFF2	147582138	148082193	+	Homo sapiens AF4/FMR2 family, member 2 (AFF2), transcript variant 2, mRNA.		2	13	3	4	5	29	8	7	5	2	8.59504	2.94442	2.28311	3.57219	26.5836	8.79566	1.18071	1.6518	5.3431	3.73218	0	2.38156	0.270765	0.237307	0
srna5089795	TCCCCCCCCCCCCCCCCCCCCCCCCC	26	12	chrX	147930890	147930915	+	EXACT	refGene	NM_001169123	AFF2	147582138	148082193	+	Homo sapiens AF4/FMR2 family, member 2 (AFF2), transcript variant 3, mRNA.		2	13	3	4	5	29	8	7	5	2	8.59504	2.94442	2.28311	3.57219	26.5836	8.79566	1.18071	1.6518	5.3431	3.73218	0	2.38156	0.270765	0.237307	0
srna5089795	TCCCCCCCCCCCCCCCCCCCCCCCCC	26	12	chrX	147930890	147930915	+	EXACT	refGene	NM_001169124	AFF2	147582138	148082193	+	Homo sapiens AF4/FMR2 family, member 2 (AFF2), transcript variant 4, mRNA.		2	13	3	4	5	29	8	7	5	2	8.59504	2.94442	2.28311	3.57219	26.5836	8.79566	1.18071	1.6518	5.3431	3.73218	0	2.38156	0.270765	0.237307	0
srna5089795	TCCCCCCCCCCCCCCCCCCCCCCCCC	26	12	chrX	147930890	147930915	+	EXACT	refGene	NM_001169125	AFF2	147582138	148082193	+	Homo sapiens AF4/FMR2 family, member 2 (AFF2), transcript variant 5, mRNA.		2	13	3	4	5	29	8	7	5	2	8.59504	2.94442	2.28311	3.57219	26.5836	8.79566	1.18071	1.6518	5.3431	3.73218	0	2.38156	0.270765	0.237307	0
srna5089795	TCCCCCCCCCCCCCCCCCCCCCCCCC	26	12	chrX	147930890	147930915	+	EXACT	refGene	NM_001170628	AFF2	147800614	148082193	+	Homo sapiens AF4/FMR2 family, member 2 (AFF2), transcript variant 6, mRNA.		2	13	3	4	5	29	8	7	5	2	8.59504	2.94442	2.28311	3.57219	26.5836	8.79566	1.18071	1.6518	5.3431	3.73218	0	2.38156	0.270765	0.237307	0
srna5089795	TCCCCCCCCCCCCCCCCCCCCCCCCC	26	12	chrX	147930890	147930915	+	EXACT	refGene	NM_002025	AFF2	147582138	148082193	+	Homo sapiens AF4/FMR2 family, member 2 (AFF2), transcript variant 1, mRNA.		2	13	3	4	5	29	8	7	5	2	8.59504	2.94442	2.28311	3.57219	26.5836	8.79566	1.18071	1.6518	5.3431	3.73218	0	2.38156	0.270765	0.237307	0
srna5089792	TCCCCCCCCCCCCCCCCCCCCCC	23	14	chrX	147930890	147930912	+	EXACT	refGene	NM_001169122	AFF2	147582138	148082193	+	Homo sapiens AF4/FMR2 family, member 2 (AFF2), transcript variant 2, mRNA.	1	9	12	2	3	4	23	10	7	5	2	7.93388	2.20832	1.52207	2.85776	21.0835	7.12111	1.18071	7.4331	5.3431	3.73218	0.654108	3.66864	0.515178	0.415072	0
srna5089792	TCCCCCCCCCCCCCCCCCCCCCC	23	14	chrX	147930890	147930912	+	EXACT	refGene	NM_001169123	AFF2	147582138	148082193	+	Homo sapiens AF4/FMR2 family, member 2 (AFF2), transcript variant 3, mRNA.	1	9	12	2	3	4	23	10	7	5	2	7.93388	2.20832	1.52207	2.85776	21.0835	7.12111	1.18071	7.4331	5.3431	3.73218	0.654108	3.66864	0.515178	0.415072	0
srna5089792	TCCCCCCCCCCCCCCCCCCCCCC	23	14	chrX	147930890	147930912	+	EXACT	refGene	NM_001169124	AFF2	147582138	148082193	+	Homo sapiens AF4/FMR2 family, member 2 (AFF2), transcript variant 4, mRNA.	1	9	12	2	3	4	23	10	7	5	2	7.93388	2.20832	1.52207	2.85776	21.0835	7.12111	1.18071	7.4331	5.3431	3.73218	0.654108	3.66864	0.515178	0.415072	0
srna5089792	TCCCCCCCCCCCCCCCCCCCCCC	23	14	chrX	147930890	147930912	+	EXACT	refGene	NM_001169125	AFF2	147582138	148082193	+	Homo sapiens AF4/FMR2 family, member 2 (AFF2), transcript variant 5, mRNA.	1	9	12	2	3	4	23	10	7	5	2	7.93388	2.20832	1.52207	2.85776	21.0835	7.12111	1.18071	7.4331	5.3431	3.73218	0.654108	3.66864	0.515178	0.415072	0
srna5089792	TCCCCCCCCCCCCCCCCCCCCCC	23	14	chrX	147930890	147930912	+	EXACT	refGene	NM_001170628	AFF2	147800614	148082193	+	Homo sapiens AF4/FMR2 family, member 2 (AFF2), transcript variant 6, mRNA.	1	9	12	2	3	4	23	10	7	5	2	7.93388	2.20832	1.52207	2.85776	21.0835	7.12111	1.18071	7.4331	5.3431	3.73218	0.654108	3.66864	0.515178	0.415072	0
srna5089792	TCCCCCCCCCCCCCCCCCCCCCC	23	14	chrX	147930890	147930912	+	EXACT	refGene	NM_002025	AFF2	147582138	148082193	+	Homo sapiens AF4/FMR2 family, member 2 (AFF2), transcript variant 1, mRNA.	1	9	12	2	3	4	23	10	7	5	2	7.93388	2.20832	1.52207	2.85776	21.0835	7.12111	1.18071	7.4331	5.3431	3.73218	0.654108	3.66864	0.515178	0.415072	0
srna5089793	TCCCCCCCCCCCCCCCCCCCCCCC	24	12	chrX	147930890	147930913	+	EXACT	refGene	NM_001169122	AFF2	147582138	148082193	+	Homo sapiens AF4/FMR2 family, member 2 (AFF2), transcript variant 2, mRNA.	1	16	5	6	6	2	20	4	10	3	2	3.30579	4.41664	4.56621	1.42888	18.3335	6.4102	1.18071	13.2144	7.63301	2.23931	0.654108	4.98431	0.777559	0.722567	0
srna5089793	TCCCCCCCCCCCCCCCCCCCCCCC	24	12	chrX	147930890	147930913	+	EXACT	refGene	NM_001169123	AFF2	147582138	148082193	+	Homo sapiens AF4/FMR2 family, member 2 (AFF2), transcript variant 3, mRNA.	1	16	5	6	6	2	20	4	10	3	2	3.30579	4.41664	4.56621	1.42888	18.3335	6.4102	1.18071	13.2144	7.63301	2.23931	0.654108	4.98431	0.777559	0.722567	0
srna5089793	TCCCCCCCCCCCCCCCCCCCCCCC	24	12	chrX	147930890	147930913	+	EXACT	refGene	NM_001169124	AFF2	147582138	148082193	+	Homo sapiens AF4/FMR2 family, member 2 (AFF2), transcript variant 4, mRNA.	1	16	5	6	6	2	20	4	10	3	2	3.30579	4.41664	4.56621	1.42888	18.3335	6.4102	1.18071	13.2144	7.63301	2.23931	0.654108	4.98431	0.777559	0.722567	0
srna5089793	TCCCCCCCCCCCCCCCCCCCCCCC	24	12	chrX	147930890	147930913	+	EXACT	refGene	NM_001169125	AFF2	147582138	148082193	+	Homo sapiens AF4/FMR2 family, member 2 (AFF2), transcript variant 5, mRNA.	1	16	5	6	6	2	20	4	10	3	2	3.30579	4.41664	4.56621	1.42888	18.3335	6.4102	1.18071	13.2144	7.63301	2.23931	0.654108	4.98431	0.777559	0.722567	0
srna5089793	TCCCCCCCCCCCCCCCCCCCCCCC	24	12	chrX	147930890	147930913	+	EXACT	refGene	NM_001170628	AFF2	147800614	148082193	+	Homo sapiens AF4/FMR2 family, member 2 (AFF2), transcript variant 6, mRNA.	1	16	5	6	6	2	20	4	10	3	2	3.30579	4.41664	4.56621	1.42888	18.3335	6.4102	1.18071	13.2144	7.63301	2.23931	0.654108	4.98431	0.777559	0.722567	0
srna5089793	TCCCCCCCCCCCCCCCCCCCCCCC	24	12	chrX	147930890	147930913	+	EXACT	refGene	NM_002025	AFF2	147582138	148082193	+	Homo sapiens AF4/FMR2 family, member 2 (AFF2), transcript variant 1, mRNA.	1	16	5	6	6	2	20	4	10	3	2	3.30579	4.41664	4.56621	1.42888	18.3335	6.4102	1.18071	13.2144	7.63301	2.23931	0.654108	4.98431	0.777559	0.722567	0
srna5089794	TCCCCCCCCCCCCCCCCCCCCCCCC	25	12	chrX	147930890	147930914	+	EXACT	refGene	NM_001169122	AFF2	147582138	148082193	+	Homo sapiens AF4/FMR2 family, member 2 (AFF2), transcript variant 2, mRNA.		5	4	2	1	5	13	3	8	2		2.64463	0.736106	1.52207	3.57219	11.9168	4.07835	0	4.1295	6.1064	1.49287	0	2.34576	0.575172	0.48671	0
srna5089794	TCCCCCCCCCCCCCCCCCCCCCCCC	25	12	chrX	147930890	147930914	+	EXACT	refGene	NM_001169123	AFF2	147582138	148082193	+	Homo sapiens AF4/FMR2 family, member 2 (AFF2), transcript variant 3, mRNA.		5	4	2	1	5	13	3	8	2		2.64463	0.736106	1.52207	3.57219	11.9168	4.07835	0	4.1295	6.1064	1.49287	0	2.34576	0.575172	0.48671	0
srna5089794	TCCCCCCCCCCCCCCCCCCCCCCCC	25	12	chrX	147930890	147930914	+	EXACT	refGene	NM_001169124	AFF2	147582138	148082193	+	Homo sapiens AF4/FMR2 family, member 2 (AFF2), transcript variant 4, mRNA.		5	4	2	1	5	13	3	8	2		2.64463	0.736106	1.52207	3.57219	11.9168	4.07835	0	4.1295	6.1064	1.49287	0	2.34576	0.575172	0.48671	0
srna5089794	TCCCCCCCCCCCCCCCCCCCCCCCC	25	12	chrX	147930890	147930914	+	EXACT	refGene	NM_001169125	AFF2	147582138	148082193	+	Homo sapiens AF4/FMR2 family, member 2 (AFF2), transcript variant 5, mRNA.		5	4	2	1	5	13	3	8	2		2.64463	0.736106	1.52207	3.57219	11.9168	4.07835	0	4.1295	6.1064	1.49287	0	2.34576	0.575172	0.48671	0
srna5089794	TCCCCCCCCCCCCCCCCCCCCCCCC	25	12	chrX	147930890	147930914	+	EXACT	refGene	NM_001170628	AFF2	147800614	148082193	+	Homo sapiens AF4/FMR2 family, member 2 (AFF2), transcript variant 6, mRNA.		5	4	2	1	5	13	3	8	2		2.64463	0.736106	1.52207	3.57219	11.9168	4.07835	0	4.1295	6.1064	1.49287	0	2.34576	0.575172	0.48671	0
srna5089794	TCCCCCCCCCCCCCCCCCCCCCCCC	25	12	chrX	147930890	147930914	+	EXACT	refGene	NM_002025	AFF2	147582138	148082193	+	Homo sapiens AF4/FMR2 family, member 2 (AFF2), transcript variant 1, mRNA.		5	4	2	1	5	13	3	8	2		2.64463	0.736106	1.52207	3.57219	11.9168	4.07835	0	4.1295	6.1064	1.49287	0	2.34576	0.575172	0.48671	0
srna5910635	TTCATTTCCTCTGAACC	17	2	chr2	100678860	100678876	-	EXACT	refGene	NM_001025108	AFF3	100163715	100722045	-	Homo sapiens AF4/FMR2 family, member 3 (AFF3), transcript variant 2, mRNA.	13	10	35	35	4	5	18	49	25	27	7	23.1405	2.94442	26.6362	3.57219	16.5001	14.5587	4.13248	8.259	19.0825	20.1538	8.5034	12.0262	0.826051	0.678134	0
srna5910635	TTCATTTCCTCTGAACC	17	2	chr2	100678860	100678876	-	EXACT	refGene	NM_002285	AFF3	100163715	100759037	-	Homo sapiens AF4/FMR2 family, member 3 (AFF3), transcript variant 1, mRNA.	13	10	35	35	4	5	18	49	25	27	7	23.1405	2.94442	26.6362	3.57219	16.5001	14.5587	4.13248	8.259	19.0825	20.1538	8.5034	12.0262	0.826051	0.678134	0
srna6036628	TTGGAAAAAGGACACC	16	7	chr2	100420287	100420302	+	EXACT	refGene	NM_001025108	AFF3	100163715	100722045	-	Homo sapiens AF4/FMR2 family, member 3 (AFF3), transcript variant 2, mRNA.	12	9	17	10	7	4	18	18	12	11	15	11.2397	5.15274	7.61035	2.85776	16.5001	8.67213	8.8553	7.4331	9.15961	8.21079	7.84929	8.30162	0.957276	0.885526	0
srna6036628	TTGGAAAAAGGACACC	16	7	chr2	100420287	100420302	+	EXACT	refGene	NM_002285	AFF3	100163715	100759037	-	Homo sapiens AF4/FMR2 family, member 3 (AFF3), transcript variant 1, mRNA.	12	9	17	10	7	4	18	18	12	11	15	11.2397	5.15274	7.61035	2.85776	16.5001	8.67213	8.8553	7.4331	9.15961	8.21079	7.84929	8.30162	0.957276	0.885526	0
srna6036624	TTGGAAAAAGGACAC	15	16	chr2	100420287	100420301	+	EXACT	refGene	NM_001025108	AFF3	100163715	100722045	-	Homo sapiens AF4/FMR2 family, member 3 (AFF3), transcript variant 2, mRNA.	3	1	12	15	9	4	14	26	19	16	10	7.93388	6.62495	11.4155	2.85776	12.8334	8.33311	5.90354	0.8259	14.5027	11.943	1.96232	7.02749	0.843321	0.697976	0
srna6036624	TTGGAAAAAGGACAC	15	16	chr2	100420287	100420301	+	EXACT	refGene	NM_002285	AFF3	100163715	100759037	-	Homo sapiens AF4/FMR2 family, member 3 (AFF3), transcript variant 1, mRNA.	3	1	12	15	9	4	14	26	19	16	10	7.93388	6.62495	11.4155	2.85776	12.8334	8.33311	5.90354	0.8259	14.5027	11.943	1.96232	7.02749	0.843321	0.697976	0
srna5739029	TGTGAATCTGACAAC	15	13	chr2	100205824	100205838	+	EXACT	refGene	NM_001025108	AFF3	100163715	100722045	-	Homo sapiens AF4/FMR2 family, member 3 (AFF3), transcript variant 2, mRNA.	7	8	8	18	9	3	9	4	7	7	4	5.28926	6.62495	13.6986	2.14332	8.25007	7.20125	2.36141	6.6072	5.3431	5.22505	4.57875	4.8231	0.66976	0.29422	0
srna5739029	TGTGAATCTGACAAC	15	13	chr2	100205824	100205838	+	EXACT	refGene	NM_002285	AFF3	100163715	100759037	-	Homo sapiens AF4/FMR2 family, member 3 (AFF3), transcript variant 1, mRNA.	7	8	8	18	9	3	9	4	7	7	4	5.28926	6.62495	13.6986	2.14332	8.25007	7.20125	2.36141	6.6072	5.3431	5.22505	4.57875	4.8231	0.66976	0.29422	0
srna5739030	TGTGAATCTGACAACA	16	7	chr2	100205824	100205839	+	EXACT	refGene	NM_001025108	AFF3	100163715	100722045	-	Homo sapiens AF4/FMR2 family, member 3 (AFF3), transcript variant 2, mRNA.	7		11	20	2	3	5	2	8	4	1	7.27273	1.47221	15.2207	2.14332	4.58337	6.13847	0.590354	0	6.1064	2.98574	4.57875	2.85225	0.464652	0.2791	0
srna5739030	TGTGAATCTGACAACA	16	7	chr2	100205824	100205839	+	EXACT	refGene	NM_002285	AFF3	100163715	100759037	-	Homo sapiens AF4/FMR2 family, member 3 (AFF3), transcript variant 1, mRNA.	7		11	20	2	3	5	2	8	4	1	7.27273	1.47221	15.2207	2.14332	4.58337	6.13847	0.590354	0	6.1064	2.98574	4.57875	2.85225	0.464652	0.2791	0
srna522273	AATGGCCCATTTGGG	15	15	chr2	100303163	100303177	-	EXACT	refGene	NM_001025108	AFF3	100163715	100722045	-	Homo sapiens AF4/FMR2 family, member 3 (AFF3), transcript variant 2, mRNA.		1	6	5	10	7	7	9	2	2	5	3.96694	7.36106	3.80518	5.00107	6.41672	5.31019	2.95177	0.8259	1.5266	1.49287	0	1.35943	0.256003	0.00214756	0
srna522273	AATGGCCCATTTGGG	15	15	chr2	100303163	100303177	-	EXACT	refGene	NM_002285	AFF3	100163715	100759037	-	Homo sapiens AF4/FMR2 family, member 3 (AFF3), transcript variant 1, mRNA.		1	6	5	10	7	7	9	2	2	5	3.96694	7.36106	3.80518	5.00107	6.41672	5.31019	2.95177	0.8259	1.5266	1.49287	0	1.35943	0.256003	0.00214756	0
srna2229707	CCAGCGGTGCCTCCA	15	4	chr2	236611029	236611043	-	EXACT	refGene	NM_001037131	AGAP1	236402732	237040444	+	Homo sapiens ArfGAP with GTPase domain, ankyrin repeat and PH domain 1 (AGAP1), transcript variant 1, mRNA.	90	14	9	12	75	16	15	8	11	8	27	5.95041	55.2079	9.13242	11.431	13.7501	19.0944	15.9395	11.5626	8.39631	5.97149	58.8697	20.1479	1.05518	0.939292	0
srna2229707	CCAGCGGTGCCTCCA	15	4	chr2	236611029	236611043	-	EXACT	refGene	NM_001244888	AGAP1	236402732	236761846	+	Homo sapiens ArfGAP with GTPase domain, ankyrin repeat and PH domain 1 (AGAP1), transcript variant 2, mRNA.	90	14	9	12	75	16	15	8	11	8	27	5.95041	55.2079	9.13242	11.431	13.7501	19.0944	15.9395	11.5626	8.39631	5.97149	58.8697	20.1479	1.05518	0.939292	0
srna2229707	CCAGCGGTGCCTCCA	15	4	chr2	236611029	236611043	-	EXACT	refGene	NM_014914	AGAP1	236402732	237040444	+	Homo sapiens ArfGAP with GTPase domain, ankyrin repeat and PH domain 1 (AGAP1), transcript variant 2, mRNA.	90	14	9	12	75	16	15	8	11	8	27	5.95041	55.2079	9.13242	11.431	13.7501	19.0944	15.9395	11.5626	8.39631	5.97149	58.8697	20.1479	1.05518	0.939292	0
srna2058147	CAGGTCTGTGATGCC	15	13	chr2	236784099	236784113	+	EXACT	refGene	NM_001037131	AGAP1	236402732	237040444	+	Homo sapiens ArfGAP with GTPase domain, ankyrin repeat and PH domain 1 (AGAP1), transcript variant 1, mRNA.	23	15	14	17	7	9	17	25	12	13	13	9.2562	5.15274	12.9376	6.42995	15.5835	9.87199	7.6746	12.3885	9.15961	9.70366	15.0445	10.7942	1.09341	0.706791	0
srna2058147	CAGGTCTGTGATGCC	15	13	chr2	236784099	236784113	+	EXACT	refGene	NM_014914	AGAP1	236402732	237040444	+	Homo sapiens ArfGAP with GTPase domain, ankyrin repeat and PH domain 1 (AGAP1), transcript variant 2, mRNA.	23	15	14	17	7	9	17	25	12	13	13	9.2562	5.15274	12.9376	6.42995	15.5835	9.87199	7.6746	12.3885	9.15961	9.70366	15.0445	10.7942	1.09341	0.706791	0
srna6246433	TTTTTCCAAGGACACA	16	10	chr2	236830466	236830481	-	EXACT	refGene	NM_001037131	AGAP1	236402732	237040444	+	Homo sapiens ArfGAP with GTPase domain, ankyrin repeat and PH domain 1 (AGAP1), transcript variant 1, mRNA.	3	2	16	23	6	7	11	13	12	10	2	10.5785	4.41664	17.5038	5.00107	10.0834	9.51669	1.18071	1.6518	9.15961	7.46436	1.96232	4.28376	0.450131	0.112307	0
srna6246433	TTTTTCCAAGGACACA	16	10	chr2	236830466	236830481	-	EXACT	refGene	NM_014914	AGAP1	236402732	237040444	+	Homo sapiens ArfGAP with GTPase domain, ankyrin repeat and PH domain 1 (AGAP1), transcript variant 2, mRNA.	3	2	16	23	6	7	11	13	12	10	2	10.5785	4.41664	17.5038	5.00107	10.0834	9.51669	1.18071	1.6518	9.15961	7.46436	1.96232	4.28376	0.450131	0.112307	0
srna628725	ACAGGTCTGTGATGCC	16	5	chr2	236784098	236784113	+	EXACT	refGene	NM_001037131	AGAP1	236402732	237040444	+	Homo sapiens ArfGAP with GTPase domain, ankyrin repeat and PH domain 1 (AGAP1), transcript variant 1, mRNA.	8	7	8	3	4	2	12	9	7	3	7	5.28926	2.94442	2.28311	1.42888	11.0001	4.58915	4.13248	5.7813	5.3431	2.23931	5.23286	4.54581	0.990556	0.982108	0
srna628725	ACAGGTCTGTGATGCC	16	5	chr2	236784098	236784113	+	EXACT	refGene	NM_014914	AGAP1	236402732	237040444	+	Homo sapiens ArfGAP with GTPase domain, ankyrin repeat and PH domain 1 (AGAP1), transcript variant 2, mRNA.	8	7	8	3	4	2	12	9	7	3	7	5.28926	2.94442	2.28311	1.42888	11.0001	4.58915	4.13248	5.7813	5.3431	2.23931	5.23286	4.54581	0.990556	0.982108	0
srna5246288	TCTCCCTAGGAGGCC	15	10	chr12	58134447	58134461	+	EXACT	refGene	NM_014770	AGAP2	58118075	58135944	-	Homo sapiens ArfGAP with GTPase domain, ankyrin repeat and PH domain 2 (AGAP2), transcript variant 2, mRNA.		10	13	14	1	3	10	8	5	6	1	8.59504	0.736106	10.6545	2.14332	9.16674	6.25914	0.590354	8.259	3.8165	4.47861	0	3.42889	0.547822	0.293162	0
srna2499059	CCTATCTGAGGGGGA	15	4	chr7	150835954	150835968	-	EXACT	refGene	NM_031946	AGAP3	150783825	150841523	+	Homo sapiens ArfGAP with GTPase domain, ankyrin repeat and PH domain 3 (AGAP3), transcript variant 1, mRNA.	31	247	453	311	60	59	214	193	222	133	31	299.504	44.1664	236.682	42.1519	196.168	163.735	18.301	203.997	169.453	99.276	20.2773	102.261	0.624553	0.369132	1
srna2499073	CCTATCTGAGGGGGAC	16	3	chr7	150835953	150835968	-	EXACT	refGene	NM_031946	AGAP3	150783825	150841523	+	Homo sapiens ArfGAP with GTPase domain, ankyrin repeat and PH domain 3 (AGAP3), transcript variant 1, mRNA.	303	46	271	250	219	47	107	166	165	147	76	179.174	161.207	190.259	33.5786	98.0842	132.46	44.8669	37.9914	125.945	109.726	198.195	103.345	0.780193	0.503448	1
srna2934385	CTATCTGAGGGGGAC	15	5	chr7	150835953	150835967	-	EXACT	refGene	NM_031946	AGAP3	150783825	150841523	+	Homo sapiens ArfGAP with GTPase domain, ankyrin repeat and PH domain 3 (AGAP3), transcript variant 1, mRNA.	22	2	16	24	10	4	8	9	12	9	9	10.5785	7.36106	18.2648	2.85776	7.33339	9.27911	5.31318	1.6518	9.15961	6.71792	14.3904	7.44658	0.80251	0.596966	0
srna2499074	CCTATCTGAGGGGGACA	17	2	chr7	150835952	150835968	-	EXACT	refGene	NM_031946	AGAP3	150783825	150841523	+	Homo sapiens ArfGAP with GTPase domain, ankyrin repeat and PH domain 3 (AGAP3), transcript variant 1, mRNA.	14	1	4	4	5	2	1		1		2	2.64463	3.68053	3.04414	1.42888	0.916674	2.34297	1.18071	0.8259	0.763301	0	9.15751	2.38548	1.01815	0.981914	0
srna3360003	GAATCTTAGCTTTGG	15	14	chr15	87458344	87458358	+	EXACT	refGene	NM_152336	AGBL1	86685241	87572283	+	Homo sapiens ATP/GTP binding protein-like 1 (AGBL1), mRNA.	36	9	51	56	14	16	29	25	13	11	8	33.719	10.3055	42.618	11.431	26.5836	24.9314	4.72283	7.4331	9.92291	8.21079	23.5479	10.7675	0.431885	0.0925119	0
srna420196	AAGGTATTTTCTGAGC	16	9	chr1	49545646	49545661	+	EXACT	refGene	NM_032785	AGBL4	48998526	50489626	-	Homo sapiens ATP/GTP binding protein-like 4 (AGBL4), mRNA.	1	9	7	7	9	9	5	11	10	2	3	4.6281	6.62495	5.32725	6.42995	4.58337	5.51872	1.77106	7.4331	7.63301	1.49287	0.654108	3.79683	0.68799	0.333759	0
srna206048	AACATTCATTGCTGT	15	17	chr1	49388361	49388375	+	EXACT	refGene	NM_032785	AGBL4	48998526	50489626	-	Homo sapiens ATP/GTP binding protein-like 4 (AGBL4), mRNA.	2	10	4	5	3	1		6			1	2.64463	2.20832	3.80518	0.714439	0	1.87451	0.590354	8.259	0	0	1.30822	2.03151	1.08376	0.930392	0
srna942888	AGAAGTTCTGAGCTT	15	15	chr7	15525639	15525653	+	EXACT	refGene	NM_001004320	AGMO	15239942	15601640	-	Homo sapiens alkylglycerol monooxygenase (AGMO), mRNA.	5	6	13	9		6	7	5	7		1	8.59504	0	6.84932	4.28663	6.41672	5.22954	0.590354	4.9554	5.3431	0	3.27054	2.83188	0.541516	0.231515	0
srna6206477	TTTGTGATGAGCTGTG	16	6	chr21	45379171	45379186	+	EXACT	refGene	NM_001037553	AGPAT3	45345278	45407475	+	Homo sapiens 1-acylglycerol-3-phosphate O-acyltransferase 3 (AGPAT3), transcript variant 2, mRNA.		11	1				3		1	2	1	0.661157	0	0	0	2.75002	0.682236	0.590354	9.0849	0.763301	1.49287	0	2.38629	3.49774	0.382594	0
srna6206477	TTTGTGATGAGCTGTG	16	6	chr21	45379171	45379186	+	EXACT	refGene	NM_020132	AGPAT3	45285115	45407475	+	Homo sapiens 1-acylglycerol-3-phosphate O-acyltransferase 3 (AGPAT3), transcript variant 1, mRNA.		11	1				3		1	2	1	0.661157	0	0	0	2.75002	0.682236	0.590354	9.0849	0.763301	1.49287	0	2.38629	3.49774	0.382594	0
srna4487372	GTGGGGGCGGCGGCG	15	18	chr8	41478583	41478597	-	EXACT	refGene	NM_178819	AGPAT6	41435706	41482520	+	Homo sapiens 1-acylglycerol-3-phosphate O-acyltransferase 6 (lysophosphatidic acid acyltransferase, zeta) (AGPAT6), mRNA.	2	4	10	2	3	5	5	3	1	3	3	6.61157	2.20832	1.52207	3.57219	4.58337	3.6995	1.77106	3.3036	0.763301	2.23931	1.30822	1.8771	0.507391	0.120242	0
srna907181	ACTTTTTCTCTGACC	15	19	chr2	178336933	178336947	+	EXACT	refGene	NM_003659	AGPS	178257470	178408564	+	Homo sapiens alkylglycerone phosphate synthase (AGPS), mRNA.	416	200	564	499	92	121	89	372	111	419	105	372.893	67.7218	379.756	86.4471	81.584	197.68	61.9871	165.18	84.7264	312.757	272.109	179.352	0.907282	0.841424	1
srna1656154	ATTAGAATCTTAGCTTT	17	5	chr2	178364497	178364513	-	EXACT	refGene	NM_003659	AGPS	178257470	178408564	+	Homo sapiens alkylglycerone phosphate synthase (AGPS), mRNA.	4	3	11	4	1		1	8	2	2	1	7.27273	0.736106	3.04414	0	0.916674	2.39393	0.590354	2.4777	1.5266	1.49287	2.61643	1.74079	0.727169	0.655588	0
srna1589273	ATGGAGGCCATGGGGTT	17	3	chr1	967853	967869	+	EXACT	refGene	NM_198576	AGRN	955502	991499	+	Homo sapiens agrin (AGRN), mRNA.	4	10	10	5	2	8	9	7	7	1	2	6.61157	1.47221	3.80518	5.71551	8.25007	5.17091	1.18071	8.259	5.3431	0.746436	2.61643	3.62914	0.701837	0.425189	0
srna3821272	GCCTCCTCCCCTCCTCCC	18	8	chr1	958095	958112	+	EXACT	refGene	NM_198576	AGRN	955502	991499	+	Homo sapiens agrin (AGRN), mRNA.	4	10	15	4	1	7	6	2	3	23	1	9.91736	0.736106	3.04414	5.00107	5.50005	4.83974	0.590354	8.259	2.2899	17.168	2.61643	6.18474	1.27791	0.70588	0
srna5196318	TCGGCGGGCGGCGGGG	16	2	chr1	979660	979675	+	EXACT	refGene	NM_198576	AGRN	955502	991499	+	Homo sapiens agrin (AGRN), mRNA.	20	6	1				4		1	2		0.661157	0	0	0	3.6667	0.865571	0	4.9554	0.763301	1.49287	13.0822	4.05875	4.6891	0.263152	0
srna1236117	AGGCTTTGGACTTAA	15	12	chr1	27881526	27881540	-	EXACT	refGene	NM_001029882	AHDC1	27860755	27930143	-	Homo sapiens AT hook, DNA binding motif, containing 1 (AHDC1), mRNA.	19	7	11	11	6	6	3	14	4	13	12	7.27273	4.41664	8.37139	4.28663	2.75002	5.41948	7.08424	5.7813	3.0532	9.70366	12.428	7.61009	1.40421	0.291757	0
srna1870037	CACCCCGCGCCCTCT	15	8	chr5	321133	321147	-	EXACT	refGene	NM_001242412	AHRR	304290	438405	+	Homo sapiens aryl-hydrocarbon receptor repressor (AHRR), transcript variant 2, mRNA.	8	48	75	18	13	19	96	88	43	17	4	49.5868	9.56938	13.6986	13.5743	88.0007	34.886	2.36141	39.6432	32.8219	12.6894	5.23286	18.5498	0.531726	0.371643	0
srna1870037	CACCCCGCGCCCTCT	15	8	chr5	321133	321147	-	EXACT	refGene	NM_020731	AHRR	304290	438405	+	Homo sapiens aryl-hydrocarbon receptor repressor (AHRR), transcript variant 1, mRNA.	8	48	75	18	13	19	96	88	43	17	4	49.5868	9.56938	13.6986	13.5743	88.0007	34.886	2.36141	39.6432	32.8219	12.6894	5.23286	18.5498	0.531726	0.371643	0
srna2684888	CGCGAGCCGGGCCCT	15	2	chr2	61405186	61405200	+	EXACT	refGene	NM_152392	AHSA2	61404554	61414686	+	Homo sapiens AHA1, activator of heat shock 90kDa protein ATPase homolog 2 (yeast) (AHSA2), mRNA.	2	4	5		2	3	3	2		10	1	3.30579	1.47221	0	2.14332	2.75002	1.93427	0.590354	3.3036	0	7.46436	1.30822	2.53331	1.3097	0.699099	0
srna2347946	CCCGCCTTTTTTTCC	15	11	chr12	8757536	8757550	-	EXACT	refGene	NM_020661	AICDA	8754761	8765442	-	Homo sapiens activation-induced cytidine deaminase (AICDA), mRNA.	2		2	13	5	2	9	1	4	4	2	1.32231	3.68053	9.89346	1.42888	8.25007	4.91505	1.18071	0	3.0532	2.98574	1.30822	1.70557	0.34701	0.146939	0
srna4201376	GGGGAGCCCGGCGGGC	16	2	chr9	133980609	133980624	-	EXACT	refGene	NM_001185095	AIF1L	133971862	133998539	+	Homo sapiens allograft inflammatory factor 1-like (AIF1L), transcript variant 3, mRNA.	10	12	19	4	5	11	3	14	7	21	9	12.562	3.68053	3.04414	7.85883	2.75002	5.9791	5.31318	9.9108	5.3431	15.6752	6.54108	8.55666	1.4311	0.372085	0
srna4201376	GGGGAGCCCGGCGGGC	16	2	chr9	133980609	133980624	-	EXACT	refGene	NM_001185096	AIF1L	133971862	133998539	+	Homo sapiens allograft inflammatory factor 1-like (AIF1L), transcript variant 4, mRNA.	10	12	19	4	5	11	3	14	7	21	9	12.562	3.68053	3.04414	7.85883	2.75002	5.9791	5.31318	9.9108	5.3431	15.6752	6.54108	8.55666	1.4311	0.372085	0
srna4201376	GGGGAGCCCGGCGGGC	16	2	chr9	133980609	133980624	-	EXACT	refGene	NM_031426	AIF1L	133971862	133998539	+	Homo sapiens allograft inflammatory factor 1-like (AIF1L), transcript variant 1, mRNA.	10	12	19	4	5	11	3	14	7	21	9	12.562	3.68053	3.04414	7.85883	2.75002	5.9791	5.31318	9.9108	5.3431	15.6752	6.54108	8.55666	1.4311	0.372085	0
srna4201376	GGGGAGCCCGGCGGGC	16	2	chr9	133980609	133980624	-	EXACT	refGene	NR_033701	AIF1L	133971862	133998539	+	Homo sapiens allograft inflammatory factor 1-like (AIF1L), transcript variant 2, non-coding RNA.	10	12	19	4	5	11	3	14	7	21	9	12.562	3.68053	3.04414	7.85883	2.75002	5.9791	5.31318	9.9108	5.3431	15.6752	6.54108	8.55666	1.4311	0.372085	0
srna2996691	CTCCTCCTCCCCCGTCTCC	19	3	chr22	21322309	21322327	+	EXACT	refGene	NM_001018060	AIFM3	21319417	21335649	+	Homo sapiens apoptosis-inducing factor, mitochondrion-associated, 3 (AIFM3), nuclear gene encoding mitochondrial protein, transcript variant 2, mRNA.		12	14	2	5	1	10	13	2	2		9.2562	3.68053	1.52207	0.714439	9.16674	4.868	0	9.9108	1.5266	1.49287	0	2.58606	0.531236	0.408577	0
srna2996691	CTCCTCCTCCCCCGTCTCC	19	3	chr22	21322309	21322327	+	EXACT	refGene	NM_001146288	AIFM3	21321446	21335649	+	Homo sapiens apoptosis-inducing factor, mitochondrion-associated, 3 (AIFM3), nuclear gene encoding mitochondrial protein, transcript variant 3, mRNA.		12	14	2	5	1	10	13	2	2		9.2562	3.68053	1.52207	0.714439	9.16674	4.868	0	9.9108	1.5266	1.49287	0	2.58606	0.531236	0.408577	0
srna2996691	CTCCTCCTCCCCCGTCTCC	19	3	chr22	21322309	21322327	+	EXACT	refGene	NM_144704	AIFM3	21319417	21335649	+	Homo sapiens apoptosis-inducing factor, mitochondrion-associated, 3 (AIFM3), nuclear gene encoding mitochondrial protein, transcript variant 1, mRNA.		12	14	2	5	1	10	13	2	2		9.2562	3.68053	1.52207	0.714439	9.16674	4.868	0	9.9108	1.5266	1.49287	0	2.58606	0.531236	0.408577	0
srna2996691	CTCCTCCTCCCCCGTCTCC	19	3	chr22	21322309	21322327	+	EXACT	refGene	NR_027464	AIFM3	21321446	21335649	+	Homo sapiens apoptosis-inducing factor, mitochondrion-associated, 3 (AIFM3), transcript variant 4, non-coding RNA.		12	14	2	5	1	10	13	2	2		9.2562	3.68053	1.52207	0.714439	9.16674	4.868	0	9.9108	1.5266	1.49287	0	2.58606	0.531236	0.408577	0
srna2509857	CCTCCTCCCCCGTCTCC	17	7	chr22	21322311	21322327	+	EXACT	refGene	NM_001018060	AIFM3	21319417	21335649	+	Homo sapiens apoptosis-inducing factor, mitochondrion-associated, 3 (AIFM3), nuclear gene encoding mitochondrial protein, transcript variant 2, mRNA.		3	10	3	2		11	4		1		6.61157	1.47221	2.28311	0	10.0834	4.09006	0	2.4777	0	0.746436	0	0.644827	0.157657	0.13876	0
srna2509857	CCTCCTCCCCCGTCTCC	17	7	chr22	21322311	21322327	+	EXACT	refGene	NM_001146288	AIFM3	21321446	21335649	+	Homo sapiens apoptosis-inducing factor, mitochondrion-associated, 3 (AIFM3), nuclear gene encoding mitochondrial protein, transcript variant 3, mRNA.		3	10	3	2		11	4		1		6.61157	1.47221	2.28311	0	10.0834	4.09006	0	2.4777	0	0.746436	0	0.644827	0.157657	0.13876	0
srna2509857	CCTCCTCCCCCGTCTCC	17	7	chr22	21322311	21322327	+	EXACT	refGene	NM_144704	AIFM3	21319417	21335649	+	Homo sapiens apoptosis-inducing factor, mitochondrion-associated, 3 (AIFM3), nuclear gene encoding mitochondrial protein, transcript variant 1, mRNA.		3	10	3	2		11	4		1		6.61157	1.47221	2.28311	0	10.0834	4.09006	0	2.4777	0	0.746436	0	0.644827	0.157657	0.13876	0
srna2509857	CCTCCTCCCCCGTCTCC	17	7	chr22	21322311	21322327	+	EXACT	refGene	NR_027464	AIFM3	21321446	21335649	+	Homo sapiens apoptosis-inducing factor, mitochondrion-associated, 3 (AIFM3), transcript variant 4, non-coding RNA.		3	10	3	2		11	4		1		6.61157	1.47221	2.28311	0	10.0834	4.09006	0	2.4777	0	0.746436	0	0.644827	0.157657	0.13876	0
srna1960216	CAGAGAATGGTTTAA	15	14	chr6	143546058	143546072	-	EXACT	refGene	NM_016108	AIG1	143382022	143661441	+	Homo sapiens androgen-induced 1 (AIG1), mRNA.	111	80	74	287	149	165	136	171	123	148	320	48.9256	109.68	218.417	117.882	124.668	123.915	188.913	66.072	93.886	110.472	72.606	106.39	0.858575	0.630918	1
srna796701	ACGGAGAATTTTAAA	15	6	chr4	107264502	107264516	-	EXACT	refGene	NM_001142415	AIMP1	107236766	107270381	+	Homo sapiens aminoacyl tRNA synthetase complex-interacting multifunctional protein 1 (AIMP1), transcript variant 2, mRNA.	30	11	22	28	12	13	10	23	4	12	10	14.5455	8.83327	21.309	9.2877	9.16674	12.6284	5.90354	9.0849	3.0532	8.95723	19.6232	9.32442	0.738367	0.398544	0
srna796701	ACGGAGAATTTTAAA	15	6	chr4	107264502	107264516	-	EXACT	refGene	NM_001142416	AIMP1	107237663	107270381	+	Homo sapiens aminoacyl tRNA synthetase complex-interacting multifunctional protein 1 (AIMP1), transcript variant 3, mRNA.	30	11	22	28	12	13	10	23	4	12	10	14.5455	8.83327	21.309	9.2877	9.16674	12.6284	5.90354	9.0849	3.0532	8.95723	19.6232	9.32442	0.738367	0.398544	0
srna796701	ACGGAGAATTTTAAA	15	6	chr4	107264502	107264516	-	EXACT	refGene	NM_004757	AIMP1	107236852	107270381	+	Homo sapiens aminoacyl tRNA synthetase complex-interacting multifunctional protein 1 (AIMP1), transcript variant 1, mRNA.	30	11	22	28	12	13	10	23	4	12	10	14.5455	8.83327	21.309	9.2877	9.16674	12.6284	5.90354	9.0849	3.0532	8.95723	19.6232	9.32442	0.738367	0.398544	0
srna2739165	CGGAGAATTTTAAAA	15	5	chr4	107264501	107264515	-	EXACT	refGene	NM_001142415	AIMP1	107236766	107270381	+	Homo sapiens aminoacyl tRNA synthetase complex-interacting multifunctional protein 1 (AIMP1), transcript variant 2, mRNA.	18	14	19	18	17	9	5	23	9	11	10	12.562	12.5138	13.6986	6.42995	4.58337	9.95755	5.90354	11.5626	6.8697	8.21079	11.7739	8.86412	0.890191	0.635998	0
srna2739165	CGGAGAATTTTAAAA	15	5	chr4	107264501	107264515	-	EXACT	refGene	NM_001142416	AIMP1	107237663	107270381	+	Homo sapiens aminoacyl tRNA synthetase complex-interacting multifunctional protein 1 (AIMP1), transcript variant 3, mRNA.	18	14	19	18	17	9	5	23	9	11	10	12.562	12.5138	13.6986	6.42995	4.58337	9.95755	5.90354	11.5626	6.8697	8.21079	11.7739	8.86412	0.890191	0.635998	0
srna2739165	CGGAGAATTTTAAAA	15	5	chr4	107264501	107264515	-	EXACT	refGene	NM_004757	AIMP1	107236852	107270381	+	Homo sapiens aminoacyl tRNA synthetase complex-interacting multifunctional protein 1 (AIMP1), transcript variant 1, mRNA.	18	14	19	18	17	9	5	23	9	11	10	12.562	12.5138	13.6986	6.42995	4.58337	9.95755	5.90354	11.5626	6.8697	8.21079	11.7739	8.86412	0.890191	0.635998	0
srna796702	ACGGAGAATTTTAAAA	16	3	chr4	107264501	107264516	-	EXACT	refGene	NM_001142415	AIMP1	107236766	107270381	+	Homo sapiens aminoacyl tRNA synthetase complex-interacting multifunctional protein 1 (AIMP1), transcript variant 2, mRNA.	25	8	7	7	10	4	2	10	3	7	9	4.6281	7.36106	5.32725	2.85776	1.83335	4.4015	5.31318	6.6072	2.2899	5.22505	16.3527	7.15761	1.62617	0.333962	0
srna796702	ACGGAGAATTTTAAAA	16	3	chr4	107264501	107264516	-	EXACT	refGene	NM_001142416	AIMP1	107237663	107270381	+	Homo sapiens aminoacyl tRNA synthetase complex-interacting multifunctional protein 1 (AIMP1), transcript variant 3, mRNA.	25	8	7	7	10	4	2	10	3	7	9	4.6281	7.36106	5.32725	2.85776	1.83335	4.4015	5.31318	6.6072	2.2899	5.22505	16.3527	7.15761	1.62617	0.333962	0
srna796702	ACGGAGAATTTTAAAA	16	3	chr4	107264501	107264516	-	EXACT	refGene	NM_004757	AIMP1	107236852	107270381	+	Homo sapiens aminoacyl tRNA synthetase complex-interacting multifunctional protein 1 (AIMP1), transcript variant 1, mRNA.	25	8	7	7	10	4	2	10	3	7	9	4.6281	7.36106	5.32725	2.85776	1.83335	4.4015	5.31318	6.6072	2.2899	5.22505	16.3527	7.15761	1.62617	0.333962	0
srna769423	ACGAGGTGGCCGAGT	15	10	chr17	6337256	6337270	-	EXACT	refGene	NM_001033054	AIPL1	6327058	6338519	-	Homo sapiens aryl hydrocarbon receptor interacting protein-like 1 (AIPL1), transcript variant 2, mRNA.	21	13	34	17	13	15	22	18	18	24	9	22.4793	9.56938	12.9376	10.7166	20.1668	15.1739	5.31318	10.7367	13.7394	17.9145	13.7363	12.288	0.809809	0.412217	0
srna769423	ACGAGGTGGCCGAGT	15	10	chr17	6337256	6337270	-	EXACT	refGene	NM_001033055	AIPL1	6327058	6338519	-	Homo sapiens aryl hydrocarbon receptor interacting protein-like 1 (AIPL1), transcript variant 3, mRNA.	21	13	34	17	13	15	22	18	18	24	9	22.4793	9.56938	12.9376	10.7166	20.1668	15.1739	5.31318	10.7367	13.7394	17.9145	13.7363	12.288	0.809809	0.412217	0
srna769423	ACGAGGTGGCCGAGT	15	10	chr17	6337256	6337270	-	EXACT	refGene	NM_014336	AIPL1	6327058	6338519	-	Homo sapiens aryl hydrocarbon receptor interacting protein-like 1 (AIPL1), transcript variant 1, mRNA.	21	13	34	17	13	15	22	18	18	24	9	22.4793	9.56938	12.9376	10.7166	20.1668	15.1739	5.31318	10.7367	13.7394	17.9145	13.7363	12.288	0.809809	0.412217	0
srna3592782	GATGAAGCACTGTAG	15	8	chr1	4756541	4756555	-	EXACT	refGene	NM_001042478	AJAP1	4715104	4837854	+	Homo sapiens adherens junctions associated protein 1 (AJAP1), transcript variant 2, mRNA.	18	19	27	12	22	9	11	12	31	25	20	17.8512	16.1943	9.13242	6.42995	10.0834	11.9383	11.8071	15.6921	23.6623	18.6609	11.7739	16.3193	1.36697	0.198806	0
srna3592782	GATGAAGCACTGTAG	15	8	chr1	4756541	4756555	-	EXACT	refGene	NM_018836	AJAP1	4715104	4843851	+	Homo sapiens adherens junctions associated protein 1 (AJAP1), transcript variant 1, mRNA.	18	19	27	12	22	9	11	12	31	25	20	17.8512	16.1943	9.13242	6.42995	10.0834	11.9383	11.8071	15.6921	23.6623	18.6609	11.7739	16.3193	1.36697	0.198806	0
srna3397446	GACCCTTTAACCTGT	15	3	chr1	77935539	77935553	-	EXACT	refGene	NM_012093	AK5	77748286	78025654	+	Homo sapiens adenylate kinase 5 (AK5), transcript variant 2, mRNA.	9	4	6	5	5	3	1	8	6	5	11	3.96694	3.68053	3.80518	2.14332	0.916674	2.90253	6.49389	3.3036	4.5798	3.73218	5.88697	4.79929	1.65349	0.0568812	0
srna3397446	GACCCTTTAACCTGT	15	3	chr1	77935539	77935553	-	EXACT	refGene	NM_174858	AK5	77747661	78025654	+	Homo sapiens adenylate kinase 5 (AK5), transcript variant 1, mRNA.	9	4	6	5	5	3	1	8	6	5	11	3.96694	3.68053	3.80518	2.14332	0.916674	2.90253	6.49389	3.3036	4.5798	3.73218	5.88697	4.79929	1.65349	0.0568812	0
srna3448871	GAGAAAGGCAGTTCCT	16	6	chr9	135652455	135652470	-	EXACT	refGene	NM_152572	AK8	135600964	135754198	-	Homo sapiens adenylate kinase 8 (AK8), mRNA.	3	3	2	4	11	3	1		1	2	2	1.32231	8.09717	3.04414	2.14332	0.916674	3.10472	1.18071	2.4777	0.763301	1.49287	1.96232	1.57538	0.507414	0.309918	0
srna4216862	GGGGGCCGGCGGCGGC	16	6	chr17	55162700	55162715	+	EXACT	refGene	NM_003488	AKAP1	55162552	55198710	+	Homo sapiens A kinase (PRKA) anchor protein 1 (AKAP1), nuclear gene encoding mitochondrial protein, transcript variant 1, mRNA.		12	1	2	2	3	10	1	3	1		0.661157	1.47221	1.52207	2.14332	9.16674	2.9931	0	9.9108	2.2899	0.746436	0	2.58943	0.865133	0.87293	0
srna4145794	GGCTGGTCCGATGGTAGTGGGTTATCAGAA	30	5	chr6	151620039	151620068	-	EXACT	refGene	NM_005100	AKAP12	151561133	151679694	+	Homo sapiens A kinase (PRKA) anchor protein 12 (AKAP12), transcript variant 1, mRNA.	1198	2370	1523	896	1625	1629	1604	1707	919	813	5286	1006.94	1196.17	681.887	1163.82	1470.35	1103.83	3120.61	1957.38	701.473	606.852	783.621	1433.99	1.2991	0.544628	1
srna4145792	GGCTGGTCCGATGGTAGTGGGTTATCAG	28	5	chr6	151620041	151620068	-	EXACT	refGene	NM_005100	AKAP12	151561133	151679694	+	Homo sapiens A kinase (PRKA) anchor protein 12 (AKAP12), transcript variant 1, mRNA.	196	950	959	418	375	786	1093	970	455	257	420	634.05	276.04	318.113	561.549	1001.93	558.335	247.949	784.605	347.302	191.834	128.205	339.979	0.608915	0.247962	1
srna4145704	GGCTGGTCCGATGGTAGTGGGTTATCA	27	5	chr6	151620042	151620068	-	EXACT	refGene	NM_005100	AKAP12	151561133	151679694	+	Homo sapiens A kinase (PRKA) anchor protein 12 (AKAP12), transcript variant 1, mRNA.	117	752	918	359	332	725	1019	686	317	253	378	606.942	244.387	273.212	517.968	934.091	515.32	223.154	621.077	241.966	188.848	76.5306	270.315	0.524558	0.158042	1
srna4145793	GGCTGGTCCGATGGTAGTGGGTTATCAGA	29	5	chr6	151620040	151620068	-	EXACT	refGene	NM_005100	AKAP12	151561133	151679694	+	Homo sapiens A kinase (PRKA) anchor protein 12 (AKAP12), transcript variant 1, mRNA.	511	788	543	433	920	711	615	604	327	260	1812	359.008	677.218	329.528	507.966	563.755	487.495	1069.72	650.809	249.599	194.073	334.249	499.69	1.02502	0.947127	1
srna4145525	GGCTGGTCCGATGGTAGTGGGTT	23	8	chr6	151620046	151620068	-	EXACT	refGene	NM_005100	AKAP12	151561133	151679694	+	Homo sapiens A kinase (PRKA) anchor protein 12 (AKAP12), transcript variant 1, mRNA.	499	348	404	403	971	585	460	311	209	172	286	267.107	714.759	306.697	417.947	421.67	425.636	168.841	287.413	159.53	128.387	326.4	214.114	0.503045	0.0531117	1
srna4145703	GGCTGGTCCGATGGTAGTGGGTTATC	26	5	chr6	151620043	151620068	-	EXACT	refGene	NM_005100	AKAP12	151561133	151679694	+	Homo sapiens A kinase (PRKA) anchor protein 12 (AKAP12), transcript variant 1, mRNA.	118	537	527	197	170	366	475	458	220	238	125	348.43	125.138	149.924	261.485	435.42	264.079	73.7942	443.508	167.926	177.652	77.1847	188.013	0.711957	0.420173	1
srna4145465	GGCTGGTCCGATGGTAGTGGGT	22	9	chr6	151620047	151620068	-	EXACT	refGene	NM_005100	AKAP12	151561133	151679694	+	Homo sapiens A kinase (PRKA) anchor protein 12 (AKAP12), transcript variant 1, mRNA.	139	78	54	73	221	158	116	57	31	33	41	35.7025	162.679	55.5556	112.881	106.334	94.6306	24.2045	64.4202	23.6623	24.6324	90.921	45.5681	0.481536	0.107268	0
srna3970110	GCTGGTCCGATGGTAGTGGGTTATCAGAA	29	5	chr6	151620039	151620067	-	EXACT	refGene	NM_005100	AKAP12	151561133	151679694	+	Homo sapiens A kinase (PRKA) anchor protein 12 (AKAP12), transcript variant 1, mRNA.	131	206	146	61	163	125	120	143	73	85	657	96.5289	119.985	46.4231	89.3049	110.001	92.4486	387.862	170.135	55.7209	63.447	85.6881	152.571	1.65033	0.3936	1
srna4145307	GGCTGGTCCGATGGTAGTGGG	21	9	chr6	151620048	151620068	-	EXACT	refGene	NM_005100	AKAP12	151561133	151679694	+	Homo sapiens A kinase (PRKA) anchor protein 12 (AKAP12), transcript variant 1, mRNA.	78	65	51	82	197	116	104	70	31	22	43	33.719	145.013	62.4049	82.8749	95.3341	83.8692	25.3852	53.6835	23.6623	16.4216	51.0204	34.0346	0.405806	0.0522343	0
srna4145627	GGCTGGTCCGATGGTAGTGGGTTAT	25	5	chr6	151620044	151620068	-	EXACT	refGene	NM_005100	AKAP12	151561133	151679694	+	Homo sapiens A kinase (PRKA) anchor protein 12 (AKAP12), transcript variant 1, mRNA.	37	119	114	57	55	71	99	102	52	43	83	75.3719	40.4858	43.379	50.7252	90.7508	60.1425	48.9994	98.2821	39.6916	32.0967	24.202	48.6544	0.808984	0.50348	0
srna3144515	CTGGTCCGATGGTAGTGGGTTATCAGAA	28	6	chr6	151620039	151620066	-	EXACT	refGene	NM_005100	AKAP12	151561133	151679694	+	Homo sapiens A kinase (PRKA) anchor protein 12 (AKAP12), transcript variant 1, mRNA.	60	93	39	30	61	74	62	61	38	33	259	25.7851	44.9025	22.8311	52.8685	56.8338	40.6442	152.902	76.8087	29.0054	24.6324	39.2465	64.5189	1.58741	0.38497	0
srna4146258	GGCTGGTCCGATGGTAGTGGGTTATCAGAAGT	32	5	chr6	151620039	151620068	-	CLIPPED	refGene	NM_005100	AKAP12	151561133	151679694	+	Homo sapiens A kinase (PRKA) anchor protein 12 (AKAP12), transcript variant 1, mRNA.	43	60	47	24	53	49	42	42	30	33	351	31.0744	39.0136	18.2648	35.0075	38.5003	32.3721	207.214	49.554	22.899	24.6324	28.1266	66.4852	2.05378	0.392394	0
srna3970091	GCTGGTCCGATGGTAGTGGGTTATCA	26	5	chr6	151620042	151620067	-	EXACT	refGene	NM_005100	AKAP12	151561133	151679694	+	Homo sapiens A kinase (PRKA) anchor protein 12 (AKAP12), transcript variant 1, mRNA.	27	57	45	22	39	47	51	49	23	22	85	29.7521	28.7081	16.7428	33.5786	46.7504	31.1064	50.1801	47.0763	17.5559	16.4216	17.6609	29.779	0.957326	0.88826	0
srna3970109	GCTGGTCCGATGGTAGTGGGTTATCAGA	28	5	chr6	151620040	151620067	-	EXACT	refGene	NM_005100	AKAP12	151561133	151679694	+	Homo sapiens A kinase (PRKA) anchor protein 12 (AKAP12), transcript variant 1, mRNA.	21	61	42	23	50	32	44	46	22	17	224	27.7686	36.8053	17.5038	22.862	40.3337	29.0547	132.239	50.3799	16.7926	12.6894	13.7363	45.1675	1.55457	0.524217	0
srna3970108	GCTGGTCCGATGGTAGTGGGTTATCAG	27	5	chr6	151620041	151620067	-	EXACT	refGene	NM_005100	AKAP12	151561133	151679694	+	Homo sapiens A kinase (PRKA) anchor protein 12 (AKAP12), transcript variant 1, mRNA.	16	29	40	20	24	53	46	64	21	28	73	26.4463	17.6665	15.2207	37.8653	42.167	27.8732	43.0958	23.9511	16.0293	20.9002	10.4657	22.8884	0.821164	0.535456	0
srna4145259	GGCTGGTCCGATGGTAGTGG	20	9	chr6	151620049	151620068	-	EXACT	refGene	NM_005100	AKAP12	151561133	151679694	+	Homo sapiens A kinase (PRKA) anchor protein 12 (AKAP12), transcript variant 1, mRNA.	26	14	15	11	63	28	29	12	8	4	16	9.91736	46.3747	8.37139	20.0043	26.5836	22.2503	9.44566	11.5626	6.1064	2.98574	17.0068	9.42144	0.423431	0.139675	0
srna5664344	TGGTCCGATGGTAGTGGGTTATCAGAA	27	6	chr6	151620039	151620065	-	EXACT	refGene	NM_005100	AKAP12	151561133	151679694	+	Homo sapiens A kinase (PRKA) anchor protein 12 (AKAP12), transcript variant 1, mRNA.	31	48	34	25	27	35	24	34	18	14	145	22.4793	19.8749	19.0259	25.0054	22.0002	21.6771	85.6013	39.6432	13.7394	10.4501	20.2773	33.9423	1.56581	0.427197	0
srna4144620	GGCTGGTCCGATGGGAGTGGGTTATCAGAA	30	5	chr6	151620039	151620068	-	EXACT	refGene	NM_005100	AKAP12	151561133	151679694	+	Homo sapiens A kinase (PRKA) anchor protein 12 (AKAP12), transcript variant 1, mRNA.	24	36	27	14	42	27	24	21	17	22	146	17.8512	30.9165	10.6545	19.2898	22.0002	20.1424	86.1916	29.7324	12.9761	16.4216	15.6986	32.2041	1.59882	0.438659	0
srna3970036	GCTGGTCCGATGGTAGTGGGTT	22	8	chr6	151620046	151620067	-	EXACT	refGene	NM_005100	AKAP12	151561133	151679694	+	Homo sapiens A kinase (PRKA) anchor protein 12 (AKAP12), transcript variant 1, mRNA.	32	17	14	24	49	24	16	30	11	6	37	9.2562	36.0692	18.2648	17.1465	14.6668	19.0807	21.8431	14.0403	8.39631	4.47861	20.9314	13.938	0.730473	0.392039	0
srna4144841	GGCTGGTCCGATGGTAG	17	13	chr6	151620052	151620068	-	EXACT	refGene	NM_005100	AKAP12	151561133	151679694	+	Homo sapiens A kinase (PRKA) anchor protein 12 (AKAP12), transcript variant 1, mRNA.	10	26	18	8	29	29	36	24	5	3	16	11.9008	21.3471	6.08828	20.7187	33.0003	18.611	9.44566	21.4734	3.8165	2.23931	6.54108	8.70319	0.467636	0.124653	0
srna3970090	GCTGGTCCGATGGTAGTGGGTTATC	25	5	chr6	151620043	151620067	-	EXACT	refGene	NM_005100	AKAP12	151561133	151679694	+	Homo sapiens A kinase (PRKA) anchor protein 12 (AKAP12), transcript variant 1, mRNA.	3	19	30	19	16	17	24	19	9	8	26	19.8347	11.7777	14.4597	12.1455	22.0002	16.0435	15.3492	15.6921	6.8697	5.97149	1.96232	9.16896	0.571505	0.081811	0
srna4146272	GGCTGGTCCGATGGTAGTGGGTTATCAGAATT	32	7	chr6	151620039	151620068	-	CLIPPED	refGene	NM_005100	AKAP12	151561133	151679694	+	Homo sapiens A kinase (PRKA) anchor protein 12 (AKAP12), transcript variant 1, mRNA.	20	36	25	10	18	30	23	20	11	13	147	16.5289	13.2499	7.61035	21.4332	21.0835	15.9812	86.782	29.7324	8.39631	9.70366	13.0822	29.5393	1.84838	0.415459	0
srna4145030	GGCTGGTCCGATGGTAGGGGGTTATCAGAA	30	6	chr6	151620039	151620068	-	EXACT	refGene	NM_005100	AKAP12	151561133	151679694	+	Homo sapiens A kinase (PRKA) anchor protein 12 (AKAP12), transcript variant 1, mRNA.	20	39	21	7	32	20	17	19	9	17	114	13.8843	23.5554	5.32725	14.2888	15.5835	14.5278	67.3003	32.2101	6.8697	12.6894	13.0822	26.4303	1.81929	0.350597	0
srna3144468	CTGGTCCGATGGTAGTGGGTT	21	9	chr6	151620046	151620066	-	EXACT	refGene	NM_005100	AKAP12	151561133	151679694	+	Homo sapiens A kinase (PRKA) anchor protein 12 (AKAP12), transcript variant 1, mRNA.	16	10	12	23	29	14	14	10	12	8	15	7.93388	21.3471	17.5038	10.0021	12.8334	13.9241	8.8553	8.259	9.15961	5.97149	10.4657	8.54222	0.613486	0.0929896	0
srna3144502	CTGGTCCGATGGTAGTGGGTTATCA	25	6	chr6	151620042	151620066	-	EXACT	refGene	NM_005100	AKAP12	151561133	151679694	+	Homo sapiens A kinase (PRKA) anchor protein 12 (AKAP12), transcript variant 1, mRNA.	6	19	22	11	9	21	25	16	14	9	36	14.5455	6.62495	8.37139	15.0032	22.9169	13.4924	21.2527	15.6921	10.6862	6.71792	3.92465	11.6547	0.863801	0.676039	0
srna3144514	CTGGTCCGATGGTAGTGGGTTATCAGA	27	6	chr6	151620040	151620066	-	EXACT	refGene	NM_005100	AKAP12	151561133	151679694	+	Homo sapiens A kinase (PRKA) anchor protein 12 (AKAP12), transcript variant 1, mRNA.	15	26	19	12	16	22	17	17	16	10	87	12.562	11.7777	9.13242	15.7177	15.5835	12.9546	51.3608	21.4734	12.2128	7.46436	9.81162	20.4646	1.57971	0.408121	0
srna3144513	CTGGTCCGATGGTAGTGGGTTATCAG	26	6	chr6	151620041	151620066	-	EXACT	refGene	NM_005100	AKAP12	151561133	151679694	+	Homo sapiens A kinase (PRKA) anchor protein 12 (AKAP12), transcript variant 1, mRNA.	12	29	18	12	12	16	23	16	14	10	27	11.9008	8.83327	9.13242	11.431	21.0835	12.4762	15.9395	23.9511	10.6862	7.46436	7.84929	13.1781	1.05626	0.858998	0
srna4145526	GGCTGGTCCGATGGTAGTGGGTTA	24	7	chr6	151620045	151620068	-	EXACT	refGene	NM_005100	AKAP12	151561133	151679694	+	Homo sapiens A kinase (PRKA) anchor protein 12 (AKAP12), transcript variant 1, mRNA.	7	25	15	12	14	18	17	25	9	12	50	9.91736	10.3055	9.13242	12.8599	15.5835	11.5597	29.5177	20.6475	6.8697	8.95723	4.57875	14.1142	1.22098	0.62601	0
srna3144501	CTGGTCCGATGGTAGTGGGTTATC	24	6	chr6	151620043	151620066	-	EXACT	refGene	NM_005100	AKAP12	151561133	151679694	+	Homo sapiens A kinase (PRKA) anchor protein 12 (AKAP12), transcript variant 1, mRNA.	9	15	20	15	9	10	21	11	8	7	13	13.2231	6.62495	11.4155	7.14439	19.2502	11.5316	7.6746	12.3885	6.1064	5.22505	5.88697	7.45631	0.646596	0.171224	0
srna4470229	GTGGAGAGGAACAAC	15	12	chr6	151647331	151647345	+	EXACT	refGene	NM_005100	AKAP12	151561133	151679694	+	Homo sapiens A kinase (PRKA) anchor protein 12 (AKAP12), transcript variant 1, mRNA.	8	11	11	8	20	16	16	12	6	11	22	7.27273	14.7221	6.08828	11.431	14.6668	10.8362	12.9878	9.0849	4.5798	8.21079	5.23286	8.01923	0.740041	0.266748	0
srna4470229	GTGGAGAGGAACAAC	15	12	chr6	151647331	151647345	+	EXACT	refGene	NM_144497	AKAP12	151646665	151679694	+	Homo sapiens A kinase (PRKA) anchor protein 12 (AKAP12), transcript variant 2, mRNA.	8	11	11	8	20	16	16	12	6	11	22	7.27273	14.7221	6.08828	11.431	14.6668	10.8362	12.9878	9.0849	4.5798	8.21079	5.23286	8.01923	0.740041	0.266748	0
srna4146259	GGCTGGTCCGATGGTAGTGGGTTATCAGAAGTT	33	4	chr6	151620036	151620068	-	EXACT	refGene	NM_005100	AKAP12	151561133	151679694	+	Homo sapiens A kinase (PRKA) anchor protein 12 (AKAP12), transcript variant 1, mRNA.	15	31	11	6	19	14	19	19	15	11	50	7.27273	13.986	4.56621	10.0021	17.4168	10.6488	29.5177	25.6029	11.4495	8.21079	9.81162	16.9185	1.58877	0.254725	0
srna4145133	GGCTGGTCCGATGGTAGT	18	11	chr6	151620051	151620068	-	EXACT	refGene	NM_005100	AKAP12	151561133	151679694	+	Homo sapiens A kinase (PRKA) anchor protein 12 (AKAP12), transcript variant 1, mRNA.	8	8	10	8	20	11	14	14	8	5	16	6.61157	14.7221	6.08828	7.85883	12.8334	9.62285	9.44566	6.6072	6.1064	3.73218	5.23286	6.22486	0.646883	0.136417	0
srna5664342	TGGTCCGATGGTAGTGGGTTATCAG	25	6	chr6	151620041	151620065	-	EXACT	refGene	NM_005100	AKAP12	151561133	151679694	+	Homo sapiens A kinase (PRKA) anchor protein 12 (AKAP12), transcript variant 1, mRNA.	7	8	18	11	9	14	12	9	10	2	15	11.9008	6.62495	8.37139	10.0021	11.0001	9.57988	8.8553	6.6072	7.63301	1.49287	4.57875	5.83343	0.608925	0.0501063	0
srna4272519	GGTCCGATGGTAGTGGGTTATCAGAA	26	6	chr6	151620039	151620064	-	EXACT	refGene	NM_005100	AKAP12	151561133	151679694	+	Homo sapiens A kinase (PRKA) anchor protein 12 (AKAP12), transcript variant 1, mRNA.	13	13	13	6	15	13	9	19	9	12	41	8.59504	11.0416	4.56621	9.2877	8.25007	8.34812	24.2045	10.7367	6.8697	8.95723	8.5034	11.8543	1.42	0.340529	0
srna4145417	GGCTGGTCCGATGGTAGTGGGGTATCAGAA	30	5	chr6	151620039	151620068	-	EXACT	refGene	NM_005100	AKAP12	151561133	151679694	+	Homo sapiens A kinase (PRKA) anchor protein 12 (AKAP12), transcript variant 1, mRNA.	5	13	10	5	10	10	18	6	7	3	65	6.61157	7.36106	3.80518	7.14439	16.5001	8.28447	38.373	10.7367	5.3431	2.23931	3.27054	11.9925	1.44759	0.624206	0
srna4144778	GGCTGGTCCGATGGT	15	17	chr6	151620054	151620068	-	EXACT	refGene	NM_005100	AKAP12	151561133	151679694	+	Homo sapiens A kinase (PRKA) anchor protein 12 (AKAP12), transcript variant 1, mRNA.	3	6	16	6	9	11	12	10	7	2	9	10.5785	6.62495	4.56621	7.85883	11.0001	8.12572	5.31318	4.9554	5.3431	1.49287	1.96232	3.81338	0.469297	0.0219934	0
srna4144618	GGCTGGTCCGATGGGAGTGGGTTATCAG	28	5	chr6	151620041	151620068	-	EXACT	refGene	NM_005100	AKAP12	151561133	151679694	+	Homo sapiens A kinase (PRKA) anchor protein 12 (AKAP12), transcript variant 1, mRNA.	9	11	15	6	13	7	12	11	5	6	28	9.91736	9.56938	4.56621	5.00107	11.0001	8.01082	16.5299	9.0849	3.8165	4.47861	5.88697	7.95938	0.993578	0.9853	0
srna5664343	TGGTCCGATGGTAGTGGGTTATCAGA	26	6	chr6	151620040	151620065	-	EXACT	refGene	NM_005100	AKAP12	151561133	151679694	+	Homo sapiens A kinase (PRKA) anchor protein 12 (AKAP12), transcript variant 1, mRNA.	11	10	9	6	14	6	13	15	6	5	30	5.95041	10.3055	4.56621	4.28663	11.9168	7.4051	17.7106	8.259	4.5798	3.73218	7.19519	8.29536	1.12022	0.771383	0
srna4145646	GGCTGGTCCGATGGTAGTGGGTTATAAGAA	30	5	chr6	151620039	151620068	-	EXACT	refGene	NM_005100	AKAP12	151561133	151679694	+	Homo sapiens A kinase (PRKA) anchor protein 12 (AKAP12), transcript variant 1, mRNA.	6	9	3	6	8	16	7	12	2	9	38	1.98347	5.88885	4.56621	11.431	6.41672	6.05725	22.4334	7.4331	1.5266	6.71792	3.92465	8.40714	1.38795	0.578249	0
srna3970022	GCTGGTCCGATGGTAGTGGGT	21	9	chr6	151620047	151620067	-	EXACT	refGene	NM_005100	AKAP12	151561133	151679694	+	Homo sapiens A kinase (PRKA) anchor protein 12 (AKAP12), transcript variant 1, mRNA.	6	7	8	7	5	11	8	2	3	3	7	5.28926	3.68053	5.32725	7.85883	7.33339	5.89785	4.13248	5.7813	2.2899	2.23931	3.92465	3.67353	0.622859	0.0584609	0
srna4146266	GGCTGGTCCGATGGTAGTGGGTTATCAGAAT	31	7	chr6	151620039	151620068	-	CLIPPED	refGene	NM_005100	AKAP12	151561133	151679694	+	Homo sapiens A kinase (PRKA) anchor protein 12 (AKAP12), transcript variant 1, mRNA.	20	9	6	6	11	11	5	7	3	5	38	3.96694	8.09717	4.56621	7.85883	4.58337	5.8145	22.4334	7.4331	2.2899	3.73218	13.0822	9.79416	1.68444	0.345446	0
srna4146278	GGCTGGTCCGATGGTAGTGGGTTATCAGAATTT	33	6	chr6	151620036	151620068	-	EXACT	refGene	NM_005100	AKAP12	151561133	151679694	+	Homo sapiens A kinase (PRKA) anchor protein 12 (AKAP12), transcript variant 1, mRNA.	3	13	9	4	7	12	6	8	4	9	32	5.95041	5.15274	3.04414	8.57327	5.50005	5.64412	18.8913	10.7367	3.0532	6.71792	1.96232	8.27229	1.46565	0.450584	0
srna4272509	GGTCCGATGGTAGTGGGTTATCA	23	6	chr6	151620042	151620064	-	EXACT	refGene	NM_005100	AKAP12	151561133	151679694	+	Homo sapiens A kinase (PRKA) anchor protein 12 (AKAP12), transcript variant 1, mRNA.	3	4	11	3	3	4	14	10	4	7	12	7.27273	2.20832	2.28311	2.85776	12.8334	5.49107	7.08424	3.3036	3.0532	5.22505	1.96232	4.12568	0.751344	0.568736	0
srna4145028	GGCTGGTCCGATGGTAGGGGGTTATCAG	28	6	chr6	151620041	151620068	-	EXACT	refGene	NM_005100	AKAP12	151561133	151679694	+	Homo sapiens A kinase (PRKA) anchor protein 12 (AKAP12), transcript variant 1, mRNA.	5	8	7	5	7	9	8	7	6	4	28	4.6281	5.15274	3.80518	6.42995	7.33339	5.46987	16.5299	6.6072	4.5798	2.98574	3.27054	6.79464	1.24219	0.633647	0
srna4144619	GGCTGGTCCGATGGGAGTGGGTTATCAGA	29	5	chr6	151620040	151620068	-	EXACT	refGene	NM_005100	AKAP12	151561133	151679694	+	Homo sapiens A kinase (PRKA) anchor protein 12 (AKAP12), transcript variant 1, mRNA.	7	17	7	5	7	7	9	4	5	3	32	4.6281	5.15274	3.80518	5.00107	8.25007	5.36743	18.8913	14.0403	3.8165	2.23931	4.57875	8.71324	1.62335	0.371252	0
srna4145186	GGCTGGTCCGATGGTAGTG	19	10	chr6	151620050	151620068	-	EXACT	refGene	NM_005100	AKAP12	151561133	151679694	+	Homo sapiens A kinase (PRKA) anchor protein 12 (AKAP12), transcript variant 1, mRNA.	4	5	4	4	15	5	7	10	1	1	4	2.64463	11.0416	3.04414	3.57219	6.41672	5.34385	2.36141	4.1295	0.763301	0.746436	2.61643	2.12342	0.397357	0.112696	0
srna4145029	GGCTGGTCCGATGGTAGGGGGTTATCAGA	29	6	chr6	151620040	151620068	-	EXACT	refGene	NM_005100	AKAP12	151561133	151679694	+	Homo sapiens A kinase (PRKA) anchor protein 12 (AKAP12), transcript variant 1, mRNA.	6	7	1	4	10	10	9	4	2	5	21	0.661157	7.36106	3.04414	7.14439	8.25007	5.29216	12.3974	5.7813	1.5266	3.73218	3.92465	5.47243	1.03406	0.941249	0
srna5664331	TGGTCCGATGGTAGTGGGTTATCA	24	6	chr6	151620042	151620065	-	EXACT	refGene	NM_005100	AKAP12	151561133	151679694	+	Homo sapiens A kinase (PRKA) anchor protein 12 (AKAP12), transcript variant 1, mRNA.	5	14	10	3	8	8	5	12	7	4	22	6.61157	5.88885	2.28311	5.71551	4.58337	5.01648	12.9878	11.5626	5.3431	2.98574	3.27054	7.22995	1.44124	0.368962	0
srna5664330	TGGTCCGATGGTAGTGGGTTATC	23	6	chr6	151620043	151620065	-	EXACT	refGene	NM_005100	AKAP12	151561133	151679694	+	Homo sapiens A kinase (PRKA) anchor protein 12 (AKAP12), transcript variant 1, mRNA.	3	5	14	5	3	3	8	5	6	5	10	9.2562	2.20832	3.80518	2.14332	7.33339	4.94928	5.90354	4.1295	4.5798	3.73218	1.96232	4.06147	0.820618	0.593207	0
srna3144484	CTGGTCCGATGGTAGTGGGTTAT	23	6	chr6	151620044	151620066	-	EXACT	refGene	NM_005100	AKAP12	151561133	151679694	+	Homo sapiens A kinase (PRKA) anchor protein 12 (AKAP12), transcript variant 1, mRNA.	7	8	11	8	9	2	3	5	5	5	3	7.27273	6.62495	6.08828	1.42888	2.75002	4.83297	1.77106	6.6072	3.8165	3.73218	4.57875	4.10114	0.848575	0.615564	0
srna3969759	GCTGGTCCGATGGGAGTGGGTTATCAGAA	29	5	chr6	151620039	151620067	-	EXACT	refGene	NM_005100	AKAP12	151561133	151679694	+	Homo sapiens A kinase (PRKA) anchor protein 12 (AKAP12), transcript variant 1, mRNA.	4	7	3	5	11	4	7	7	1	1	29	1.98347	8.09717	3.80518	2.85776	6.41672	4.63206	17.1203	5.7813	0.763301	0.746436	2.61643	5.40554	1.16699	0.822488	0
srna4142578	GGCTGGTCCGAAGGTAGTGGGTTATCAGAA	30	5	chr6	151620039	151620068	-	EXACT	refGene	NM_005100	AKAP12	151561133	151679694	+	Homo sapiens A kinase (PRKA) anchor protein 12 (AKAP12), transcript variant 1, mRNA.	1	5	9	2	8	6	5	6	3	1	27	5.95041	5.88885	1.52207	4.28663	4.58337	4.44627	15.9395	4.1295	2.2899	0.746436	0.654108	4.7519	1.06874	0.922559	0
srna4144779	GGCTGGTCCGATGGTA	16	13	chr6	151620053	151620068	-	EXACT	refGene	NM_005100	AKAP12	151561133	151679694	+	Homo sapiens A kinase (PRKA) anchor protein 12 (AKAP12), transcript variant 1, mRNA.	2	11	7	1	5	8	7	11	4	1	2	4.6281	3.68053	0.761035	5.71551	6.41672	4.24038	1.18071	9.0849	3.0532	0.746436	1.30822	3.07469	0.725099	0.547228	0
srna3970066	GCTGGTCCGATGGTAGTGGGTTAT	24	5	chr6	151620044	151620067	-	EXACT	refGene	NM_005100	AKAP12	151561133	151679694	+	Homo sapiens A kinase (PRKA) anchor protein 12 (AKAP12), transcript variant 1, mRNA.	5	8	6	4	3	7	7	7	6	4	22	3.96694	2.20832	3.04414	5.00107	6.41672	4.12744	12.9878	6.6072	4.5798	2.98574	3.27054	6.08621	1.47457	0.366412	0
srna4142595	GGCTGGTCCGAAGGTAGTGGGTTATCAGAATT	32	7	chr6	151620039	151620068	-	CLIPPED	refGene	NM_005100	AKAP12	151561133	151679694	+	Homo sapiens A kinase (PRKA) anchor protein 12 (AKAP12), transcript variant 1, mRNA.	4	8	6	2	5	4	9	8	3	8	28	3.96694	3.68053	1.52207	2.85776	8.25007	4.05547	16.5299	6.6072	2.2899	5.97149	2.61643	6.80298	1.67748	0.370618	0
srna4272508	GGTCCGATGGTAGTGGGTTATC	22	6	chr6	151620043	151620064	-	EXACT	refGene	NM_005100	AKAP12	151561133	151679694	+	Homo sapiens A kinase (PRKA) anchor protein 12 (AKAP12), transcript variant 1, mRNA.	7	1	5	12	5	3	2	1	4	2	1	3.30579	3.68053	9.13242	2.14332	1.83335	4.01908	0.590354	0.8259	3.0532	1.49287	4.57875	2.10822	0.524552	0.253866	0
srna4142557	GGCTGGTCCGAAGGTAGTGGGTTATC	26	9	chr6	151620043	151620068	-	EXACT	refGene	NM_005100	AKAP12	151561133	151679694	+	Homo sapiens A kinase (PRKA) anchor protein 12 (AKAP12), transcript variant 1, mRNA.	4	6	6	7	4	3	6	1	5	2	25	3.96694	2.94442	5.32725	2.14332	5.50005	3.97639	14.7588	4.9554	3.8165	1.49287	2.61643	5.52801	1.39021	0.559383	0
srna4403603	GTCCGATGGTAGTGGGTTATCAGAA	25	6	chr6	151620039	151620063	-	EXACT	refGene	NM_005100	AKAP12	151561133	151679694	+	Homo sapiens A kinase (PRKA) anchor protein 12 (AKAP12), transcript variant 1, mRNA.	3	5	3		8	12	3	5	8	5	22	1.98347	5.88885	0	8.57327	2.75002	3.83912	12.9878	4.1295	6.1064	3.73218	1.96232	5.78364	1.5065	0.450521	0
srna4144611	GGCTGGTCCGATGGGAGTGGGTTATCA	27	5	chr6	151620042	151620068	-	EXACT	refGene	NM_005100	AKAP12	151561133	151679694	+	Homo sapiens A kinase (PRKA) anchor protein 12 (AKAP12), transcript variant 1, mRNA.	3	9	5	3	4	10	3	3	6	3	12	3.30579	2.94442	2.28311	7.14439	2.75002	3.68555	7.08424	7.4331	4.5798	2.23931	1.96232	4.65976	1.26433	0.522657	0
srna4272517	GGTCCGATGGTAGTGGGTTATCAG	24	6	chr6	151620041	151620064	-	EXACT	refGene	NM_005100	AKAP12	151561133	151679694	+	Homo sapiens A kinase (PRKA) anchor protein 12 (AKAP12), transcript variant 1, mRNA.	12	4	6	1	5	3	8	4	3	3	10	3.96694	3.68053	0.761035	2.14332	7.33339	3.57704	5.90354	3.3036	2.2899	2.23931	7.84929	4.31713	1.2069	0.647996	0
srna4272518	GGTCCGATGGTAGTGGGTTATCAGA	25	6	chr6	151620040	151620064	-	EXACT	refGene	NM_005100	AKAP12	151561133	151679694	+	Homo sapiens A kinase (PRKA) anchor protein 12 (AKAP12), transcript variant 1, mRNA.	8	9	3	2	3	2	10	4	1	1	11	1.98347	2.20832	1.52207	1.42888	9.16674	3.2619	6.49389	7.4331	0.763301	0.746436	5.23286	4.13392	1.26734	0.68258	0
srna1312103	AGTAGCTGCGCTCCCCTGCTAGAACC	26	16	chr6	151640964	151640989	+	EXACT	refGene	NM_005100	AKAP12	151561133	151679694	+	Homo sapiens A kinase (PRKA) anchor protein 12 (AKAP12), transcript variant 1, mRNA.	3	6	10	4		1	5	6	4	6		6.61157	0	3.04414	0.714439	4.58337	2.9907	0	4.9554	3.0532	4.47861	1.96232	2.88991	0.966297	0.948675	0
srna4144329	GGCTGGTCCGATGGAAGTGGGTTATCAGAA	30	5	chr6	151620039	151620068	-	EXACT	refGene	NM_005100	AKAP12	151561133	151679694	+	Homo sapiens A kinase (PRKA) anchor protein 12 (AKAP12), transcript variant 1, mRNA.	1	4	4	3	4	6	3	7	2	2	19	2.64463	2.94442	2.28311	4.28663	2.75002	2.98176	11.2167	3.3036	1.5266	1.49287	0.654108	3.63878	1.22035	0.754943	0
srna4145759	GGCTGGTCCGATGGTAGTGGGTTATCACAATT	32	7	chr6	151620039	151620068	-	CLIPPED	refGene	NM_005100	AKAP12	151561133	151679694	+	Homo sapiens A kinase (PRKA) anchor protein 12 (AKAP12), transcript variant 1, mRNA.	2	6	4	1	6	5	3	1	4	2	18	2.64463	4.41664	0.761035	3.57219	2.75002	2.8289	10.6264	4.9554	3.0532	1.49287	1.30822	4.28721	1.5155	0.45935	0
srna4145707	GGCTGGTCCGATGGTAGTGGGTTATCAAAA	30	6	chr6	151620039	151620068	-	EXACT	refGene	NM_005100	AKAP12	151561133	151679694	+	Homo sapiens A kinase (PRKA) anchor protein 12 (AKAP12), transcript variant 1, mRNA.		2	1	1	4	2	9	6	4	2	16	0.661157	2.94442	0.761035	1.42888	8.25007	2.80911	9.44566	1.6518	3.0532	1.49287	0	3.12871	1.11377	0.88706	0
srna4147320	GGCTGGTCCGCTGGTAGTGGGTTATCAGAA	30	5	chr6	151620039	151620068	-	EXACT	refGene	NM_005100	AKAP12	151561133	151679694	+	Homo sapiens A kinase (PRKA) anchor protein 12 (AKAP12), transcript variant 1, mRNA.	3	7		4	3	2	7	5	2	1	14	0	2.20832	3.04414	1.42888	6.41672	2.61961	8.26495	5.7813	1.5266	0.746436	1.96232	3.65632	1.39575	0.581401	0
srna4130107	GGCTAGTCCGATGGTAGTGGGTTATCAGAA	30	6	chr6	151620039	151620068	-	EXACT	refGene	NM_005100	AKAP12	151561133	151679694	+	Homo sapiens A kinase (PRKA) anchor protein 12 (AKAP12), transcript variant 1, mRNA.	3	11	1	1	5	6	4	7	1	2	11	0.661157	3.68053	0.761035	4.28663	3.6667	2.61121	6.49389	9.0849	0.763301	1.49287	1.96232	3.95946	1.51633	0.484806	0
srna4145021	GGCTGGTCCGATGGTAGGGGGTTATCA	27	6	chr6	151620042	151620068	-	EXACT	refGene	NM_005100	AKAP12	151561133	151679694	+	Homo sapiens A kinase (PRKA) anchor protein 12 (AKAP12), transcript variant 1, mRNA.		5	1	2		6	7	2	1	1	10	0.661157	0	1.52207	4.28663	6.41672	2.57732	5.90354	4.1295	0.763301	0.746436	0	2.30855	0.89572	0.875823	0
srna4145416	GGCTGGTCCGATGGTAGTGGGGTATCAGA	29	5	chr6	151620040	151620068	-	EXACT	refGene	NM_005100	AKAP12	151561133	151679694	+	Homo sapiens A kinase (PRKA) anchor protein 12 (AKAP12), transcript variant 1, mRNA.	1	4	1	4	2	5	4	3	3	3	12	0.661157	1.47221	3.04414	3.57219	3.6667	2.48328	7.08424	3.3036	2.2899	2.23931	0.654108	3.11423	1.25408	0.627099	0
srna4147590	GGCTGGTCCGGTGGTAGTGGGTTATCAGAA	30	5	chr6	151620039	151620068	-	EXACT	refGene	NM_005100	AKAP12	151561133	151679694	+	Homo sapiens A kinase (PRKA) anchor protein 12 (AKAP12), transcript variant 1, mRNA.	2	6	5		3		6	6	6	1	23	3.30579	2.20832	0	0	5.50005	2.20283	13.5781	4.9554	4.5798	0.746436	1.30822	5.0336	2.28506	0.307709	0
srna4145644	GGCTGGTCCGATGGTAGTGGGTTATAAG	28	5	chr6	151620041	151620068	-	EXACT	refGene	NM_005100	AKAP12	151561133	151679694	+	Homo sapiens A kinase (PRKA) anchor protein 12 (AKAP12), transcript variant 1, mRNA.	1	1			3	6	4	3	3	1	11	0	2.20832	0	4.28663	3.6667	2.03233	6.49389	0.8259	2.2899	0.746436	0.654108	2.20205	1.08351	0.908566	0
srna4105704	GGCCGGTCCGATGGTAGTGGGTTATCAGAA	30	5	chr6	151620039	151620068	-	EXACT	refGene	NM_005100	AKAP12	151561133	151679694	+	Homo sapiens A kinase (PRKA) anchor protein 12 (AKAP12), transcript variant 1, mRNA.	3	4	4		6	3	1	2	1	1	13	2.64463	4.41664	0	2.14332	0.916674	2.02425	7.6746	3.3036	0.763301	0.746436	1.96232	2.89005	1.42771	0.581202	0
srna4133928	GGCTCGTCCGATGGTAGTGGGTTATCAGAA	30	5	chr6	151620039	151620068	-	EXACT	refGene	NM_005100	AKAP12	151561133	151679694	+	Homo sapiens A kinase (PRKA) anchor protein 12 (AKAP12), transcript variant 1, mRNA.	1	7	2	1	5	2	3	3			12	1.32231	3.68053	0.761035	1.42888	2.75002	1.98856	7.08424	5.7813	0	0	0.654108	2.70393	1.35975	0.679391	0
srna4146252	GGCTGGTCCGATGGTAGTGGGTTATCAGAAG	31	5	chr6	151620039	151620068	-	CLIPPED	refGene	NM_005100	AKAP12	151561133	151679694	+	Homo sapiens A kinase (PRKA) anchor protein 12 (AKAP12), transcript variant 1, mRNA.	1	2	1	2	4	4	2	3	3	1	13	0.661157	2.94442	1.52207	2.85776	1.83335	1.96375	7.6746	1.6518	2.2899	0.746436	0.654108	2.60337	1.32571	0.661209	0
srna4146550	GGCTGGTCCGATGGTAGTGGGTTATTAGAA	30	6	chr6	151620039	151620068	-	EXACT	refGene	NM_005100	AKAP12	151561133	151679694	+	Homo sapiens A kinase (PRKA) anchor protein 12 (AKAP12), transcript variant 1, mRNA.	1	4		2	2	4	4	1		2	14	0	1.47221	1.52207	2.85776	3.6667	1.90375	8.26495	3.3036	0	1.49287	0.654108	2.74311	1.4409	0.624083	0
srna3970037	GCTGGTCCGATGGTAGTGGGTTA	23	7	chr6	151620045	151620067	-	EXACT	refGene	NM_005100	AKAP12	151561133	151679694	+	Homo sapiens A kinase (PRKA) anchor protein 12 (AKAP12), transcript variant 1, mRNA.	2	4	2		1	5	4	4	3	2	10	1.32231	0.736106	0	3.57219	3.6667	1.85946	5.90354	3.3036	2.2899	1.49287	1.30822	2.85963	1.53788	0.399866	0
srna4145645	GGCTGGTCCGATGGTAGTGGGTTATAAGA	29	5	chr6	151620040	151620068	-	EXACT	refGene	NM_005100	AKAP12	151561133	151679694	+	Homo sapiens A kinase (PRKA) anchor protein 12 (AKAP12), transcript variant 1, mRNA.	1	7	1		3	1	5		1	1	13	0.661157	2.20832	0	0.714439	4.58337	1.63346	7.6746	5.7813	0.763301	0.746436	0.654108	3.12395	1.91248	0.416289	0
srna3144310	CTGGTCCGATGGGAGTGGGTTATCAGAA	28	6	chr6	151620039	151620066	-	EXACT	refGene	NM_005100	AKAP12	151561133	151679694	+	Homo sapiens A kinase (PRKA) anchor protein 12 (AKAP12), transcript variant 1, mRNA.	3	7	2	1	1	2	4	1	1	1	12	1.32231	0.736106	0.761035	1.42888	3.6667	1.58301	7.08424	5.7813	0.763301	0.746436	1.96232	3.26752	2.06412	0.289845	0
srna4144396	GGCTGGTCCGATGGCAGTGGGTTATCAGAA	30	5	chr6	151620039	151620068	-	EXACT	refGene	NM_005100	AKAP12	151561133	151679694	+	Homo sapiens A kinase (PRKA) anchor protein 12 (AKAP12), transcript variant 1, mRNA.		2		1	1	3	4	1			12	0	0.736106	0.761035	2.14332	3.6667	1.46143	7.08424	1.6518	0	0	0	1.74721	1.19555	0.857248	0
srna4147781	GGCTGGTCCGTTGGTAGTGGGTTATCAGAA	30	5	chr6	151620039	151620068	-	EXACT	refGene	NM_005100	AKAP12	151561133	151679694	+	Homo sapiens A kinase (PRKA) anchor protein 12 (AKAP12), transcript variant 1, mRNA.	2				4	2	3	1	2	2	11	0	2.94442	0	1.42888	2.75002	1.42466	6.49389	0	1.5266	1.49287	1.30822	2.16432	1.51918	0.58536	0
srna4145747	GGCTGGTCCGATGGTAGTGGGTTATCACAA	30	5	chr6	151620039	151620068	-	EXACT	refGene	NM_005100	AKAP12	151561133	151679694	+	Homo sapiens A kinase (PRKA) anchor protein 12 (AKAP12), transcript variant 1, mRNA.	2	5	3		4	1		4	3	3	16	1.98347	2.94442	0	0.714439	0	1.12847	9.44566	4.1295	2.2899	2.23931	1.30822	3.88252	3.44052	0.138234	0
srna3970510	GCTGGTCCGGTGGTAGTGGGTTATCAGAA	29	5	chr6	151620039	151620067	-	EXACT	refGene	NM_005100	AKAP12	151561133	151679694	+	Homo sapiens A kinase (PRKA) anchor protein 12 (AKAP12), transcript variant 1, mRNA.	2	2	2	1	1	1	1	2			17	1.32231	0.736106	0.761035	0.714439	0.916674	0.890114	10.036	1.6518	0	0	1.30822	2.59921	2.92008	0.417233	0
srna3970182	GCTGGTCCGATGGTAGTGGGTTATCAGAAGT	31	5	chr6	151620039	151620067	-	CLIPPED	refGene	NM_005100	AKAP12	151561133	151679694	+	Homo sapiens A kinase (PRKA) anchor protein 12 (AKAP12), transcript variant 1, mRNA.	1	3	2	1	1	1	1	1	1	1	10	1.32231	0.736106	0.761035	0.714439	0.916674	0.890114	5.90354	2.4777	0.763301	0.746436	0.654108	2.10902	2.36938	0.29424	0
srna4143098	GGCTGGTCCGAGGGTAGTGGGTTATCAGAA	30	5	chr6	151620039	151620068	-	EXACT	refGene	NM_005100	AKAP12	151561133	151679694	+	Homo sapiens A kinase (PRKA) anchor protein 12 (AKAP12), transcript variant 1, mRNA.		2	2		2		1			1	14	1.32231	1.47221	0	0	0.916674	0.74224	8.26495	1.6518	0	0.746436	0	2.13264	2.87324	0.42896	0
srna5664181	TGGTCCGATGGGAGTGGGTTATCAGAA	27	6	chr6	151620039	151620065	-	EXACT	refGene	NM_005100	AKAP12	151561133	151679694	+	Homo sapiens A kinase (PRKA) anchor protein 12 (AKAP12), transcript variant 1, mRNA.		2	1		1		1	2			12	0.661157	0.736106	0	0	0.916674	0.462787	7.08424	1.6518	0	0	0	1.74721	3.7754	0.404542	0
srna692946	ACCCCATAAACACCA	15	6	chr15	86214354	86214368	-	EXACT	refGene	NM_006738	AKAP13	85923846	86292589	+	Homo sapiens A kinase (PRKA) anchor protein 13 (AKAP13), transcript variant 1, mRNA.	560	139	418	535	616	258	315	296	249	269	169	276.364	453.441	407.154	184.325	288.752	322.007	99.7698	114.8	190.062	200.791	366.3	194.345	0.603541	0.0959273	1
srna692946	ACCCCATAAACACCA	15	6	chr15	86214354	86214368	-	EXACT	refGene	NM_007200	AKAP13	85923846	86292589	+	Homo sapiens A kinase (PRKA) anchor protein 13 (AKAP13), transcript variant 2, mRNA.	560	139	418	535	616	258	315	296	249	269	169	276.364	453.441	407.154	184.325	288.752	322.007	99.7698	114.8	190.062	200.791	366.3	194.345	0.603541	0.0959273	1
srna4380711	GTCAAACTGAGGTCC	15	9	chr15	86196611	86196625	-	EXACT	refGene	NM_006738	AKAP13	85923846	86292589	+	Homo sapiens A kinase (PRKA) anchor protein 13 (AKAP13), transcript variant 1, mRNA.		9	11	5		2	2	4	7	2	2	7.27273	0	3.80518	1.42888	1.83335	2.86803	1.18071	7.4331	5.3431	1.49287	0	3.08996	1.07738	0.909384	0
srna4380711	GTCAAACTGAGGTCC	15	9	chr15	86196611	86196625	-	EXACT	refGene	NM_007200	AKAP13	85923846	86292589	+	Homo sapiens A kinase (PRKA) anchor protein 13 (AKAP13), transcript variant 2, mRNA.		9	11	5		2	2	4	7	2	2	7.27273	0	3.80518	1.42888	1.83335	2.86803	1.18071	7.4331	5.3431	1.49287	0	3.08996	1.07738	0.909384	0
srna4249808	GGTAAAATGGCTGAGTGAAGCATTGGACTGCCA	33	4	chr14	32954018	32954047	+	CLIPPED	refGene	NM_004274	AKAP6	32798478	33302268	+	Homo sapiens A kinase (PRKA) anchor protein 6 (AKAP6), mRNA.	4032	929	2714	3538	3005	2937	2628	1454	3142	4876	3144	1794.38	2212	2692.54	2098.31	2409.02	2241.25	1856.07	767.261	2398.29	3639.62	2637.36	2259.72	1.00824	0.971758	1
srna4249922	GGTAAAATGGCTGAGTGAAGCATTGGACTGTA	32	4	chr14	32954018	32954049	+	EXACT	refGene	NM_004274	AKAP6	32798478	33302268	+	Homo sapiens A kinase (PRKA) anchor protein 6 (AKAP6), mRNA.	2898	2230	3291	4386	2142	2580	2432	1929	4487	5281	3109	2175.87	1576.74	3337.9	1843.25	2229.35	2232.62	1835.41	1841.76	3424.93	3941.93	1895.6	2587.93	1.15914	0.535527	1
srna4249807	GGTAAAATGGCTGAGTGAAGCATTGGACTGCC	32	4	chr14	32954018	32954047	+	CLIPPED	refGene	NM_004274	AKAP6	32798478	33302268	+	Homo sapiens A kinase (PRKA) anchor protein 6 (AKAP6), mRNA.	958	1159	1666	2420	1225	2004	2841	1100	2125	2548	1012	1101.49	901.73	1841.7	1431.74	2604.27	1576.19	597.438	957.218	1622.01	1901.92	626.635	1141.04	0.723928	0.311171	1
srna4250078	GGTAAAATGGCTGAGTGAAGCATTGGACTGTACCACCA	38	4	chr14	32954018	32954049	+	CLIPPED	refGene	NM_004274	AKAP6	32798478	33302268	+	Homo sapiens A kinase (PRKA) anchor protein 6 (AKAP6), mRNA.	1025	1006	1057	1152	653	597	499	986	2311	2775	2152	698.843	480.677	876.712	426.52	457.42	588.035	1270.44	830.856	1763.99	2071.36	670.46	1321.42	2.24718	0.049083	1
srna4251389	GGTAAAATTGCTGAGTGAAGCATTGGACTGTA	32	4	chr14	32954018	32954049	+	EXACT	refGene	NM_004274	AKAP6	32798478	33302268	+	Homo sapiens A kinase (PRKA) anchor protein 6 (AKAP6), mRNA.	749	533	898	1160	498	600	572	455	1165	1350	728	593.719	366.581	882.801	428.663	524.338	559.22	429.777	440.205	889.245	1007.69	489.927	651.368	1.16478	0.563712	1
srna411907	AAGGGCTTAGCTTAATTAAAGTGGCTGACCACC	33	4	chr14	32954252	32954279	+	CLIPPED	refGene	NM_004274	AKAP6	32798478	33302268	+	Homo sapiens A kinase (PRKA) anchor protein 6 (AKAP6), mRNA.	196	439	681	749	247	548	687	705	882	1333	535	450.248	181.818	570.015	391.512	629.755	444.67	315.839	362.57	673.231	994.999	128.205	494.969	1.11312	0.779176	1
srna4250077	GGTAAAATGGCTGAGTGAAGCATTGGACTGTACCACC	37	4	chr14	32954018	32954049	+	CLIPPED	refGene	NM_004274	AKAP6	32798478	33302268	+	Homo sapiens A kinase (PRKA) anchor protein 6 (AKAP6), mRNA.	558	705	893	841	256	366	429	619	1394	1858	834	590.413	188.443	640.03	261.485	393.253	414.725	492.355	582.26	1064.04	1386.88	364.992	778.105	1.8762	0.140894	1
srna4249921	GGTAAAATGGCTGAGTGAAGCATTGGACTGT	31	4	chr14	32954018	32954048	+	EXACT	refGene	NM_004274	AKAP6	32798478	33302268	+	Homo sapiens A kinase (PRKA) anchor protein 6 (AKAP6), mRNA.	326	342	436	663	318	455	431	330	575	768	403	288.264	234.082	504.566	325.07	395.087	349.414	237.913	282.458	438.898	573.263	213.239	349.154	0.999257	0.997586	1
srna4250055	GGTAAAATGGCTGAGTGAAGCATTGGACTGTACC	34	4	chr14	32954018	32954049	+	CLIPPED	refGene	NM_004274	AKAP6	32798478	33302268	+	Homo sapiens A kinase (PRKA) anchor protein 6 (AKAP6), mRNA.	247	358	519	566	281	414	496	327	441	804	277	343.14	206.846	430.746	295.778	454.67	346.236	163.528	295.672	336.616	600.134	161.565	311.503	0.899684	0.718287	1
srna4248354	GGTAAAATCGCTGAGTGAAGCATTGGACTGTA	32	4	chr14	32954018	32954049	+	EXACT	refGene	NM_004274	AKAP6	32798478	33302268	+	Homo sapiens A kinase (PRKA) anchor protein 6 (AKAP6), mRNA.	318	250	277	458	261	247	224	180	495	549	318	183.14	192.124	348.554	176.466	205.335	221.124	187.732	206.475	377.834	409.793	208.006	277.968	1.25707	0.356173	1
srna4323517	GTAAAATGGCTGAGTGAAGCATTGGACTGTA	31	4	chr14	32954019	32954049	+	EXACT	refGene	NM_004274	AKAP6	32798478	33302268	+	Homo sapiens A kinase (PRKA) anchor protein 6 (AKAP6), mRNA.	166	136	418	358	164	137	185	153	277	327	305	276.364	120.721	272.451	97.8781	169.585	187.4	180.058	112.322	211.434	244.084	108.582	171.296	0.914069	0.736229	1
srna4323474	GTAAAATGGCTGAGTGAAGCATTGGACTGCC	31	4	chr14	32954019	32954047	+	CLIPPED	refGene	NM_004274	AKAP6	32798478	33302268	+	Homo sapiens A kinase (PRKA) anchor protein 6 (AKAP6), mRNA.	103	68	242	292	162	151	319	122	193	222	151	160	119.249	222.222	107.88	292.419	180.354	89.1434	56.1612	147.317	165.709	67.3731	105.141	0.582968	0.109017	1
srna4249647	GGTAAAATGGCTGAGTGAAGCATTGGACTACCACCA	36	4	chr14	32954018	32954046	+	CLIPPED	refGene	NM_004274	AKAP6	32798478	33302268	+	Homo sapiens A kinase (PRKA) anchor protein 6 (AKAP6), mRNA.	142	104	223	284	209	192	228	176	401	451	158	147.438	153.846	216.134	137.172	209.002	172.718	93.2759	85.8936	306.084	336.643	92.8833	182.956	1.05927	0.869691	1
srna4249500	GGTAAAATGGCTGAGTGAAGCATTGGAC	28	4	chr14	32954018	32954045	+	EXACT	refGene	NM_004274	AKAP6	32798478	33302268	+	Homo sapiens A kinase (PRKA) anchor protein 6 (AKAP6), mRNA.	190	553	227	373	73	239	210	142	236	363	199	150.083	53.7357	283.866	170.751	192.502	170.187	117.48	456.723	180.139	270.956	124.28	229.916	1.35096	0.442777	1
srna4323475	GTAAAATGGCTGAGTGAAGCATTGGACTGCCA	32	4	chr14	32954019	32954047	+	CLIPPED	refGene	NM_004274	AKAP6	32798478	33302268	+	Homo sapiens A kinase (PRKA) anchor protein 6 (AKAP6), mRNA.	220	52	304	263	207	161	146	116	180	290	228	200.992	152.374	200.152	115.025	133.834	160.475	134.601	42.9468	137.394	216.466	143.904	135.062	0.841639	0.46208	1
srna411908	AAGGGCTTAGCTTAATTAAAGTGGCTGACCACCA	34	4	chr14	32954252	32954278	+	CLIPPED	refGene	NM_004274	AKAP6	32798478	33302268	+	Homo sapiens A kinase (PRKA) anchor protein 6 (AKAP6), mRNA.	412	115	191	164	363	201	119	279	291	548	484	126.281	267.206	124.81	143.602	109.084	154.197	285.731	94.9785	222.12	409.047	269.492	256.274	1.66199	0.128297	1
srna4251476	GGTAAAATTGCTGAGTGAAGCATTGGACTGTACCACCA	38	4	chr14	32954018	32954049	+	CLIPPED	refGene	NM_004274	AKAP6	32798478	33302268	+	Homo sapiens A kinase (PRKA) anchor protein 6 (AKAP6), mRNA.	227	248	286	264	152	165	108	205	552	717	461	189.091	111.888	200.913	117.882	99.0008	143.755	272.153	204.823	421.342	535.194	148.482	316.399	2.20096	0.0710927	1
srna4939666	TATTGAATTGCAAATTCGAAGAAGCAGCTTCAAACC	36	4	chr14	32954102	32954137	+	EXACT	refGene	NM_004274	AKAP6	32798478	33302268	+	Homo sapiens A kinase (PRKA) anchor protein 6 (AKAP6), mRNA.	831	307	288	241	116	193	125	134	350	489	286	190.413	85.3883	183.409	137.887	114.584	142.336	168.841	253.551	267.155	365.007	543.564	319.624	2.24555	0.0480392	1
srna4249834	GGTAAAATGGCTGAGTGAAGCATTGGACTGCCACC	35	4	chr14	32954018	32954047	+	CLIPPED	refGene	NM_004274	AKAP6	32798478	33302268	+	Homo sapiens A kinase (PRKA) anchor protein 6 (AKAP6), mRNA.	183	111	219	241	110	135	146	175	369	620	245	144.793	80.9717	183.409	96.4492	133.834	127.892	144.637	91.6749	281.658	462.79	119.702	220.092	1.72093	0.257431	1
srna4247811	GGTAAAATAGCTGAGTGAAGCATTGGACTGTA	32	4	chr14	32954018	32954049	+	EXACT	refGene	NM_004274	AKAP6	32798478	33302268	+	Homo sapiens A kinase (PRKA) anchor protein 6 (AKAP6), mRNA.	240	194	64	225	135	243	153	97	326	462	150	42.314	99.3743	171.233	173.609	140.251	125.356	88.553	160.225	248.836	344.853	156.986	199.891	1.59458	0.189964	1
srna2103688	CATATTGAATTGCAAATTCGAAGAAGCAGCTTCAAACC	38	4	chr14	32954100	32954137	+	EXACT	refGene	NM_004274	AKAP6	32798478	33302268	+	Homo sapiens A kinase (PRKA) anchor protein 6 (AKAP6), mRNA.	694	240	198	191	81	139	101	100	246	347	145	130.909	59.6246	145.358	99.307	92.5841	105.556	85.6013	198.216	187.772	259.013	453.951	236.911	2.2444	0.0971978	1
srna4251475	GGTAAAATTGCTGAGTGAAGCATTGGACTGTACCACC	37	4	chr14	32954018	32954049	+	CLIPPED	refGene	NM_004274	AKAP6	32798478	33302268	+	Homo sapiens A kinase (PRKA) anchor protein 6 (AKAP6), mRNA.	122	169	242	227	53	75	108	154	288	455	193	160	39.0136	172.755	53.5829	99.0008	104.87	113.938	139.577	219.831	339.628	79.8012	178.555	1.70263	0.216159	1
srna4251388	GGTAAAATTGCTGAGTGAAGCATTGGACTGT	31	4	chr14	32954018	32954048	+	EXACT	refGene	NM_004274	AKAP6	32798478	33302268	+	Homo sapiens A kinase (PRKA) anchor protein 6 (AKAP6), mRNA.	78	78	115	189	95	101	125	104	157	198	85	76.0331	69.9301	143.836	72.1583	114.584	95.3083	50.1801	64.4202	119.838	147.794	51.0204	86.6506	0.909162	0.7359	0
srna1447915	ATATTGAATTGCAAATTCGAAGAAGCAGCTTCAAACC	37	4	chr14	32954101	32954137	+	EXACT	refGene	NM_004274	AKAP6	32798478	33302268	+	Homo sapiens A kinase (PRKA) anchor protein 6 (AKAP6), mRNA.	657	175	182	162	73	125	87	76	196	209	150	120.331	53.7357	123.288	89.3049	79.7507	93.2819	88.553	144.533	149.607	156.005	429.749	193.689	2.07639	0.17247	1
srna4251459	GGTAAAATTGCTGAGTGAAGCATTGGACTGTACC	34	4	chr14	32954018	32954049	+	CLIPPED	refGene	NM_004274	AKAP6	32798478	33302268	+	Homo sapiens A kinase (PRKA) anchor protein 6 (AKAP6), mRNA.	41	90	156	141	86	96	135	98	123	207	61	103.14	63.3051	107.306	68.5861	123.751	93.2177	36.0116	74.331	93.886	154.512	26.8184	77.1118	0.827223	0.554418	0
srna4250056	GGTAAAATGGCTGAGTGAAGCATTGGACTGTACCA	35	4	chr14	32954018	32954049	+	CLIPPED	refGene	NM_004274	AKAP6	32798478	33302268	+	Homo sapiens A kinase (PRKA) anchor protein 6 (AKAP6), mRNA.	139	102	170	124	94	104	98	108	193	260	121	112.397	69.194	94.3683	74.3016	89.8341	88.0189	71.4328	84.2418	147.317	194.073	90.921	117.597	1.33604	0.2802	1
srna4249717	GGTAAAATGGCTGAGTGAAGCATTGGACTG	30	4	chr14	32954018	32954047	+	EXACT	refGene	NM_004274	AKAP6	32798478	33302268	+	Homo sapiens A kinase (PRKA) anchor protein 6 (AKAP6), mRNA.	112	74	112	178	83	98	100	73	162	191	107	74.0496	61.0968	135.464	70.015	91.6674	86.4586	63.1678	61.1166	123.655	142.569	73.2601	92.7537	1.07281	0.77689	0
srna4249835	GGTAAAATGGCTGAGTGAAGCATTGGACTGCCACCA	36	4	chr14	32954018	32954047	+	CLIPPED	refGene	NM_004274	AKAP6	32798478	33302268	+	Homo sapiens A kinase (PRKA) anchor protein 6 (AKAP6), mRNA.	109	65	124	166	74	94	90	89	270	359	176	81.9835	54.4718	126.332	67.1572	82.5007	82.489	103.902	53.6835	206.091	267.97	71.2977	140.589	1.70434	0.239213	1
srna4249646	GGTAAAATGGCTGAGTGAAGCATTGGACTACCACC	35	4	chr14	32954018	32954046	+	CLIPPED	refGene	NM_004274	AKAP6	32798478	33302268	+	Homo sapiens A kinase (PRKA) anchor protein 6 (AKAP6), mRNA.	79	79	119	138	67	89	109	60	188	189	73	78.6777	49.3191	105.023	63.5851	99.9175	79.3044	43.0958	65.2461	143.5	141.076	51.6745	88.9187	1.12123	0.708613	0
srna5905628	TTCAGTTGATGCAGAGTGGGGTTTTGCAGTCCTTACC	37	3	chr14	32954286	32954320	+	CLIPPED	refGene	NM_004274	AKAP6	32798478	33302268	+	Homo sapiens A kinase (PRKA) anchor protein 6 (AKAP6), mRNA.	23	34	106	121	48	118	96	89	96	97	56	70.0826	35.3331	92.0852	84.3038	88.0007	73.9611	33.0598	28.0806	73.2768	72.4043	15.0445	44.3732	0.599953	0.0994139	0
srna6149057	TTTCATATTGAATTGCAAATTCGAAGAAGCAGCT	34	4	chr14	32954097	32954130	+	EXACT	refGene	NM_004274	AKAP6	32798478	33302268	+	Homo sapiens A kinase (PRKA) anchor protein 6 (AKAP6), mRNA.	458	227	156	131	46	74	65	75	168	238	89	103.14	33.8609	99.6956	52.8685	59.5838	69.8299	52.5415	187.479	128.234	177.652	299.581	169.098	2.42157	0.0685749	1
srna4322688	GTAAAATAGCTGAGTGAAGCATTGGACTGTA	31	4	chr14	32954019	32954049	+	EXACT	refGene	NM_004274	AKAP6	32798478	33302268	+	Homo sapiens A kinase (PRKA) anchor protein 6 (AKAP6), mRNA.	17	11	178	131	61	13	77	83	86	53	107	117.686	44.9025	99.6956	9.2877	70.5839	68.4311	63.1678	9.0849	65.6438	39.5611	11.1198	37.7155	0.551145	0.221863	0
srna51285	AAAATGGCTGAGTGAAGCATTGGACTGCC	29	4	chr14	32954021	32954047	+	CLIPPED	refGene	NM_004274	AKAP6	32798478	33302268	+	Homo sapiens A kinase (PRKA) anchor protein 6 (AKAP6), mRNA.	30	25	84	103	57	55	130	53	61	82	52	55.5372	41.958	78.3866	39.2941	119.168	66.8687	30.6984	20.6475	46.5613	61.2077	19.6232	35.7476	0.534594	0.112468	0
srna4249761	GGTAAAATGGCTGAGTGAAGCATTGGACTGCA	32	4	chr14	32954018	32954047	+	CLIPPED	refGene	NM_004274	AKAP6	32798478	33302268	+	Homo sapiens A kinase (PRKA) anchor protein 6 (AKAP6), mRNA.	81	46	71	161	49	71	70	43	142	187	76	46.9421	36.0692	122.527	50.7252	64.1672	64.0861	44.8669	37.9914	108.389	139.583	52.9827	76.7626	1.19781	0.629477	0
srna4248822	GGTAAAATGCTGAGTGAAGCATTGGACTGTA	31	4	chr14	32954018	32954049	+	MISMATCH/INDEL	refGene	NM_004274	AKAP6	32798478	33302268	+	Homo sapiens A kinase (PRKA) anchor protein 6 (AKAP6), mRNA.	71	72	110	119	51	63	80	88	122	136	72	72.7273	37.5414	90.5632	45.0096	73.3339	63.8351	42.5055	59.4648	93.1227	101.515	46.4417	68.61	1.0748	0.76774	0
srna411795	AAGGGCTTAGCTTAATTAAAGTGGCTGACACC	32	4	chr14	32954252	32954279	+	CLIPPED	refGene	NM_004274	AKAP6	32798478	33302268	+	Homo sapiens A kinase (PRKA) anchor protein 6 (AKAP6), mRNA.	20	72	82	93	25	61	128	87	79	123	57	54.2149	18.4026	70.7763	43.5808	117.334	60.8618	33.6502	59.4648	60.3007	91.8116	13.0822	51.6619	0.84884	0.676348	0
srna1368810	AGTTGATGCAGAGTGGGGTTTTGCAGTCCTTACC	34	3	chr14	32954289	32954320	+	CLIPPED	refGene	NM_004274	AKAP6	32798478	33302268	+	Homo sapiens A kinase (PRKA) anchor protein 6 (AKAP6), mRNA.	16	67	108	91	52	76	73	53	71	28	28	71.405	38.2775	69.2542	54.2973	66.9172	60.0302	16.5299	55.3353	54.1943	20.9002	10.4657	31.4851	0.524487	0.0425154	0
srna4250080	GGTAAAATGGCTGAGTGAAGCATTGGACTGTACCACCAC	39	4	chr14	32954018	32954049	+	CLIPPED	refGene	NM_004274	AKAP6	32798478	33302268	+	Homo sapiens A kinase (PRKA) anchor protein 6 (AKAP6), mRNA.	137	175	129	111	62	48	55	91	328	255	337	85.2893	45.6386	84.4749	34.2931	50.4171	60.0226	198.949	144.533	250.363	190.341	89.6128	174.76	2.91157	0.010192	1
srna51314	AAAATGGCTGAGTGAAGCATTGGACTGTA	29	4	chr14	32954021	32954049	+	EXACT	refGene	NM_004274	AKAP6	32798478	33302268	+	Homo sapiens A kinase (PRKA) anchor protein 6 (AKAP6), mRNA.	39	34	123	122	54	37	65	48	70	113	96	81.3223	39.7497	92.8463	26.4342	59.5838	59.9873	56.6739	28.0806	53.431	84.3472	25.5102	49.6086	0.826986	0.545078	0
srna5035293	TCATATTGAATTGCAAATTCGAAGAAGCAGCTTCAAACC	39	4	chr14	32954099	32954137	+	EXACT	refGene	NM_004274	AKAP6	32798478	33302268	+	Homo sapiens A kinase (PRKA) anchor protein 6 (AKAP6), mRNA.	389	132	140	114	34	69	48	61	135	229	79	92.562	25.0276	86.758	49.2963	44.0004	59.5288	46.6379	109.019	103.046	170.934	254.448	136.817	2.29833	0.0949531	1
srna5907313	TTCATATTGAATTGCAAATTCGAAGAAGCAGC	32	4	chr14	32954098	32954129	+	EXACT	refGene	NM_004274	AKAP6	32798478	33302268	+	Homo sapiens A kinase (PRKA) anchor protein 6 (AKAP6), mRNA.	341	151	148	99	33	50	46	57	156	209	67	97.8512	24.2915	75.3425	35.7219	42.167	55.0748	39.5537	124.711	119.075	156.005	223.051	132.479	2.40544	0.0584753	1
srna4248416	GGTAAAATCGCTGAGTGAAGCATTGGACTGTACCACCA	38	4	chr14	32954018	32954049	+	CLIPPED	refGene	NM_004274	AKAP6	32798478	33302268	+	Homo sapiens A kinase (PRKA) anchor protein 6 (AKAP6), mRNA.	107	106	79	105	75	43	62	102	222	300	209	52.2314	55.2079	79.9087	30.7209	56.8338	54.9805	123.384	87.5454	169.453	223.931	69.9895	134.86	2.45288	0.0441298	1
srna4323516	GTAAAATGGCTGAGTGAAGCATTGGACTGT	30	4	chr14	32954019	32954048	+	EXACT	refGene	NM_004274	AKAP6	32798478	33302268	+	Homo sapiens A kinase (PRKA) anchor protein 6 (AKAP6), mRNA.	47	32	92	84	48	53	69	40	72	93	67	60.8264	35.3331	63.9269	37.8653	63.2505	52.2405	39.5537	26.4288	54.9576	69.4185	30.7431	44.2203	0.846477	0.456749	0
srna2086698	CAGTTGATGCAGAGTGGGGTTTTGCAGTCCTTACC	35	3	chr14	32954288	32954320	+	CLIPPED	refGene	NM_004274	AKAP6	32798478	33302268	+	Homo sapiens A kinase (PRKA) anchor protein 6 (AKAP6), mRNA.	10	37	71	96	33	79	62	40	74	44	49	46.9421	24.2915	73.0594	56.4407	56.8338	51.5135	28.9273	30.5583	56.4842	32.8432	6.54108	31.0708	0.603159	0.106902	0
srna4251158	GGTAAAATTGCTGAGTGAAGCATTGGAC	28	4	chr14	32954018	32954045	+	EXACT	refGene	NM_004274	AKAP6	32798478	33302268	+	Homo sapiens A kinase (PRKA) anchor protein 6 (AKAP6), mRNA.	45	128	72	104	22	72	68	33	65	95	45	47.6033	16.1943	79.1476	51.4396	62.3339	51.3437	26.5659	105.715	49.6145	70.9114	29.4349	56.4484	1.09942	0.784216	0
srna6012973	TTGATGCAGAGTGGGGTTTTGCAGTCCTTACC	32	3	chr14	32954291	32954320	+	CLIPPED	refGene	NM_004274	AKAP6	32798478	33302268	+	Homo sapiens A kinase (PRKA) anchor protein 6 (AKAP6), mRNA.	19	26	68	89	40	83	59	74	67	54	62	44.9587	29.4442	67.7321	59.2984	54.0838	51.1034	36.6019	21.4734	51.1411	40.3075	12.428	32.3904	0.63382	0.0847534	0
srna51286	AAAATGGCTGAGTGAAGCATTGGACTGCCA	30	4	chr14	32954021	32954047	+	CLIPPED	refGene	NM_004274	AKAP6	32798478	33302268	+	Homo sapiens A kinase (PRKA) anchor protein 6 (AKAP6), mRNA.	71	11	81	102	57	56	45	37	54	93	78	53.5537	41.958	77.6256	40.0086	41.2503	50.8792	46.0476	9.0849	41.2182	69.4185	46.4417	42.4422	0.834175	0.503938	0
srna4249417	GGTAAAATGGCTGAGTGAAGCATTG	25	4	chr14	32954018	32954042	+	EXACT	refGene	NM_004274	AKAP6	32798478	33302268	+	Homo sapiens A kinase (PRKA) anchor protein 6 (AKAP6), mRNA.	11	6	21	96	81	73	60	21	58	63	21	13.8843	59.6246	73.0594	52.154	55.0005	50.7445	12.3974	4.9554	44.2714	47.0255	7.19519	23.169	0.456581	0.0764298	0
srna4323580	GTAAAATGGCTGAGTGAAGCATTGGACTGTACCACCA	37	4	chr14	32954019	32954049	+	CLIPPED	refGene	NM_004274	AKAP6	32798478	33302268	+	Homo sapiens A kinase (PRKA) anchor protein 6 (AKAP6), mRNA.	74	59	144	90	26	30	42	61	178	175	197	95.2066	19.1388	68.4932	21.4332	38.5003	48.5544	116.3	48.7281	135.867	130.626	48.404	95.9851	1.97686	0.0915559	0
srna4323579	GTAAAATGGCTGAGTGAAGCATTGGACTGTACCACC	36	4	chr14	32954019	32954049	+	CLIPPED	refGene	NM_004274	AKAP6	32798478	33302268	+	Homo sapiens A kinase (PRKA) anchor protein 6 (AKAP6), mRNA.	61	50	120	85	29	20	40	66	103	140	83	79.3388	21.3471	64.688	14.2888	36.667	43.2659	48.9994	41.295	78.62	104.501	39.9006	62.6632	1.44833	0.3059	0
srna5905629	TTCAGTTGATGCAGAGTGGGGTTTTGCAGTCCTTACCA	38	3	chr14	32954286	32954319	+	CLIPPED	refGene	NM_004274	AKAP6	32798478	33302268	+	Homo sapiens A kinase (PRKA) anchor protein 6 (AKAP6), mRNA.	124	33	66	59	79	61	26	35	100	78	119	43.6364	58.1524	44.9011	43.5808	23.8335	42.8208	70.2521	27.2547	76.3301	58.222	81.1094	62.6336	1.46269	0.121541	0
srna4247864	GGTAAAATAGCTGAGTGAAGCATTGGACTGTACCACCA	38	4	chr14	32954018	32954049	+	CLIPPED	refGene	NM_004274	AKAP6	32798478	33302268	+	Homo sapiens A kinase (PRKA) anchor protein 6 (AKAP6), mRNA.	95	88	44	95	57	55	32	61	133	230	122	29.0909	41.958	72.2983	39.2941	29.3336	42.395	72.0231	72.6792	101.519	171.68	62.1402	96.0084	2.26462	0.0531577	0
srna412238	AAGGGCTTAGCTTAATTAAAGTGGCTGATT	30	4	chr14	32954252	32954281	+	EXACT	refGene	NM_004274	AKAP6	32798478	33302268	+	Homo sapiens A kinase (PRKA) anchor protein 6 (AKAP6), mRNA.	49	57	64	58	51	50	45	66	70	97	51	42.314	37.5414	44.14	35.7219	41.2503	40.1936	30.108	47.0763	53.431	72.4043	32.0513	47.0142	1.16969	0.43246	0
srna4249760	GGTAAAATGGCTGAGTGAAGCATTGGACTGC	31	4	chr14	32954018	32954047	+	CLIPPED	refGene	NM_004274	AKAP6	32798478	33302268	+	Homo sapiens A kinase (PRKA) anchor protein 6 (AKAP6), mRNA.	34	16	41	76	33	47	58	28	71	71	38	27.1074	24.2915	57.8387	33.5786	53.1671	39.1967	22.4334	13.2144	54.1943	52.9969	22.2397	33.0158	0.84231	0.589575	0
srna4323569	GTAAAATGGCTGAGTGAAGCATTGGACTGTACC	33	4	chr14	32954019	32954049	+	CLIPPED	refGene	NM_004274	AKAP6	32798478	33302268	+	Homo sapiens A kinase (PRKA) anchor protein 6 (AKAP6), mRNA.	15	26	77	62	32	23	60	33	48	61	45	50.9091	23.5554	47.1842	16.4321	55.0005	38.6162	26.5659	21.4734	36.6384	45.5326	9.81162	28.0044	0.725197	0.317695	0
srna4322940	GTAAAATCGCTGAGTGAAGCATTGGACTGTA	31	4	chr14	32954019	32954049	+	EXACT	refGene	NM_004274	AKAP6	32798478	33302268	+	Homo sapiens A kinase (PRKA) anchor protein 6 (AKAP6), mRNA.	16	15	103	58	32	21	36	35	38	35	45	68.0992	23.5554	44.14	15.0032	33.0003	36.7596	26.5659	12.3885	29.0054	26.1253	10.4657	20.9102	0.568835	0.169972	0
srna5445298	TGATGCAGAGTGGGGTTTTGCAGTCCTTACC	31	3	chr14	32954292	32954320	+	CLIPPED	refGene	NM_004274	AKAP6	32798478	33302268	+	Homo sapiens A kinase (PRKA) anchor protein 6 (AKAP6), mRNA.	4	21	61	52	28	58	44	59	36	34	27	40.3306	20.611	39.5738	41.4375	40.3337	36.4573	15.9395	17.3439	27.4788	25.3788	2.61643	17.7515	0.486912	0.013571	0
srna4248353	GGTAAAATCGCTGAGTGAAGCATTGGACTGT	31	4	chr14	32954018	32954048	+	EXACT	refGene	NM_004274	AKAP6	32798478	33302268	+	Homo sapiens A kinase (PRKA) anchor protein 6 (AKAP6), mRNA.	38	36	44	54	44	48	49	34	78	77	28	29.0909	32.3887	41.0959	34.2931	44.917	36.3571	16.5299	29.7324	59.5374	57.4756	24.8561	37.6263	1.03491	0.896421	0
srna4250000	GGTAAAATGGCTGAGTGAAGCATTGGACTGTAACC	35	4	chr14	32954018	32954050	+	CLIPPED	refGene	NM_004274	AKAP6	32798478	33302268	+	Homo sapiens A kinase (PRKA) anchor protein 6 (AKAP6), mRNA.	69	40	66	83	29	39	25	52	87	92	84	43.6364	21.3471	63.1659	27.8631	22.9169	35.7859	49.5897	33.036	66.4071	68.6721	45.1334	52.5677	1.46895	0.144778	0
srna4556894	GTTGATGCAGAGTGGGGTTTTGCAGTCCTTACC	33	3	chr14	32954290	32954320	+	CLIPPED	refGene	NM_004274	AKAP6	32798478	33302268	+	Homo sapiens A kinase (PRKA) anchor protein 6 (AKAP6), mRNA.	4	40	39	61	20	66	48	42	46	29	20	25.7851	14.7221	46.4231	47.153	44.0004	35.6167	11.8071	33.036	35.1118	21.6466	2.61643	20.8436	0.585219	0.139455	0
srna4248406	GGTAAAATCGCTGAGTGAAGCATTGGACTGTACC	34	4	chr14	32954018	32954049	+	CLIPPED	refGene	NM_004274	AKAP6	32798478	33302268	+	Homo sapiens A kinase (PRKA) anchor protein 6 (AKAP6), mRNA.	17	34	44	50	33	50	53	34	46	85	26	29.0909	24.2915	38.0518	35.7219	48.5837	35.148	15.3492	28.0806	35.1118	63.447	11.1198	30.6217	0.871222	0.672617	0
srna1972240	CAGAGTGGGGTTTTGCAGTCCTTACC	26	3	chr14	32954297	32954320	+	CLIPPED	refGene	NM_004274	AKAP6	32798478	33302268	+	Homo sapiens A kinase (PRKA) anchor protein 6 (AKAP6), mRNA.	5	11	33	63	32	56	45	45	30	17	10	21.8182	23.5554	47.9452	40.0086	41.2503	34.9155	5.90354	9.0849	22.899	12.6894	3.27054	10.7695	0.308444	0.00608534	0
srna4249227	GGTAAAATGGCTGAGTGAA	19	4	chr14	32954018	32954036	+	EXACT	refGene	NM_004274	AKAP6	32798478	33302268	+	Homo sapiens A kinase (PRKA) anchor protein 6 (AKAP6), mRNA.	24	7	29	74	46	55	22	22	12	26	11	19.1736	33.8609	56.3166	39.2941	20.1668	33.7624	6.49389	5.7813	9.15961	19.4073	15.6986	11.3081	0.334933	0.0268861	0
srna411888	AAGGGCTTAGCTTAATTAAAGTGGCTGACCAC	32	4	chr14	32954252	32954279	+	CLIPPED	refGene	NM_004274	AKAP6	32798478	33302268	+	Homo sapiens A kinase (PRKA) anchor protein 6 (AKAP6), mRNA.	7	35	41	42	21	22	61	35	41	50	24	27.1074	15.4582	31.9635	15.7177	55.9171	29.2328	14.1685	28.9065	31.2953	37.3218	4.57875	23.2542	0.795483	0.549244	0
srna3553299	GAGTGAAGCATTGGACTGTA	20	4	chr14	32954030	32954049	+	EXACT	refGene	NM_004274	AKAP6	32798478	33302268	+	Homo sapiens A kinase (PRKA) anchor protein 6 (AKAP6), mRNA.	20	29	55	69	12	19	38	51	21	28	11	36.3636	8.83327	52.5114	13.5743	34.8336	29.2233	6.49389	23.9511	16.0293	20.9002	13.0822	16.0913	0.550634	0.184835	0
srna4324066	GTAAAATTGCTGAGTGAAGCATTGGACTGTA	31	4	chr14	32954019	32954049	+	EXACT	refGene	NM_004274	AKAP6	32798478	33302268	+	Homo sapiens A kinase (PRKA) anchor protein 6 (AKAP6), mRNA.	41	26	36	60	19	46	32	28	56	83	41	23.8017	13.986	45.6621	32.8642	29.3336	29.1295	24.2045	21.4734	42.7448	61.9542	26.8184	35.4391	1.2166	0.515118	0
srna3553109	GAGTGAAGCATTGGAC	16	4	chr14	32954030	32954045	+	EXACT	refGene	NM_004274	AKAP6	32798478	33302268	+	Homo sapiens A kinase (PRKA) anchor protein 6 (AKAP6), mRNA.	66	22	48	82	8	18	26	45	22	15	10	31.7355	5.88885	62.4049	12.8599	23.8335	27.3445	5.90354	18.1698	16.7926	11.1965	43.1711	19.0467	0.696546	0.502656	0
srna3956461	GCTGAGTGAAGCATTGGAC	19	4	chr14	32954027	32954045	+	EXACT	refGene	NM_004274	AKAP6	32798478	33302268	+	Homo sapiens A kinase (PRKA) anchor protein 6 (AKAP6), mRNA.	32	11	33	41	28	25	44	29	8	14	11	21.8182	20.611	31.2024	17.861	40.3337	26.3652	6.49389	9.0849	6.1064	10.4501	20.9314	10.6133	0.402551	0.0158683	0
srna412501	AAGGGCTTAGCTTAATTAAAGTGGCTGATTTGCGTTCAG	39	4	chr14	32954252	32954290	+	EXACT	refGene	NM_004274	AKAP6	32798478	33302268	+	Homo sapiens A kinase (PRKA) anchor protein 6 (AKAP6), mRNA.	87	70	41	44	23	43	25	39	74	77	61	27.1074	16.9304	33.4855	30.7209	22.9169	26.2322	36.0116	57.813	56.4842	57.4756	56.9074	52.9384	2.01807	0.00121365	0
srna4255490	GGTACAATGGCTGAGTGAAGCATTGGACTGTA	32	4	chr14	32954018	32954049	+	EXACT	refGene	NM_004274	AKAP6	32798478	33302268	+	Homo sapiens A kinase (PRKA) anchor protein 6 (AKAP6), mRNA.	26	20	40	52	20	27	30	18	39	50	25	26.4463	14.7221	39.5738	19.2898	27.5002	25.5065	14.7588	16.518	29.7687	37.3218	17.0068	23.0748	0.904666	0.702547	0
srna6223376	TTTTCATATTGAATTGCAAATTCGAAGAAGCAGCT	35	4	chr14	32954096	32954130	+	EXACT	refGene	NM_004274	AKAP6	32798478	33302268	+	Homo sapiens A kinase (PRKA) anchor protein 6 (AKAP6), mRNA.	157	115	58	43	21	30	17	25	71	96	36	38.3471	15.4582	32.7245	21.4332	15.5835	24.7093	21.2527	94.9785	54.1943	71.6578	102.695	68.9557	2.79068	0.0366986	0
srna4251460	GGTAAAATTGCTGAGTGAAGCATTGGACTGTACCA	35	4	chr14	32954018	32954049	+	CLIPPED	refGene	NM_004274	AKAP6	32798478	33302268	+	Homo sapiens A kinase (PRKA) anchor protein 6 (AKAP6), mRNA.	26	19	41	26	39	31	24	19	34	80	26	27.1074	28.7081	19.7869	22.1476	22.0002	23.9501	15.3492	15.6921	25.9522	59.7149	17.0068	26.743	1.11662	0.761441	0
srna412108	AAGGGCTTAGCTTAATTAAAGTGGCTGATA	30	4	chr14	32954252	32954280	+	CLIPPED	refGene	NM_004274	AKAP6	32798478	33302268	+	Homo sapiens A kinase (PRKA) anchor protein 6 (AKAP6), mRNA.	24	35	44	38	16	25	34	32	44	60	28	29.0909	11.7777	28.9193	17.861	31.1669	23.7632	16.5299	28.9065	33.5852	44.7861	15.6986	27.9013	1.17414	0.553224	0
srna4250079	GGTAAAATGGCTGAGTGAAGCATTGGACTGTACCACCAA	39	4	chr14	32954018	32954049	+	CLIPPED	refGene	NM_004274	AKAP6	32798478	33302268	+	Homo sapiens A kinase (PRKA) anchor protein 6 (AKAP6), mRNA.	73	79	53	53	23	17	12	53	136	107	181	35.0413	16.9304	40.3349	12.1455	11.0001	23.0904	106.854	65.2461	103.809	79.8686	47.7499	80.7055	3.49519	0.00387731	0
srna412013	AAGGGCTTAGCTTAATTAAAGTGGCTGACCCCACC	35	4	chr14	32954252	32954279	+	CLIPPED	refGene	NM_004274	AKAP6	32798478	33302268	+	Homo sapiens A kinase (PRKA) anchor protein 6 (AKAP6), mRNA.	7	2	24	21	26	33	44	23	21	33	20	15.8678	19.1388	15.9817	23.5765	40.3337	22.9797	11.8071	1.6518	16.0293	24.6324	4.57875	11.7399	0.51088	0.104846	0
srna4323447	GTAAAATGGCTGAGTGAAGCATTGGACTG	29	4	chr14	32954019	32954047	+	EXACT	refGene	NM_004274	AKAP6	32798478	33302268	+	Homo sapiens A kinase (PRKA) anchor protein 6 (AKAP6), mRNA.	22	9	31	42	28	20	30	9	39	34	29	20.4959	20.611	31.9635	14.2888	27.5002	22.9719	17.1203	7.4331	29.7687	25.3788	14.3904	18.8183	0.819187	0.433245	0
srna4247863	GGTAAAATAGCTGAGTGAAGCATTGGACTGTACCACC	37	4	chr14	32954018	32954049	+	CLIPPED	refGene	NM_004274	AKAP6	32798478	33302268	+	Homo sapiens A kinase (PRKA) anchor protein 6 (AKAP6), mRNA.	39	78	20	58	17	22	28	35	103	163	46	13.2231	12.5138	44.14	15.7177	25.6669	22.2523	27.1563	64.4202	78.62	121.669	25.5102	63.4751	2.85252	0.0814487	0
srna2086699	CAGTTGATGCAGAGTGGGGTTTTGCAGTCCTTACCA	36	3	chr14	32954288	32954319	+	CLIPPED	refGene	NM_004274	AKAP6	32798478	33302268	+	Homo sapiens A kinase (PRKA) anchor protein 6 (AKAP6), mRNA.	48	10	36	32	26	37	19	22	36	33	72	23.8017	19.1388	24.3531	26.4342	17.4168	22.2289	42.5055	8.259	27.4788	24.6324	31.3972	26.8546	1.20809	0.463623	0
srna1368811	AGTTGATGCAGAGTGGGGTTTTGCAGTCCTTACCA	35	3	chr14	32954289	32954319	+	CLIPPED	refGene	NM_004274	AKAP6	32798478	33302268	+	Homo sapiens A kinase (PRKA) anchor protein 6 (AKAP6), mRNA.	67	23	31	25	44	28	20	18	36	25	47	20.4959	32.3887	19.0259	20.0043	18.3335	22.0496	27.7466	18.9957	27.4788	18.6609	43.8252	27.3415	1.24	0.351093	0
srna4249608	GGTAAAATGGCTGAGTGAAGCATTGGACT	29	4	chr14	32954018	32954046	+	EXACT	refGene	NM_004274	AKAP6	32798478	33302268	+	Homo sapiens A kinase (PRKA) anchor protein 6 (AKAP6), mRNA.	22	25	26	38	28	28	25	25	46	48	17	17.1901	20.611	28.9193	20.0043	22.9169	21.9283	10.036	20.6475	35.1118	35.8289	14.3904	23.2029	1.05813	0.830041	0
srna1566733	ATGCAGAGTGGGGTTTTGCAGTCCTTACC	29	3	chr14	32954294	32954320	+	CLIPPED	refGene	NM_004274	AKAP6	32798478	33302268	+	Homo sapiens A kinase (PRKA) anchor protein 6 (AKAP6), mRNA.	1	12	34	35	12	35	29	38	28	33	24	22.4793	8.83327	26.6362	25.0054	26.5836	21.9075	14.1685	9.9108	21.3724	24.6324	0.654108	14.1476	0.645788	0.192007	0
srna3599208	GATGCAGAGTGGGGTTTTGCAGTCCTTACC	30	3	chr14	32954293	32954320	+	CLIPPED	refGene	NM_004274	AKAP6	32798478	33302268	+	Homo sapiens A kinase (PRKA) anchor protein 6 (AKAP6), mRNA.	9	11	30	28	12	42	28	27	20	25	15	19.8347	8.83327	21.309	30.0064	25.6669	21.1301	8.8553	9.0849	15.266	18.6609	5.88697	11.5508	0.546653	0.0594717	0
srna4737267	TACCCTCCCTTAGCAGGGAACTACTCCCACCC	32	2	chr14	32953591	32953622	-	EXACT	refGene	NM_004274	AKAP6	32798478	33302268	+	Homo sapiens A kinase (PRKA) anchor protein 6 (AKAP6), mRNA.	51	19	50	28	26	23	17	18	41	15	44	33.0579	19.1388	21.309	16.4321	15.5835	21.1042	25.9756	15.6921	31.2953	11.1965	33.3595	23.5038	1.1137	0.667612	0
srna3553298	GAGTGAAGCATTGGACTGT	19	4	chr14	32954030	32954048	+	EXACT	refGene	NM_004274	AKAP6	32798478	33302268	+	Homo sapiens A kinase (PRKA) anchor protein 6 (AKAP6), mRNA.	26	15	44	42	13	10	30	20	19	17	15	29.0909	9.56938	31.9635	7.14439	27.5002	21.0537	8.8553	12.3885	14.5027	12.6894	17.0068	13.0885	0.621675	0.207276	0
srna1253902	AGGGCTTAGCTTAATTAAAGTGGCTGACCACC	32	5	chr14	32954253	32954279	+	CLIPPED	refGene	NM_004274	AKAP6	32798478	33302268	+	Homo sapiens A kinase (PRKA) anchor protein 6 (AKAP6), mRNA.	8	19	27	38	11	32	30	35	43	74	25	17.8512	8.09717	28.9193	22.862	27.5002	21.046	14.7588	15.6921	32.8219	55.2362	5.23286	24.7484	1.17592	0.714358	0
srna4249923	GGTAAAATGGCTGAGTGAAGCATTGGACTGTAA	33	4	chr14	32954018	32954050	+	EXACT	refGene	NM_004274	AKAP6	32798478	33302268	+	Homo sapiens A kinase (PRKA) anchor protein 6 (AKAP6), mRNA.	43	23	40	56	15	12	15	22	62	50	36	26.4463	11.0416	42.618	8.57327	13.7501	20.4858	21.2527	18.9957	47.3246	37.3218	28.1266	30.6043	1.49392	0.254999	0
srna4248215	GGTAAAATCGCTGAGTGAAGCATTGGAC	28	4	chr14	32954018	32954045	+	EXACT	refGene	NM_004274	AKAP6	32798478	33302268	+	Homo sapiens A kinase (PRKA) anchor protein 6 (AKAP6), mRNA.	18	46	21	52	6	22	30	13	31	37	15	13.8843	4.41664	39.5738	15.7177	27.5002	20.2185	8.8553	37.9914	23.6623	27.6181	11.7739	21.9802	1.08713	0.832917	0
srna4251296	GGTAAAATTGCTGAGTGAAGCATTGGACTGCA	32	4	chr14	32954018	32954047	+	CLIPPED	refGene	NM_004274	AKAP6	32798478	33302268	+	Homo sapiens A kinase (PRKA) anchor protein 6 (AKAP6), mRNA.	23	14	27	42	21	21	21	10	39	51	23	17.8512	15.4582	31.9635	15.0032	19.2502	19.9053	13.5781	11.5626	29.7687	38.0682	15.0445	21.6044	1.08536	0.788612	0
srna47078	AAAATAGCTGAGTGAAGCATTGGACTGTA	29	4	chr14	32954021	32954049	+	EXACT	refGene	NM_004274	AKAP6	32798478	33302268	+	Homo sapiens A kinase (PRKA) anchor protein 6 (AKAP6), mRNA.	8	4	77	17	17	9	17	26	21	13	36	50.9091	12.5138	12.9376	6.42995	15.5835	19.6748	21.2527	3.3036	16.0293	9.70366	5.23286	11.1044	0.564399	0.363142	0
srna4249637	GGTAAAATGGCTGAGTGAAGCATTGGACTACC	32	4	chr14	32954018	32954046	+	CLIPPED	refGene	NM_004274	AKAP6	32798478	33302268	+	Homo sapiens A kinase (PRKA) anchor protein 6 (AKAP6), mRNA.	6	19	26	36	11	21	31	17	21	27	11	17.1901	8.09717	27.3973	15.0032	28.4169	19.2209	6.49389	15.6921	16.0293	20.1538	3.92465	12.4587	0.648186	0.209868	0
srna4247810	GGTAAAATAGCTGAGTGAAGCATTGGACTGT	31	4	chr14	32954018	32954048	+	EXACT	refGene	NM_004274	AKAP6	32798478	33302268	+	Homo sapiens A kinase (PRKA) anchor protein 6 (AKAP6), mRNA.	16	30	9	30	33	29	22	15	59	57	14	5.95041	24.2915	22.8311	20.7187	20.1668	18.7917	8.26495	24.777	45.0347	42.5468	10.4657	26.2179	1.39518	0.414086	0
srna4250103	GGTAAAATGGCTGAGTGAAGCATTGGACTGTACCC	35	4	chr14	32954018	32954049	+	CLIPPED	refGene	NM_004274	AKAP6	32798478	33302268	+	Homo sapiens A kinase (PRKA) anchor protein 6 (AKAP6), mRNA.	38	22	40	26	29	17	15	59	69	81	66	26.4463	21.3471	19.7869	12.1455	13.7501	18.6952	38.9633	18.1698	52.6677	60.4613	24.8561	39.0237	2.08737	0.0621677	0
srna4249850	GGTAAAATGGCTGAGTGAAGCATTGGACTGCCACCACCA	39	4	chr14	32954018	32954047	+	CLIPPED	refGene	NM_004274	AKAP6	32798478	33302268	+	Homo sapiens A kinase (PRKA) anchor protein 6 (AKAP6), mRNA.	19	22	39	31	12	21	22	17	60	62	59	25.7851	8.83327	23.5921	15.0032	20.1668	18.6761	34.8309	18.1698	45.798	46.279	12.428	31.5012	1.68671	0.148216	0
srna4323376	GTAAAATGGCTGAGTGAAGCATTGGAC	27	4	chr14	32954019	32954045	+	EXACT	refGene	NM_004274	AKAP6	32798478	33302268	+	Homo sapiens A kinase (PRKA) anchor protein 6 (AKAP6), mRNA.	20	54	43	34	8	21	18	14	43	39	19	28.4298	5.88885	25.8752	15.0032	16.5001	18.3394	11.2167	44.5986	32.8219	29.111	13.0822	26.1661	1.42677	0.330261	0
srna4249226	GGTAAAATGGCTGAGTGA	18	4	chr14	32954018	32954035	+	EXACT	refGene	NM_004274	AKAP6	32798478	33302268	+	Homo sapiens A kinase (PRKA) anchor protein 6 (AKAP6), mRNA.	8	5	21	20	34	31	16	12	7	9	10	13.8843	25.0276	15.2207	22.1476	14.6668	18.1894	5.90354	4.1295	5.3431	6.71792	5.23286	5.46539	0.300471	0.00426005	0
srna162119	AAATGGCTGAGTGAAGCATTGGACTGTA	28	4	chr14	32954022	32954049	+	EXACT	refGene	NM_004274	AKAP6	32798478	33302268	+	Homo sapiens A kinase (PRKA) anchor protein 6 (AKAP6), mRNA.	25	30	27	29	14	23	24	16	37	45	23	17.8512	10.3055	22.07	16.4321	22.0002	17.7318	13.5781	24.777	28.2421	33.5896	16.3527	23.3079	1.31447	0.238838	0
srna4251273	GGTAAAATTGCTGAGTGAAGCATTGGACTG	30	4	chr14	32954018	32954047	+	EXACT	refGene	NM_004274	AKAP6	32798478	33302268	+	Homo sapiens A kinase (PRKA) anchor protein 6 (AKAP6), mRNA.	17	14	26	38	9	13	25	18	41	38	22	17.1901	6.62495	28.9193	9.2877	22.9169	16.9878	12.9878	11.5626	31.2953	28.3646	11.1198	19.066	1.12234	0.740882	0
srna6012974	TTGATGCAGAGTGGGGTTTTGCAGTCCTTACCA	33	3	chr14	32954291	32954319	+	CLIPPED	refGene	NM_004274	AKAP6	32798478	33302268	+	Homo sapiens A kinase (PRKA) anchor protein 6 (AKAP6), mRNA.	43	10	23	31	21	23	13	16	21	29	73	15.2066	15.4582	23.5921	16.4321	11.9168	16.5212	43.0958	8.259	16.0293	21.6466	28.1266	23.4315	1.41827	0.317904	0
srna4613797	TAAAATGGCTGAGTGAAGCATTGGACTGCC	30	4	chr14	32954020	32954047	+	CLIPPED	refGene	NM_004274	AKAP6	32798478	33302268	+	Homo sapiens A kinase (PRKA) anchor protein 6 (AKAP6), mRNA.	14	7	18	29	18	11	30	12	9	16	11	11.9008	13.2499	22.07	7.85883	27.5002	16.516	6.49389	5.7813	6.8697	11.943	9.15751	8.04908	0.487351	0.076968	0
srna51359	AAAATGGCTGAGTGAAGCATTGGACTGTACCACC	34	4	chr14	32954021	32954049	+	CLIPPED	refGene	NM_004274	AKAP6	32798478	33302268	+	Homo sapiens A kinase (PRKA) anchor protein 6 (AKAP6), mRNA.	15	15	47	27	15	10	13	22	52	53	36	31.0744	11.0416	20.5479	7.14439	11.9168	16.345	21.2527	12.3885	39.6916	39.5611	9.81162	24.5411	1.50144	0.324902	0
srna51313	AAAATGGCTGAGTGAAGCATTGGACTGT	28	4	chr14	32954021	32954048	+	EXACT	refGene	NM_004274	AKAP6	32798478	33302268	+	Homo sapiens A kinase (PRKA) anchor protein 6 (AKAP6), mRNA.	15	11	25	36	9	15	21	16	30	28	26	16.5289	6.62495	27.3973	10.7166	19.2502	16.1036	15.3492	9.0849	22.899	20.9002	9.81162	15.609	0.969287	0.916249	0
srna4556895	GTTGATGCAGAGTGGGGTTTTGCAGTCCTTACCA	34	3	chr14	32954290	32954319	+	CLIPPED	refGene	NM_004274	AKAP6	32798478	33302268	+	Homo sapiens A kinase (PRKA) anchor protein 6 (AKAP6), mRNA.	48	14	16	28	16	33	14	11	17	14	45	10.5785	11.7777	21.309	23.5765	12.8334	16.015	26.5659	11.5626	12.9761	10.4501	31.3972	18.5904	1.16081	0.629016	0
srna5432868	TGAGTGAAGCATTGGACTGTA	21	4	chr14	32954029	32954049	+	EXACT	refGene	NM_004274	AKAP6	32798478	33302268	+	Homo sapiens A kinase (PRKA) anchor protein 6 (AKAP6), mRNA.	17	7	27	33	13	9	22	12	21	11	6	17.8512	9.56938	25.1142	6.42995	20.1668	15.8263	3.54212	5.7813	16.0293	8.21079	11.1198	8.93667	0.564672	0.135861	0
srna51360	AAAATGGCTGAGTGAAGCATTGGACTGTACCACCA	35	4	chr14	32954021	32954049	+	CLIPPED	refGene	NM_004274	AKAP6	32798478	33302268	+	Homo sapiens A kinase (PRKA) anchor protein 6 (AKAP6), mRNA.	20	22	42	23	20	11	12	26	52	55	57	27.7686	14.7221	17.5038	7.85883	11.0001	15.7707	33.6502	18.1698	39.6916	41.054	13.0822	29.1295	1.84707	0.0874916	0
srna4323461	GTAAAATGGCTGAGTGAAGCATTGGACTGC	30	4	chr14	32954019	32954047	+	CLIPPED	refGene	NM_004274	AKAP6	32798478	33302268	+	Homo sapiens A kinase (PRKA) anchor protein 6 (AKAP6), mRNA.	13	9	30	19	11	22	21	9	25	26	21	19.8347	8.09717	14.4597	15.7177	19.2502	15.4719	12.3974	7.4331	19.0825	19.4073	8.5034	13.3648	0.86381	0.541516	0
srna412391	AAGGGCTTAGCTTAATTAAAGTGGCTGATTTGA	33	4	chr14	32954252	32954283	+	CLIPPED	refGene	NM_004274	AKAP6	32798478	33302268	+	Homo sapiens A kinase (PRKA) anchor protein 6 (AKAP6), mRNA.	31	24	34	19	18	20	14	15	43	36	37	22.4793	13.2499	14.4597	14.2888	12.8334	15.4622	21.8431	19.8216	32.8219	26.8717	20.2773	24.3271	1.57333	0.0215272	0
srna4250071	GGTAAAATGGCTGAGTGAAGCATTGGACTGTACCACA	37	4	chr14	32954018	32954049	+	CLIPPED	refGene	NM_004274	AKAP6	32798478	33302268	+	Homo sapiens A kinase (PRKA) anchor protein 6 (AKAP6), mRNA.	29	27	18	19	18	24	22	17	42	60	37	11.9008	13.2499	14.4597	17.1465	20.1668	15.3848	21.8431	22.2993	32.0586	44.7861	18.9691	27.9913	1.81942	0.0544116	0
srna5445299	TGATGCAGAGTGGGGTTTTGCAGTCCTTACCA	32	3	chr14	32954292	32954319	+	CLIPPED	refGene	NM_004274	AKAP6	32798478	33302268	+	Homo sapiens A kinase (PRKA) anchor protein 6 (AKAP6), mRNA.	23	11	21	21	22	19	17	14	25	17	49	13.8843	16.1943	15.9817	13.5743	15.5835	15.0436	28.9273	9.0849	19.0825	12.6894	15.0445	16.9657	1.12777	0.605459	0
srna4250070	GGTAAAATGGCTGAGTGAAGCATTGGACTGTACCAC	36	4	chr14	32954018	32954049	+	CLIPPED	refGene	NM_004274	AKAP6	32798478	33302268	+	Homo sapiens A kinase (PRKA) anchor protein 6 (AKAP6), mRNA.	13	28	35	27	17	12	11	30	69	78	53	23.1405	12.5138	20.5479	8.57327	10.0834	14.9718	31.2887	23.1252	52.6677	58.222	8.5034	34.7614	2.32179	0.0990712	0
srna411796	AAGGGCTTAGCTTAATTAAAGTGGCTGACACCA	33	4	chr14	32954252	32954278	+	CLIPPED	refGene	NM_004274	AKAP6	32798478	33302268	+	Homo sapiens A kinase (PRKA) anchor protein 6 (AKAP6), mRNA.	28	11	24	21	26	20	10	23	28	68	48	15.8678	19.1388	15.9817	14.2888	9.16674	14.8888	28.337	9.0849	21.3724	50.7576	18.315	25.5734	1.71763	0.20529	0
srna4247282	GGTAAAAATGGCTGAGTGAAGCATTGGACTGTA	33	4	chr14	32954021	32954049	+	CLIPPED	refGene	NM_004274	AKAP6	32798478	33302268	+	Homo sapiens A kinase (PRKA) anchor protein 6 (AKAP6), mRNA.	8	9	13	36	15	16	17	5	27	45	11	8.59504	11.0416	27.3973	11.431	15.5835	14.8097	6.49389	7.4331	20.6091	33.5896	5.23286	14.6717	0.990684	0.983494	0
srna4247853	GGTAAAATAGCTGAGTGAAGCATTGGACTGTACC	34	4	chr14	32954018	32954049	+	CLIPPED	refGene	NM_004274	AKAP6	32798478	33302268	+	Homo sapiens A kinase (PRKA) anchor protein 6 (AKAP6), mRNA.	15	29	14	31	6	29	17	10	24	55	6	9.2562	4.41664	23.5921	20.7187	15.5835	14.7134	3.54212	23.9511	18.3192	41.054	9.81162	19.3356	1.31415	0.55277	0
srna4250211	GGTAAAATGGCTGAGTGAAGCATTGGACTGTC	32	4	chr14	32954018	32954048	+	CLIPPED	refGene	NM_004274	AKAP6	32798478	33302268	+	Homo sapiens A kinase (PRKA) anchor protein 6 (AKAP6), mRNA.	11	21	18	37	8	25	10	19	24	41	19	11.9008	5.88885	28.1583	17.861	9.16674	14.5951	11.2167	17.3439	18.3192	30.6039	7.19519	16.9358	1.16037	0.686127	0
srna1368804	AGTTGATGCAGAGTGGGGTTTTGCAGTCCTTAC	33	3	chr14	32954289	32954320	+	CLIPPED	refGene	NM_004274	AKAP6	32798478	33302268	+	Homo sapiens A kinase (PRKA) anchor protein 6 (AKAP6), mRNA.	21	10	28	15	13	14	25	11	19	9	8	18.5124	9.56938	11.4155	10.0021	22.9169	14.4833	4.72283	8.259	14.5027	6.71792	13.7363	9.58775	0.661988	0.178127	0
srna4613816	TAAAATGGCTGAGTGAAGCATTGGACTGTA	30	4	chr14	32954020	32954049	+	EXACT	refGene	NM_004274	AKAP6	32798478	33302268	+	Homo sapiens A kinase (PRKA) anchor protein 6 (AKAP6), mRNA.	12	7	30	39	7	3	15	16	28	21	25	19.8347	5.15274	29.6804	2.14332	13.7501	14.1122	14.7588	5.7813	21.3724	15.6752	7.84929	13.0874	0.927379	0.863761	0
srna5031376	TCAGTTGATGCAGAGTGGGGTTTTGCAGTCCTTACC	36	3	chr14	32954287	32954320	+	CLIPPED	refGene	NM_004274	AKAP6	32798478	33302268	+	Homo sapiens A kinase (PRKA) anchor protein 6 (AKAP6), mRNA.	4	9	13	33	9	15	20	21	30	18	12	8.59504	6.62495	25.1142	10.7166	18.3335	13.8768	7.08424	7.4331	22.899	13.4358	2.61643	10.6937	0.770617	0.534897	0
srna4250236	GGTAAAATGGCTGAGTGAAGCATTGGACTGTG	32	4	chr14	32954018	32954048	+	CLIPPED	refGene	NM_004274	AKAP6	32798478	33302268	+	Homo sapiens A kinase (PRKA) anchor protein 6 (AKAP6), mRNA.	14	10	12	18	17	26	18	13	16	15	8	7.93388	12.5138	13.6986	18.5754	16.5001	13.8444	4.72283	8.259	12.2128	11.1965	9.15751	9.10974	0.65801	0.0707749	0
srna412390	AAGGGCTTAGCTTAATTAAAGTGGCTGATTTG	32	4	chr14	32954252	32954283	+	EXACT	refGene	NM_004274	AKAP6	32798478	33302268	+	Homo sapiens A kinase (PRKA) anchor protein 6 (AKAP6), mRNA.	18	28	29	18	21	10	13	20	25	29	21	19.1736	15.4582	13.6986	7.14439	11.9168	13.4783	12.3974	23.1252	19.0825	21.6466	11.7739	17.6051	1.30618	0.217337	0
srna51269	AAAATGGCTGAGTGAAGCATTGGACTG	27	4	chr14	32954021	32954047	+	EXACT	refGene	NM_004274	AKAP6	32798478	33302268	+	Homo sapiens A kinase (PRKA) anchor protein 6 (AKAP6), mRNA.	8	5	23	25	14	10	17	11	21	17	18	15.2066	10.3055	19.0259	7.14439	15.5835	13.4532	10.6264	4.1295	16.0293	12.6894	5.23286	9.74149	0.724104	0.262145	0
srna411576	AAGGGCTTAGCTTAATTAAAGTGGCTGA	28	4	chr14	32954252	32954279	+	EXACT	refGene	NM_004274	AKAP6	32798478	33302268	+	Homo sapiens A kinase (PRKA) anchor protein 6 (AKAP6), mRNA.	10	20	25	24	10	12	18	31	15	24	19	16.5289	7.36106	18.2648	8.57327	16.5001	13.4456	11.2167	16.518	11.4495	17.9145	6.54108	12.728	0.946623	0.820054	0
srna4322724	GTAAAATAGCTGAGTGAAGCATTGGACTGTACCACCA	37	4	chr14	32954019	32954049	+	CLIPPED	refGene	NM_004274	AKAP6	32798478	33302268	+	Homo sapiens A kinase (PRKA) anchor protein 6 (AKAP6), mRNA.	8	4	49	20	7	2	14	23	64	7	73	32.3967	5.15274	15.2207	1.42888	12.8334	13.4065	43.0958	3.3036	48.8512	5.22505	5.23286	21.1417	1.57698	0.526377	0
srna411870	AAGGGCTTAGCTTAATTAAAGTGGCTGACC	30	4	chr14	32954252	32954279	+	CLIPPED	refGene	NM_004274	AKAP6	32798478	33302268	+	Homo sapiens A kinase (PRKA) anchor protein 6 (AKAP6), mRNA.	20	22	19	19	13	19	17	27	24	49	13	12.562	9.56938	14.4597	13.5743	15.5835	13.1498	7.6746	18.1698	18.3192	36.5754	13.0822	18.7642	1.42696	0.316986	0
srna4249849	GGTAAAATGGCTGAGTGAAGCATTGGACTGCCACCACC	38	4	chr14	32954018	32954047	+	CLIPPED	refGene	NM_004274	AKAP6	32798478	33302268	+	Homo sapiens A kinase (PRKA) anchor protein 6 (AKAP6), mRNA.	12	34	22	28	6	21	11	19	39	71	38	14.5455	4.41664	21.309	15.0032	10.0834	13.0715	22.4334	28.0806	29.7687	52.9969	7.84929	28.2258	2.15933	0.108519	0
srna411005	AAGGGCTTAGCTTAATT	17	14	chr14	32954252	32954268	+	EXACT	refGene	NM_004274	AKAP6	32798478	33302268	+	Homo sapiens A kinase (PRKA) anchor protein 6 (AKAP6), mRNA.	14	11	24	35	11	9	9	13	8	18	11	15.8678	8.09717	26.6362	6.42995	8.25007	13.0562	6.49389	9.0849	6.1064	13.4358	9.15751	8.85571	0.678274	0.340935	0
srna4613798	TAAAATGGCTGAGTGAAGCATTGGACTGCCA	31	4	chr14	32954020	32954047	+	CLIPPED	refGene	NM_004274	AKAP6	32798478	33302268	+	Homo sapiens A kinase (PRKA) anchor protein 6 (AKAP6), mRNA.	13	4	15	31	19	10	11	5	13	24	20	9.91736	13.986	23.5921	7.14439	10.0834	12.9447	11.8071	3.3036	9.92291	17.9145	8.5034	10.2903	0.794945	0.49745	0
srna1828166	CAATGCTTCACTCAGCCATTTTACCT	26	4	chr14	32954017	32954042	-	EXACT	refGene	NM_004274	AKAP6	32798478	33302268	+	Homo sapiens A kinase (PRKA) anchor protein 6 (AKAP6), mRNA.	9	98	24	19	17	11	14	15	27	15	9	15.8678	12.5138	14.4597	7.85883	12.8334	12.7067	5.31318	80.9382	20.6091	11.1965	5.88697	24.7888	1.95085	0.446922	0
srna5905585	TTCAGTTGATGCAGAGTGGGGTTTTGCAGTCC	32	3	chr14	32954286	32954317	+	EXACT	refGene	NM_004274	AKAP6	32798478	33302268	+	Homo sapiens A kinase (PRKA) anchor protein 6 (AKAP6), mRNA.	6	5	31	17	8	10	18	13	13	2	11	20.4959	5.88885	12.9376	7.14439	16.5001	12.5934	6.49389	4.1295	9.92291	1.49287	3.92465	5.19276	0.412341	0.054685	0
srna4251478	GGTAAAATTGCTGAGTGAAGCATTGGACTGTACCACCAC	39	4	chr14	32954018	32954049	+	CLIPPED	refGene	NM_004274	AKAP6	32798478	33302268	+	Homo sapiens A kinase (PRKA) anchor protein 6 (AKAP6), mRNA.	32	34	32	19	10	16	9	31	88	66	77	21.157	7.36106	14.4597	11.431	8.25007	12.5318	45.4572	28.0806	67.1704	49.2648	20.9314	42.1809	3.36592	0.0194678	0
srna412424	AAGGGCTTAGCTTAATTAAAGTGGCTGATTTGC	33	4	chr14	32954252	32954284	+	EXACT	refGene	NM_004274	AKAP6	32798478	33302268	+	Homo sapiens A kinase (PRKA) anchor protein 6 (AKAP6), mRNA.	21	12	22	26	16	9	11	11	20	9	13	14.5455	11.7777	19.7869	6.42995	10.0834	12.5247	7.6746	9.9108	15.266	6.71792	13.7363	10.6611	0.851209	0.525112	0
srna5466772	TGCAGAGTGGGGTTTTGCAGTCCTTACC	28	3	chr14	32954295	32954320	+	CLIPPED	refGene	NM_004274	AKAP6	32798478	33302268	+	Homo sapiens A kinase (PRKA) anchor protein 6 (AKAP6), mRNA.	1	11	22	20	4	16	18	36	29	14	8	14.5455	2.94442	15.2207	11.431	16.5001	12.1283	4.72283	9.0849	22.1357	10.4501	0.654108	9.40953	0.77583	0.553086	0
srna3676581	GCAGAGTGGGGTTTTGCAGTCCTTACC	27	3	chr14	32954296	32954320	+	CLIPPED	refGene	NM_004274	AKAP6	32798478	33302268	+	Homo sapiens A kinase (PRKA) anchor protein 6 (AKAP6), mRNA.	1	4	12	21	5	21	19	26	14	9	2	7.93388	3.68053	15.9817	15.0032	17.4168	12.0032	1.18071	3.3036	10.6862	6.71792	0.654108	4.50851	0.375608	0.0530611	0
srna4251295	GGTAAAATTGCTGAGTGAAGCATTGGACTGC	31	4	chr14	32954018	32954047	+	CLIPPED	refGene	NM_004274	AKAP6	32798478	33302268	+	Homo sapiens A kinase (PRKA) anchor protein 6 (AKAP6), mRNA.	8	6	13	23	12	12	18	11	18	24	13	8.59504	8.83327	17.5038	8.57327	16.5001	12.0011	7.6746	4.9554	13.7394	17.9145	5.23286	9.90335	0.825203	0.540133	0
srna4250038	GGTAAAATGGCTGAGTGAAGCATTGGACTGTAC	33	4	chr14	32954018	32954049	+	CLIPPED	refGene	NM_004274	AKAP6	32798478	33302268	+	Homo sapiens A kinase (PRKA) anchor protein 6 (AKAP6), mRNA.	10	17	23	20	12	11	14	22	34	30	21	15.2066	8.83327	15.2207	7.85883	12.8334	11.9906	12.3974	14.0403	25.9522	22.3931	6.54108	16.2648	1.35647	0.311389	0
srna4323482	GTAAAATGGCTGAGTGAAGCATTGGACTGCCACC	34	4	chr14	32954019	32954047	+	CLIPPED	refGene	NM_004274	AKAP6	32798478	33302268	+	Homo sapiens A kinase (PRKA) anchor protein 6 (AKAP6), mRNA.	8	10	28	30	8	11	5	12	26	57	16	18.5124	5.88885	22.8311	7.85883	4.58337	11.9349	9.44566	8.259	19.8458	42.5468	5.23286	17.066	1.42993	0.532101	0
srna4323421	GTAAAATGGCTGAGTGAAGCATTGGACTACCACCA	35	4	chr14	32954019	32954046	+	CLIPPED	refGene	NM_004274	AKAP6	32798478	33302268	+	Homo sapiens A kinase (PRKA) anchor protein 6 (AKAP6), mRNA.	8	6	12	20	19	7	19	13	23	24	10	7.93388	13.986	15.2207	5.00107	17.4168	11.9117	5.90354	4.9554	17.5559	17.9145	5.23286	10.3124	0.86574	0.687929	0
srna4247679	GGTAAAATAGCTGAGTGAAGCATTGGAC	28	4	chr14	32954018	32954045	+	EXACT	refGene	NM_004274	AKAP6	32798478	33302268	+	Homo sapiens A kinase (PRKA) anchor protein 6 (AKAP6), mRNA.	15	26	9	30	6	20	12	9	13	15	10	5.95041	4.41664	22.8311	14.2888	11.0001	11.6974	5.90354	21.4734	9.92291	11.1965	9.81162	11.6616	0.99694	0.993424	0
srna1744359	ATTTTCATATTGAATTGCAAATTCGAAGAAGCAGC	35	4	chr14	32954095	32954129	+	EXACT	refGene	NM_004274	AKAP6	32798478	33302268	+	Homo sapiens A kinase (PRKA) anchor protein 6 (AKAP6), mRNA.	58	28	28	24	3	17	7	3	16	23	15	18.5124	2.20832	18.2648	12.1455	6.41672	11.5095	8.8553	23.1252	12.2128	17.168	37.9383	19.8599	1.72552	0.211513	0
srna4324065	GTAAAATTGCTGAGTGAAGCATTGGACTGT	30	4	chr14	32954019	32954048	+	EXACT	refGene	NM_004274	AKAP6	32798478	33302268	+	Homo sapiens A kinase (PRKA) anchor protein 6 (AKAP6), mRNA.	6	10	14	24	11	8	16	6	19	21	7	9.2562	8.09717	18.2648	5.71551	14.6668	11.2001	4.13248	8.259	14.5027	15.6752	3.92465	9.2988	0.830242	0.590329	0
srna4342518	GTACAATGGCTGAGTGAAGCATTGGACTGTA	31	4	chr14	32954019	32954049	+	EXACT	refGene	NM_004274	AKAP6	32798478	33302268	+	Homo sapiens A kinase (PRKA) anchor protein 6 (AKAP6), mRNA.	19	12	15	19	11	16	13	6	19	21	16	9.91736	8.09717	14.4597	11.431	11.9168	11.1644	9.44566	9.9108	14.5027	15.6752	12.428	12.3925	1.11	0.470769	0
srna1334011	AGTGAAGCATTGGAC	15	7	chr14	32954031	32954045	+	EXACT	refGene	NM_004274	AKAP6	32798478	33302268	+	Homo sapiens A kinase (PRKA) anchor protein 6 (AKAP6), mRNA.	30	19	20	35	3	10	7	17	20	9	8	13.2231	2.20832	26.6362	7.14439	6.41672	11.1258	4.72283	15.6921	15.266	6.71792	19.6232	12.4044	1.11493	0.810095	0
srna51352	AAAATGGCTGAGTGAAGCATTGGACTGTACC	31	4	chr14	32954021	32954049	+	CLIPPED	refGene	NM_004274	AKAP6	32798478	33302268	+	Homo sapiens A kinase (PRKA) anchor protein 6 (AKAP6), mRNA.	7	6	16	20	10	6	18	14	18	20	17	10.5785	7.36106	15.2207	4.28663	16.5001	10.7894	10.036	4.9554	13.7394	14.9287	4.57875	9.64766	0.894179	0.726688	0
srna4250084	GGTAAAATGGCTGAGTGAAGCATTGGACTGTACCACCCA	39	4	chr14	32954018	32954049	+	CLIPPED	refGene	NM_004274	AKAP6	32798478	33302268	+	Homo sapiens A kinase (PRKA) anchor protein 6 (AKAP6), mRNA.	19	20	19	24	7	7	13	30	64	64	58	12.562	5.15274	18.2648	5.00107	11.9168	10.5795	34.2405	16.518	48.8512	47.7719	12.428	31.9619	3.02113	0.0458744	0
srna4251131	GGTAAAATTGCTGAGTGAAGCATTG	25	4	chr14	32954018	32954042	+	EXACT	refGene	NM_004274	AKAP6	32798478	33302268	+	Homo sapiens A kinase (PRKA) anchor protein 6 (AKAP6), mRNA.	3	3	5	20	18	9	16	6	15	18	5	3.30579	13.2499	15.2207	6.42995	14.6668	10.5746	2.95177	2.4777	11.4495	13.4358	1.96232	6.45543	0.610464	0.266162	0
srna2086695	CAGTTGATGCAGAGTGGGGTTTTGCAGTCCTTAC	34	3	chr14	32954288	32954320	+	CLIPPED	refGene	NM_004274	AKAP6	32798478	33302268	+	Homo sapiens A kinase (PRKA) anchor protein 6 (AKAP6), mRNA.	23	5	8	15	21	16	10	7	16	8	14	5.28926	15.4582	11.4155	11.431	9.16674	10.5522	8.26495	4.1295	12.2128	5.97149	15.0445	9.12465	0.864719	0.598751	0
srna4322687	GTAAAATAGCTGAGTGAAGCATTGGACTGT	30	4	chr14	32954019	32954048	+	EXACT	refGene	NM_004274	AKAP6	32798478	33302268	+	Homo sapiens A kinase (PRKA) anchor protein 6 (AKAP6), mRNA.	4	4	20	22	3	3	20	20	20	15	17	13.2231	2.20832	16.7428	2.14332	18.3335	10.5302	10.036	3.3036	15.266	11.1965	2.61643	8.48372	0.805655	0.645575	0
srna410962	AAGGGCTTAGCTTAAT	16	15	chr14	32954252	32954267	+	EXACT	refGene	NM_004274	AKAP6	32798478	33302268	+	Homo sapiens A kinase (PRKA) anchor protein 6 (AKAP6), mRNA.	10	8	13	27	6	10	13	17	6	16	8	8.59504	4.41664	20.5479	7.14439	11.9168	10.5242	4.72283	6.6072	4.5798	11.943	6.54108	6.87878	0.653618	0.284192	0
srna5905599	TTCAGTTGATGCAGAGTGGGGTTTTGCAGTCCT	33	3	chr14	32954286	32954318	+	EXACT	refGene	NM_004274	AKAP6	32798478	33302268	+	Homo sapiens A kinase (PRKA) anchor protein 6 (AKAP6), mRNA.	10	13	29	14	9	11	9	12	11	5	17	19.1736	6.62495	10.6545	7.85883	8.25007	10.5124	10.036	10.7367	8.39631	3.73218	6.54108	7.88846	0.750397	0.348787	0
srna4251209	GGTAAAATTGCTGAGTGAAGCATTGGACT	29	4	chr14	32954018	32954046	+	EXACT	refGene	NM_004274	AKAP6	32798478	33302268	+	Homo sapiens A kinase (PRKA) anchor protein 6 (AKAP6), mRNA.	9	10	7	28	11	8	13	4	16	17	8	4.6281	8.09717	21.309	5.71551	11.9168	10.3333	4.72283	8.259	12.2128	12.6894	5.88697	8.7542	0.847183	0.660291	0
srna4247179	GGTAAAAATGCTGAGTGAAGCATTGGACTGTA	32	4	chr14	32954018	32954049	+	EXACT	refGene	NM_004274	AKAP6	32798478	33302268	+	Homo sapiens A kinase (PRKA) anchor protein 6 (AKAP6), mRNA.	8	11	16	20	6	10	15	4	17	21	2	10.5785	4.41664	15.2207	7.14439	13.7501	10.2221	1.18071	9.0849	12.9761	15.6752	5.23286	8.82995	0.863812	0.683913	0
srna5905621	TTCAGTTGATGCAGAGTGGGGTTTTGCAGTCCTTAC	36	3	chr14	32954286	32954320	+	CLIPPED	refGene	NM_004274	AKAP6	32798478	33302268	+	Homo sapiens A kinase (PRKA) anchor protein 6 (AKAP6), mRNA.	25	13	12	19	14	14	9	7	11	12	11	7.93388	10.3055	14.4597	10.0021	8.25007	10.1902	6.49389	10.7367	8.39631	8.95723	16.3527	10.1874	0.999717	0.998914	0
srna5432766	TGAGTGAAGCATTGGAC	17	4	chr14	32954029	32954045	+	EXACT	refGene	NM_004274	AKAP6	32798478	33302268	+	Homo sapiens A kinase (PRKA) anchor protein 6 (AKAP6), mRNA.	20	12	21	17	5	8	15	20	9	7	7	13.8843	3.68053	12.9376	5.71551	13.7501	9.99361	4.13248	9.9108	6.8697	5.22505	13.0822	7.84404	0.784905	0.455999	0
srna523457	AATGGCTGAGTGAAGCATTGGACTGTA	27	4	chr14	32954023	32954049	+	EXACT	refGene	NM_004274	AKAP6	32798478	33302268	+	Homo sapiens A kinase (PRKA) anchor protein 6 (AKAP6), mRNA.	20	7	13	27	5	11	10	10	18	23	9	8.59504	3.68053	20.5479	7.85883	9.16674	9.96982	5.31318	5.7813	13.7394	17.168	13.0822	11.0168	1.10502	0.78233	0
srna5445294	TGATGCAGAGTGGGGTTTTGCAGTCCTTAC	30	3	chr14	32954292	32954320	+	CLIPPED	refGene	NM_004274	AKAP6	32798478	33302268	+	Homo sapiens A kinase (PRKA) anchor protein 6 (AKAP6), mRNA.	9	4	9	16	6	9	22	9	17	6	10	5.95041	4.41664	12.1766	6.42995	20.1668	9.82808	5.90354	3.3036	12.9761	4.47861	5.88697	6.50977	0.662364	0.358503	0
srna4323570	GTAAAATGGCTGAGTGAAGCATTGGACTGTACCA	34	4	chr14	32954019	32954049	+	CLIPPED	refGene	NM_004274	AKAP6	32798478	33302268	+	Homo sapiens A kinase (PRKA) anchor protein 6 (AKAP6), mRNA.	6	6	22	11	13	4	14	13	21	15	27	14.5455	9.56938	8.37139	2.85776	12.8334	9.63548	15.9395	4.9554	16.0293	11.1965	3.92465	10.4091	1.08029	0.820341	0
srna4436231	GTGAAGCATTGGACTGTA	18	4	chr14	32954032	32954049	+	EXACT	refGene	NM_004274	AKAP6	32798478	33302268	+	Homo sapiens A kinase (PRKA) anchor protein 6 (AKAP6), mRNA.	8	8	14	28	4	5	11	18	17	25	7	9.2562	2.94442	21.309	3.57219	10.0834	9.43304	4.13248	6.6072	12.9761	18.6609	5.23286	9.52191	1.00942	0.984024	0
srna411871	AAGGGCTTAGCTTAATTAAAGTGGCTGACCA	31	4	chr14	32954252	32954278	+	CLIPPED	refGene	NM_004274	AKAP6	32798478	33302268	+	Homo sapiens A kinase (PRKA) anchor protein 6 (AKAP6), mRNA.	2	33	14	19	5	2	20	11	18	17	19	9.2562	3.68053	14.4597	1.42888	18.3335	9.43175	11.2167	27.2547	13.7394	12.6894	1.30822	13.2417	1.40395	0.487704	0
srna4324092	GTAAAATTGCTGAGTGAAGCATTGGACTGTACCACCA	37	4	chr14	32954019	32954049	+	CLIPPED	refGene	NM_004274	AKAP6	32798478	33302268	+	Homo sapiens A kinase (PRKA) anchor protein 6 (AKAP6), mRNA.	9	15	17	22	9	9	6	11	27	36	30	11.2397	6.62495	16.7428	6.42995	5.50005	9.30748	17.7106	12.3885	20.6091	26.8717	5.88697	16.6934	1.79354	0.121628	0
srna4248407	GGTAAAATCGCTGAGTGAAGCATTGGACTGTACCA	35	4	chr14	32954018	32954049	+	CLIPPED	refGene	NM_004274	AKAP6	32798478	33302268	+	Homo sapiens A kinase (PRKA) anchor protein 6 (AKAP6), mRNA.	15	14	16	17	13	7	8	11	24	34	10	10.5785	9.56938	12.9376	5.00107	7.33339	9.08399	5.90354	11.5626	18.3192	25.3788	9.81162	14.1952	1.56266	0.223524	0
srna48718	AAAATCGCTGAGTGAAGCATTGGACTGTA	29	4	chr14	32954021	32954049	+	EXACT	refGene	NM_004274	AKAP6	32798478	33302268	+	Homo sapiens A kinase (PRKA) anchor protein 6 (AKAP6), mRNA.	8	4	32	9	6	5	9	6	10	16	13	21.157	4.41664	6.84932	3.57219	8.25007	8.84905	7.6746	3.3036	7.63301	11.943	5.23286	7.15741	0.808834	0.647418	0
srna55235	AAAATTGCTGAGTGAAGCATTGGACTGTA	29	4	chr14	32954021	32954049	+	EXACT	refGene	NM_004274	AKAP6	32798478	33302268	+	Homo sapiens A kinase (PRKA) anchor protein 6 (AKAP6), mRNA.	10	10	12	15	8	11	12	9	19	23	9	7.93388	5.88885	11.4155	7.85883	11.0001	8.81944	5.31318	8.259	14.5027	17.168	6.54108	10.3568	1.17432	0.569969	0
srna3599196	GATGCAGAGTGGGGTTTTGCAGTCCT	26	3	chr14	32954293	32954318	+	EXACT	refGene	NM_004274	AKAP6	32798478	33302268	+	Homo sapiens A kinase (PRKA) anchor protein 6 (AKAP6), mRNA.	8	6	12	20	5	7	13	7	4	3	12	7.93388	3.68053	15.2207	5.00107	11.9168	8.75059	7.08424	4.9554	3.0532	2.23931	5.23286	4.513	0.515737	0.123715	0
srna5031377	TCAGTTGATGCAGAGTGGGGTTTTGCAGTCCTTACCA	37	3	chr14	32954287	32954319	+	CLIPPED	refGene	NM_004274	AKAP6	32798478	33302268	+	Homo sapiens A kinase (PRKA) anchor protein 6 (AKAP6), mRNA.	31	7	16	10	17	8	8	10	10	15	31	10.5785	12.5138	7.61035	5.71551	7.33339	8.75031	18.301	5.7813	7.63301	11.1965	20.2773	12.6378	1.44427	0.263881	0
srna4815905	TAGCTGTTAACTAAGTGTTT	20	3	chr14	32954206	32954225	+	EXACT	refGene	NM_004274	AKAP6	32798478	33302268	+	Homo sapiens A kinase (PRKA) anchor protein 6 (AKAP6), mRNA.	16	3	9	35	2	2	9	17	12	5		5.95041	1.47221	26.6362	1.42888	8.25007	8.74756	0	2.4777	9.15961	3.73218	10.4657	5.16704	0.590684	0.509417	0
srna4248821	GGTAAAATGCTGAGTGAAGCATTGGACTGT	30	4	chr14	32954018	32954048	+	MISMATCH/INDEL	refGene	NM_004274	AKAP6	32798478	33302268	+	Homo sapiens A kinase (PRKA) anchor protein 6 (AKAP6), mRNA.	4	5	13	12	11	7	14	13	19	22	8	8.59504	8.09717	9.13242	5.00107	12.8334	8.73183	4.72283	4.1295	14.5027	16.4216	2.61643	8.47861	0.971001	0.938743	0
srna4323407	GTAAAATGGCTGAGTGAAGCATTGGACT	28	4	chr14	32954019	32954046	+	EXACT	refGene	NM_004274	AKAP6	32798478	33302268	+	Homo sapiens A kinase (PRKA) anchor protein 6 (AKAP6), mRNA.	10	13	12	14	14	10	8	8	22	13	7	7.93388	10.3055	10.6545	7.14439	7.33339	8.67433	4.13248	10.7367	16.7926	9.70366	6.54108	9.58131	1.10456	0.706766	0
srna517369	AATGCTTCACTCAGCCATTTTACCT	25	4	chr14	32954017	32954041	-	EXACT	refGene	NM_004274	AKAP6	32798478	33302268	+	Homo sapiens A kinase (PRKA) anchor protein 6 (AKAP6), mRNA.	4	36	9	11	14	6	15	11	12	7	3	5.95041	10.3055	8.37139	4.28663	13.7501	8.53281	1.77106	29.7324	9.15961	5.22505	2.61643	9.70091	1.1369	0.838492	0
srna411751	AAGGGCTTAGCTTAATTAAAGTGGCTGACA	30	4	chr14	32954252	32954278	+	CLIPPED	refGene	NM_004274	AKAP6	32798478	33302268	+	Homo sapiens A kinase (PRKA) anchor protein 6 (AKAP6), mRNA.	9	33	17	13	4	14	9	18	22	14	7	11.2397	2.94442	9.89346	10.0021	8.25007	8.46595	4.13248	27.2547	16.7926	10.4501	5.88697	12.9034	1.52415	0.364796	0
srna411575	AAGGGCTTAGCTTAATTAAAGTGGCTG	27	4	chr14	32954252	32954278	+	EXACT	refGene	NM_004274	AKAP6	32798478	33302268	+	Homo sapiens A kinase (PRKA) anchor protein 6 (AKAP6), mRNA.	16	21	19	10	10	9	9	22	23	23	16	12.562	7.36106	7.61035	6.42995	8.25007	8.44268	9.44566	17.3439	17.5559	17.168	10.4657	14.3958	1.70513	0.0280584	0
srna51277	AAAATGGCTGAGTGAAGCATTGGACTGC	28	4	chr14	32954021	32954047	+	CLIPPED	refGene	NM_004274	AKAP6	32798478	33302268	+	Homo sapiens A kinase (PRKA) anchor protein 6 (AKAP6), mRNA.	4	3	10	13	10	10	12	5	10	7	5	6.61157	7.36106	9.89346	7.14439	11.0001	8.40211	2.95177	2.4777	7.63301	5.22505	2.61643	4.18079	0.497588	0.0128792	0
srna1828122	CAATGCTTCACTCAGCCATTTTACC	25	4	chr14	32954018	32954042	-	EXACT	refGene	NM_004274	AKAP6	32798478	33302268	+	Homo sapiens A kinase (PRKA) anchor protein 6 (AKAP6), mRNA.	4	20	14	15	13	7	7	18	16	14	12	9.2562	9.56938	11.4155	5.00107	6.41672	8.33178	7.08424	16.518	12.2128	10.4501	2.61643	9.77632	1.17338	0.60152	0
srna5905581	TTCAGTTGATGCAGAGTGGGGTTTTGCAGTC	31	3	chr14	32954286	32954316	+	EXACT	refGene	NM_004274	AKAP6	32798478	33302268	+	Homo sapiens A kinase (PRKA) anchor protein 6 (AKAP6), mRNA.	1	7	12	16	2	5	17	18	10	3	8	7.93388	1.47221	12.1766	3.57219	15.5835	8.14766	4.72283	5.7813	7.63301	2.23931	0.654108	4.20611	0.516235	0.225046	0
srna5615354	TGGCTGAGTGAAGCATTGGACTGTA	25	4	chr14	32954025	32954049	+	EXACT	refGene	NM_004274	AKAP6	32798478	33302268	+	Homo sapiens A kinase (PRKA) anchor protein 6 (AKAP6), mRNA.	11	8	16	19	6	5	8	9	19	14	6	10.5785	4.41664	14.4597	3.57219	7.33339	8.07208	3.54212	6.6072	14.5027	10.4501	7.19519	8.45946	1.04799	0.891365	0
srna4248299	GGTAAAATCGCTGAGTGAAGCATTGGACTGCA	32	4	chr14	32954018	32954047	+	CLIPPED	refGene	NM_004274	AKAP6	32798478	33302268	+	Homo sapiens A kinase (PRKA) anchor protein 6 (AKAP6), mRNA.	5	7	11	17	10	5	10	3	19	16	5	7.27273	7.36106	12.9376	3.57219	9.16674	8.06206	2.95177	5.7813	14.5027	11.943	3.27054	7.68986	0.953832	0.897933	0
srna1566734	ATGCAGAGTGGGGTTTTGCAGTCCTTACCA	30	3	chr14	32954294	32954319	+	CLIPPED	refGene	NM_004274	AKAP6	32798478	33302268	+	Homo sapiens A kinase (PRKA) anchor protein 6 (AKAP6), mRNA.	18	3	10	15	11	16	3	12	13	13	23	6.61157	8.09717	11.4155	11.431	2.75002	8.06106	13.5781	2.4777	9.92291	9.70366	11.7739	9.49127	1.17742	0.582209	0
srna6012968	TTGATGCAGAGTGGGGTTTTGCAGTCCTTAC	31	3	chr14	32954291	32954320	+	CLIPPED	refGene	NM_004274	AKAP6	32798478	33302268	+	Homo sapiens A kinase (PRKA) anchor protein 6 (AKAP6), mRNA.	19	3	18	11	11	5	9	9	12	8	8	11.9008	8.09717	8.37139	3.57219	8.25007	8.03833	4.72283	2.4777	9.15961	5.97149	12.428	6.95193	0.864848	0.633975	0
srna4322939	GTAAAATCGCTGAGTGAAGCATTGGACTGT	30	4	chr14	32954019	32954048	+	EXACT	refGene	NM_004274	AKAP6	32798478	33302268	+	Homo sapiens A kinase (PRKA) anchor protein 6 (AKAP6), mRNA.	1	1	19	18	7	2	8	7	11	12	11	12.562	5.15274	13.6986	1.42888	7.33339	8.03513	6.49389	0.8259	8.39631	8.95723	0.654108	5.06549	0.630418	0.340704	0
srna51238	AAAATGGCTGAGTGAAGCATTGGAC	25	4	chr14	32954021	32954045	+	EXACT	refGene	NM_004274	AKAP6	32798478	33302268	+	Homo sapiens A kinase (PRKA) anchor protein 6 (AKAP6), mRNA.	3	20	17	18	5	7	7	6	13	15	11	11.2397	3.68053	13.6986	5.00107	6.41672	8.00732	6.49389	16.518	9.92291	11.1965	1.96232	9.21873	1.15129	0.705763	0
srna4249875	GGTAAAATGGCTGAGTGAAGCATTGGACTGCCC	33	4	chr14	32954018	32954047	+	CLIPPED	refGene	NM_004274	AKAP6	32798478	33302268	+	Homo sapiens A kinase (PRKA) anchor protein 6 (AKAP6), mRNA.	13	3	9	21	6	10	7		17	13	9	5.95041	4.41664	15.9817	7.14439	6.41672	7.98198	5.31318	2.4777	12.9761	9.70366	8.5034	7.79481	0.976551	0.947111	0
srna1692187	ATTGAATTGCAAATTCGAAGAAGCAGCTTCAAACC	35	4	chr14	32954103	32954137	+	EXACT	refGene	NM_004274	AKAP6	32798478	33302268	+	Homo sapiens A kinase (PRKA) anchor protein 6 (AKAP6), mRNA.	41	22	11	12	9	13	8	5	24	20	11	7.27273	6.62495	9.13242	9.2877	7.33339	7.93024	6.49389	18.1698	18.3192	14.9287	26.8184	16.946	2.13688	0.0501388	0
srna4250083	GGTAAAATGGCTGAGTGAAGCATTGGACTGTACCACCC	38	4	chr14	32954018	32954049	+	CLIPPED	refGene	NM_004274	AKAP6	32798478	33302268	+	Homo sapiens A kinase (PRKA) anchor protein 6 (AKAP6), mRNA.	8	16	23	16	5	7	3	21	33	34	18	15.2066	3.68053	12.1766	5.00107	2.75002	7.76296	10.6264	13.2144	25.1889	25.3788	5.23286	15.9283	2.05183	0.130703	0
srna412239	AAGGGCTTAGCTTAATTAAAGTGGCTGATTA	31	4	chr14	32954252	32954281	+	CLIPPED	refGene	NM_004274	AKAP6	32798478	33302268	+	Homo sapiens A kinase (PRKA) anchor protein 6 (AKAP6), mRNA.	6	11	11	9	9	12	10	12	17	24	10	7.27273	6.62495	6.84932	8.57327	9.16674	7.6974	5.90354	9.0849	12.9761	17.9145	3.92465	9.96073	1.29404	0.42302	0
srna4737282	TACCCTCCCTTAGCAGGGAACTACTCCCACCCTGGAGA	38	2	chr14	32953586	32953622	-	CLIPPED	refGene	NM_004274	AKAP6	32798478	33302268	+	Homo sapiens A kinase (PRKA) anchor protein 6 (AKAP6), mRNA.	6	9	16	15	2	12	7	11	14	8	7	10.5785	1.47221	11.4155	8.57327	6.41672	7.69125	4.13248	7.4331	10.6862	5.97149	3.92465	6.42958	0.835961	0.578805	0
srna4249638	GGTAAAATGGCTGAGTGAAGCATTGGACTACCA	33	4	chr14	32954018	32954046	+	CLIPPED	refGene	NM_004274	AKAP6	32798478	33302268	+	Homo sapiens A kinase (PRKA) anchor protein 6 (AKAP6), mRNA.	2	5	14	12	9	11	6	6	16	19	7	9.2562	6.62495	9.13242	7.85883	5.50005	7.67449	4.13248	4.1295	12.2128	14.1823	1.30822	7.19306	0.937268	0.862255	0
srna3599209	GATGCAGAGTGGGGTTTTGCAGTCCTTACCA	31	3	chr14	32954293	32954319	+	CLIPPED	refGene	NM_004274	AKAP6	32798478	33302268	+	Homo sapiens A kinase (PRKA) anchor protein 6 (AKAP6), mRNA.	14	7	11	9	12	15	5	7	10	6	17	7.27273	8.83327	6.84932	10.7166	4.58337	7.65105	10.036	5.7813	7.63301	4.47861	9.15751	7.41729	0.969447	0.876191	0
srna4251438	GGTAAAATTGCTGAGTGAAGCATTGGACTGTAACC	35	4	chr14	32954018	32954050	+	CLIPPED	refGene	NM_004274	AKAP6	32798478	33302268	+	Homo sapiens A kinase (PRKA) anchor protein 6 (AKAP6), mRNA.	19	7	14	22	8	5	3	13	21	28	23	9.2562	5.88885	16.7428	3.57219	2.75002	7.64201	13.5781	5.7813	16.0293	20.9002	12.428	13.7434	1.7984	0.123089	0
srna4249924	GGTAAAATGGCTGAGTGAAGCATTGGACTGTAAA	34	4	chr14	32954018	32954051	+	EXACT	refGene	NM_004274	AKAP6	32798478	33302268	+	Homo sapiens A kinase (PRKA) anchor protein 6 (AKAP6), mRNA.	16	8	20	13	8	7	4	12	24	25	11	13.2231	5.88885	9.89346	5.00107	3.6667	7.53464	6.49389	6.6072	18.3192	18.6609	10.4657	12.1094	1.60716	0.19971	0
srna442563	AAGTGGCTGATTTGC	15	16	chr14	32954270	32954284	+	EXACT	refGene	NM_004274	AKAP6	32798478	33302268	+	Homo sapiens A kinase (PRKA) anchor protein 6 (AKAP6), mRNA.	8	11	17	15	11	7	2	15	11	2	3	11.2397	8.09717	11.4155	5.00107	1.83335	7.51736	1.77106	9.0849	8.39631	1.49287	5.23286	5.1956	0.691147	0.369308	0
srna412162	AAGGGCTTAGCTTAATTAAAGTGGCTGATACCACCA	36	4	chr14	32954252	32954280	+	CLIPPED	refGene	NM_004274	AKAP6	32798478	33302268	+	Homo sapiens A kinase (PRKA) anchor protein 6 (AKAP6), mRNA.	13	5	10	7	12	8	12	10	7	11	13	6.61157	8.83327	5.32725	5.71551	11.0001	7.49754	7.6746	4.1295	5.3431	8.21079	8.5034	6.77228	0.903267	0.611941	0
srna3080400	CTGATGTTCGCCGACCGTTGA	21	3	chr14	32953989	32954009	-	EXACT	refGene	NM_004274	AKAP6	32798478	33302268	+	Homo sapiens A kinase (PRKA) anchor protein 6 (AKAP6), mRNA.	5	2	6	12	19	4	8	8	9	5	10	3.96694	13.986	9.13242	2.85776	7.33339	7.45531	5.90354	1.6518	6.8697	3.73218	3.27054	4.28555	0.574833	0.201336	0
srna3956511	GCTGAGTGAAGCATTGGACTGTA	23	4	chr14	32954027	32954049	+	EXACT	refGene	NM_004274	AKAP6	32798478	33302268	+	Homo sapiens A kinase (PRKA) anchor protein 6 (AKAP6), mRNA.	9	3	14	13	10	7	6	7	6	3	10	9.2562	7.36106	9.89346	5.00107	5.50005	7.40237	5.90354	2.4777	4.5798	2.23931	5.88697	4.21746	0.569745	0.0364322	0
srna411750	AAGGGCTTAGCTTAATTAAAGTGGCTGAC	29	4	chr14	32954252	32954279	+	CLIPPED	refGene	NM_004274	AKAP6	32798478	33302268	+	Homo sapiens A kinase (PRKA) anchor protein 6 (AKAP6), mRNA.	7	15	14	9	4	7	14	13	6	20	16	9.2562	2.94442	6.84932	5.00107	12.8334	7.37689	9.44566	12.3885	4.5798	14.9287	4.57875	9.18429	1.24501	0.521073	0
srna5905630	TTCAGTTGATGCAGAGTGGGGTTTTGCAGTCCTTACCAA	39	3	chr14	32954286	32954319	+	CLIPPED	refGene	NM_004274	AKAP6	32798478	33302268	+	Homo sapiens A kinase (PRKA) anchor protein 6 (AKAP6), mRNA.	19	8	16	14	6	8	6	11	14	12	15	10.5785	4.41664	10.6545	5.71551	5.50005	7.37304	8.8553	6.6072	10.6862	8.95723	12.428	9.5068	1.2894	0.237841	0
srna411325	AAGGGCTTAGCTTAATTAAAGTGGC	25	5	chr14	32954252	32954276	+	EXACT	refGene	NM_004274	AKAP6	32798478	33302268	+	Homo sapiens A kinase (PRKA) anchor protein 6 (AKAP6), mRNA.	3	12	6	14	11	8	9	11	13	12	12	3.96694	8.09717	10.6545	5.71551	8.25007	7.33684	7.08424	9.9108	9.92291	8.95723	1.96232	7.5675	1.03144	0.905794	0
srna4249552	GGTAAAATGGCTGAGTGAAGCATTGGACACCACC	34	4	chr14	32954018	32954044	+	CLIPPED	refGene	NM_004274	AKAP6	32798478	33302268	+	Homo sapiens A kinase (PRKA) anchor protein 6 (AKAP6), mRNA.	7	7	17	15	1	8	8	7	12	11	2	11.2397	0.736106	11.4155	5.71551	7.33339	7.28804	1.18071	5.7813	9.15961	8.21079	4.57875	5.78223	0.793386	0.554266	0
srna1599768	ATGGCTGAGTGAAGCATTGGACTGTA	26	4	chr14	32954024	32954049	+	EXACT	refGene	NM_004274	AKAP6	32798478	33302268	+	Homo sapiens A kinase (PRKA) anchor protein 6 (AKAP6), mRNA.	11	15	6	15	6	11	9	8	12	28	10	3.96694	4.41664	11.4155	7.85883	8.25007	7.1816	5.90354	12.3885	9.15961	20.9002	7.19519	11.1094	1.54693	0.240104	0
srna5907284	TTCATATTGAATTGC	15	15	chr14	32954098	32954112	+	EXACT	refGene	NM_004274	AKAP6	32798478	33302268	+	Homo sapiens A kinase (PRKA) anchor protein 6 (AKAP6), mRNA.	2	3	14	17	3	4	9	4	5	2		9.2562	2.20832	12.9376	2.85776	8.25007	7.10199	0	2.4777	3.8165	1.49287	1.30822	1.81906	0.256134	0.0574177	0
srna4250081	GGTAAAATGGCTGAGTGAAGCATTGGACTGTACCACCAG	39	4	chr14	32954018	32954049	+	CLIPPED	refGene	NM_004274	AKAP6	32798478	33302268	+	Homo sapiens A kinase (PRKA) anchor protein 6 (AKAP6), mRNA.	24	6	15	15	3	3	10	8	27	30	15	9.91736	2.20832	11.4155	2.14332	9.16674	6.97025	8.8553	4.9554	20.6091	22.3931	15.6986	14.5023	2.0806	0.0974181	0
srna4250256	GGTAAAATGGCTGAGTGAAGCATTGGACTGTT	32	4	chr14	32954018	32954048	+	CLIPPED	refGene	NM_004274	AKAP6	32798478	33302268	+	Homo sapiens A kinase (PRKA) anchor protein 6 (AKAP6), mRNA.	3	3	13	16	5	4	8	3	14	9	2	8.59504	3.68053	12.1766	2.85776	7.33339	6.92866	1.18071	2.4777	10.6862	6.71792	1.96232	4.60497	0.664627	0.374944	0
srna1566717	ATGCAGAGTGGGGTTTTGCAGTCCT	25	3	chr14	32954294	32954318	+	EXACT	refGene	NM_004274	AKAP6	32798478	33302268	+	Homo sapiens A kinase (PRKA) anchor protein 6 (AKAP6), mRNA.	8	2	12	17		9	8	8	14	3		7.93388	0	12.9376	6.42995	7.33339	6.92696	0	1.6518	10.6862	2.23931	5.23286	3.96204	0.571973	0.320205	0
srna162118	AAATGGCTGAGTGAAGCATTGGACTGT	27	4	chr14	32954022	32954048	+	EXACT	refGene	NM_004274	AKAP6	32798478	33302268	+	Homo sapiens A kinase (PRKA) anchor protein 6 (AKAP6), mRNA.	14	11	13	9	4	8	11	8	9	24	17	8.59504	2.94442	6.84932	5.71551	10.0834	6.83754	10.036	9.0849	6.8697	17.9145	9.15751	10.6125	1.5521	0.139778	0
srna411577	AAGGGCTTAGCTTAATTAAAGTGGCTGAA	29	4	chr14	32954252	32954279	+	CLIPPED	refGene	NM_004274	AKAP6	32798478	33302268	+	Homo sapiens A kinase (PRKA) anchor protein 6 (AKAP6), mRNA.	8	11	13	8	6	3	14	10	10	14	14	8.59504	4.41664	6.08828	2.14332	12.8334	6.81534	8.26495	9.0849	7.63301	10.4501	5.23286	8.13316	1.19336	0.541599	0
srna4249225	GGTAAAATGGCTGAGTG	17	5	chr14	32954018	32954034	+	EXACT	refGene	NM_004274	AKAP6	32798478	33302268	+	Homo sapiens A kinase (PRKA) anchor protein 6 (AKAP6), mRNA.	10	1	7	15	11	6	6	5	2		2	4.6281	8.09717	11.4155	4.28663	5.50005	6.78549	1.18071	0.8259	1.5266	0	6.54108	2.01486	0.296936	0.027711	0
srna4249957	GGTAAAATGGCTGAGTGAAGCATTGGACTGTAAAGA	36	4	chr14	32954018	32954050	+	CLIPPED	refGene	NM_004274	AKAP6	32798478	33302268	+	Homo sapiens A kinase (PRKA) anchor protein 6 (AKAP6), mRNA.	1	6	11	15	6	10	4	9	11	12	7	7.27273	4.41664	11.4155	7.14439	3.6667	6.78319	4.13248	4.9554	8.39631	8.95723	0.654108	5.4191	0.798901	0.522411	0
srna4249285	GGTAAAATGGCTGAGTGAAG	20	4	chr14	32954018	32954037	+	EXACT	refGene	NM_004274	AKAP6	32798478	33302268	+	Homo sapiens A kinase (PRKA) anchor protein 6 (AKAP6), mRNA.	1	3	3	10	8	10	12	2	7	5	3	1.98347	5.88885	7.61035	7.14439	11.0001	6.72543	1.77106	2.4777	5.3431	3.73218	0.654108	2.79563	0.415681	0.0546768	0
srna4323420	GTAAAATGGCTGAGTGAAGCATTGGACTACCACC	34	4	chr14	32954019	32954046	+	CLIPPED	refGene	NM_004274	AKAP6	32798478	33302268	+	Homo sapiens A kinase (PRKA) anchor protein 6 (AKAP6), mRNA.	6	4	15	14	6	3	7	5	19	19	8	9.91736	4.41664	10.6545	2.14332	6.41672	6.7097	4.72283	3.3036	14.5027	14.1823	3.92465	8.12721	1.21126	0.653091	0
srna3080330	CTGATGTTCGCCGAC	15	3	chr14	32953995	32954009	-	EXACT	refGene	NM_004274	AKAP6	32798478	33302268	+	Homo sapiens A kinase (PRKA) anchor protein 6 (AKAP6), mRNA.	12	4	7	6	22	5	5	6	6	7	7	4.6281	16.1943	4.56621	3.57219	4.58337	6.70884	4.13248	3.3036	4.5798	5.22505	7.84929	5.01804	0.747975	0.530175	0
srna4251477	GGTAAAATTGCTGAGTGAAGCATTGGACTGTACCACCAA	39	4	chr14	32954018	32954049	+	CLIPPED	refGene	NM_004274	AKAP6	32798478	33302268	+	Homo sapiens A kinase (PRKA) anchor protein 6 (AKAP6), mRNA.	24	21	23	12	3	7	2	18	27	33	37	15.2066	2.20832	9.13242	5.00107	1.83335	6.67635	21.8431	17.3439	20.6091	24.6324	15.6986	20.0254	2.99945	0.00301151	0
srna4249474	GGTAAAATGGCTGAGTGAAGCATTGG	26	4	chr14	32954018	32954043	+	EXACT	refGene	NM_004274	AKAP6	32798478	33302268	+	Homo sapiens A kinase (PRKA) anchor protein 6 (AKAP6), mRNA.	1	6	4	14	7	4	13	6	7	16	13	2.64463	5.15274	10.6545	2.85776	11.9168	6.64528	7.6746	4.9554	5.3431	11.943	0.654108	6.11404	0.920058	0.848325	0
srna4250039	GGTAAAATGGCTGAGTGAAGCATTGGACTGTACA	34	4	chr14	32954018	32954049	+	CLIPPED	refGene	NM_004274	AKAP6	32798478	33302268	+	Homo sapiens A kinase (PRKA) anchor protein 6 (AKAP6), mRNA.	15	5	12	16	6	8	3	9	20	14	8	7.93388	4.41664	12.1766	5.71551	2.75002	6.59852	4.72283	4.1295	15.266	10.4501	9.81162	8.87601	1.34515	0.411125	0
srna4248287	GGTAAAATCGCTGAGTGAAGCATTGGACTG	30	4	chr14	32954018	32954047	+	EXACT	refGene	NM_004274	AKAP6	32798478	33302268	+	Homo sapiens A kinase (PRKA) anchor protein 6 (AKAP6), mRNA.	4	12	9	10	11	4	9	8	13	23	13	5.95041	8.09717	7.61035	2.85776	8.25007	6.55315	7.6746	9.9108	9.92291	17.168	2.61643	9.45855	1.44336	0.302592	0
srna162156	AAATGGCTGAGTGAAGCATTGGACTGTACCACC	33	4	chr14	32954022	32954049	+	CLIPPED	refGene	NM_004274	AKAP6	32798478	33302268	+	Homo sapiens A kinase (PRKA) anchor protein 6 (AKAP6), mRNA.	12	9	14	9	5	4	11	13	26	19	7	9.2562	3.68053	6.84932	2.85776	10.0834	6.54544	4.13248	7.4331	19.8458	14.1823	7.84929	10.6886	1.63298	0.237656	0
srna1015353	AGAGTGGGGTTTTGCAGTCCTTACC	25	3	chr14	32954298	32954320	+	CLIPPED	refGene	NM_004274	AKAP6	32798478	33302268	+	Homo sapiens A kinase (PRKA) anchor protein 6 (AKAP6), mRNA.	3	1	8	14	3	10	8	6	5	2		5.28926	2.20832	10.6545	7.14439	7.33339	6.52597	0	0.8259	3.8165	1.49287	1.96232	1.61952	0.248165	0.0197969	0
srna4249889	GGTAAAATGGCTGAGTGAAGCATTGGACTGCCT	33	4	chr14	32954018	32954047	+	CLIPPED	refGene	NM_004274	AKAP6	32798478	33302268	+	Homo sapiens A kinase (PRKA) anchor protein 6 (AKAP6), mRNA.	13	5	6	11	6	9	10	1	7	16	6	3.96694	4.41664	8.37139	6.42995	9.16674	6.47033	3.54212	4.1295	5.3431	11.943	8.5034	6.69222	1.03429	0.909298	0
srna411705	AAGGGCTTAGCTTAATTAAAGTGGCTGAACCACACC	36	4	chr14	32954252	32954279	+	CLIPPED	refGene	NM_004274	AKAP6	32798478	33302268	+	Homo sapiens A kinase (PRKA) anchor protein 6 (AKAP6), mRNA.	7	7	6	10	2	9	14	13	23	20	14	3.96694	1.47221	7.61035	6.42995	12.8334	6.46258	8.26495	5.7813	17.5559	14.9287	4.57875	10.2219	1.58171	0.27604	0
srna140587	AAAGTGGCTGATTTGC	16	11	chr14	32954269	32954284	+	EXACT	refGene	NM_004274	AKAP6	32798478	33302268	+	Homo sapiens A kinase (PRKA) anchor protein 6 (AKAP6), mRNA.	3	4	10	13	8	2	9	6	2	3	4	6.61157	5.88885	9.89346	1.42888	8.25007	6.41456	2.36141	3.3036	1.5266	2.23931	1.96232	2.27865	0.355231	0.0425732	0
srna4249475	GGTAAAATGGCTGAGTGAAGCATTGGA	27	4	chr14	32954018	32954044	+	EXACT	refGene	NM_004274	AKAP6	32798478	33302268	+	Homo sapiens A kinase (PRKA) anchor protein 6 (AKAP6), mRNA.	6	7	7	13	4	10	8	9	9	10	12	4.6281	2.94442	9.89346	7.14439	7.33339	6.38875	7.08424	5.7813	6.8697	7.46436	3.92465	6.22485	0.974345	0.907813	0
srna411922	AAGGGCTTAGCTTAATTAAAGTGGCTGACCACCACA	36	4	chr14	32954252	32954278	+	CLIPPED	refGene	NM_004274	AKAP6	32798478	33302268	+	Homo sapiens A kinase (PRKA) anchor protein 6 (AKAP6), mRNA.	11	11	4	5	5	8	17	12	7	24	26	2.64463	3.68053	3.80518	5.71551	15.5835	6.28586	15.3492	9.0849	5.3431	17.9145	7.19519	10.9774	1.74636	0.203771	0
srna412425	AAGGGCTTAGCTTAATTAAAGTGGCTGATTTGCA	34	6	chr14	32954252	32954284	+	CLIPPED	refGene	NM_004274	AKAP6	32798478	33302268	+	Homo sapiens A kinase (PRKA) anchor protein 6 (AKAP6), mRNA.	14	13	8	7	6	15	6	7	12	13	21	5.28926	4.41664	5.32725	10.7166	5.50005	6.24995	12.3974	10.7367	9.15961	9.70366	9.15751	10.231	1.63697	0.0206391	0
srna5905613	TTCAGTTGATGCAGAGTGGGGTTTTGCAGTCCTTA	35	3	chr14	32954286	32954320	+	EXACT	refGene	NM_004274	AKAP6	32798478	33302268	+	Homo sapiens A kinase (PRKA) anchor protein 6 (AKAP6), mRNA.	5	7	9	14	3	2	12	7	7	6	6	5.95041	2.20832	10.6545	1.42888	11.0001	6.24844	3.54212	5.7813	5.3431	4.47861	3.27054	4.48314	0.717481	0.438859	0
srna4255489	GGTACAATGGCTGAGTGAAGCATTGGACTGT	31	4	chr14	32954018	32954048	+	EXACT	refGene	NM_004274	AKAP6	32798478	33302268	+	Homo sapiens A kinase (PRKA) anchor protein 6 (AKAP6), mRNA.	4	4	9	14	6	5	7	2	9	11	2	5.95041	4.41664	10.6545	3.57219	6.41672	6.20209	1.18071	3.3036	6.8697	8.21079	2.61643	4.43625	0.715283	0.357592	0
srna4323483	GTAAAATGGCTGAGTGAAGCATTGGACTGCCACCA	35	4	chr14	32954019	32954047	+	CLIPPED	refGene	NM_004274	AKAP6	32798478	33302268	+	Homo sapiens A kinase (PRKA) anchor protein 6 (AKAP6), mRNA.	6	4	8	13	9	5	6	8	13	18	14	5.28926	6.62495	9.89346	3.57219	5.50005	6.17598	8.26495	3.3036	9.92291	13.4358	3.92465	7.77039	1.25816	0.488221	0
srna4633886	TAAAGTGGCTGATTTGC	17	6	chr14	32954268	32954284	+	EXACT	refGene	NM_004274	AKAP6	32798478	33302268	+	Homo sapiens A kinase (PRKA) anchor protein 6 (AKAP6), mRNA.	9	11	8	16	6	1	9	12	9	5	4	5.28926	4.41664	12.1766	0.714439	8.25007	6.16939	2.36141	9.0849	6.8697	3.73218	5.88697	5.58703	0.905605	0.804165	0
srna51254	AAAATGGCTGAGTGAAGCATTGGACT	26	4	chr14	32954021	32954046	+	EXACT	refGene	NM_004274	AKAP6	32798478	33302268	+	Homo sapiens A kinase (PRKA) anchor protein 6 (AKAP6), mRNA.	4	1	7	17	8	2	6	2	9	8	8	4.6281	5.88885	12.9376	1.42888	5.50005	6.07669	4.72283	0.8259	6.8697	5.97149	2.61643	4.20127	0.691374	0.42163	0
srna3553138	GAGTGAAGCATTGGACT	17	4	chr14	32954030	32954046	+	EXACT	refGene	NM_004274	AKAP6	32798478	33302268	+	Homo sapiens A kinase (PRKA) anchor protein 6 (AKAP6), mRNA.	8	4	10	11	8	3	8	9		3	1	6.61157	5.88885	8.37139	2.14332	7.33339	6.0697	0.590354	3.3036	0	2.23931	5.23286	2.27322	0.37452	0.0287514	0
srna4250402	GGTAAAATGGCTGAGTGAAGCCTTGGACTGTA	32	4	chr14	32954018	32954049	+	EXACT	refGene	NM_004274	AKAP6	32798478	33302268	+	Homo sapiens A kinase (PRKA) anchor protein 6 (AKAP6), mRNA.	9	3	4	16	3	7	9	5	12	14	8	2.64463	2.20832	12.1766	5.00107	8.25007	6.05613	4.72283	2.4777	9.15961	10.4501	5.88697	6.53944	1.07981	0.843713	0
srna5905572	TTCAGTTGATGCAGAGTGGGGTTTTGCAGT	30	3	chr14	32954286	32954315	+	EXACT	refGene	NM_004274	AKAP6	32798478	33302268	+	Homo sapiens A kinase (PRKA) anchor protein 6 (AKAP6), mRNA.		3	8	14	4	3	10	2	7	2	2	5.28926	2.94442	10.6545	2.14332	9.16674	6.03965	1.18071	2.4777	5.3431	1.49287	0	2.09888	0.347516	0.0832098	0
srna4249986	GGTAAAATGGCTGAGTGAAGCATTGGACTGTAAATC	36	4	chr14	32954018	32954053	+	EXACT	refGene	NM_004274	AKAP6	32798478	33302268	+	Homo sapiens A kinase (PRKA) anchor protein 6 (AKAP6), mRNA.	5	14	12	11	5	4	8	8	15	21	12	7.93388	3.68053	8.37139	2.85776	7.33339	6.03539	7.08424	11.5626	11.4495	15.6752	3.27054	9.80841	1.62515	0.16817	0
srna412107	AAGGGCTTAGCTTAATTAAAGTGGCTGAT	29	4	chr14	32954252	32954280	+	EXACT	refGene	NM_004274	AKAP6	32798478	33302268	+	Homo sapiens A kinase (PRKA) anchor protein 6 (AKAP6), mRNA.	5	10	14	12	4	7	4	7	15	11	12	9.2562	2.94442	9.13242	5.00107	3.6667	6.00016	7.08424	8.259	11.4495	8.21079	3.27054	7.65482	1.27577	0.404864	0
[truncated: 59,573 more rows]
